# Supplementary material for: ALDH1A3-acetaldehyde metabolism potentiates transcriptional heterogeneity in melanoma
Source: Cell Rep. 2024 Jul 3;43(7):114406. doi: 10.1016/j.celrep.2024.114406 (PMC11290356; doi:10.1016/j.celrep.2024.114406)
Supplement: Table S1. ALDHHigh-high vs. ALDHLow Diff genes, related to Figure 1 [file mmc2.xlsx]

## Sheet: Table S1 ALDHHi_vs_Lo DiffGenes
geneID	geneName	geneBiotype	log2FoldChange(High/Low)	padj	pvalue
ENSG00000214049	UCA1	lincRNA	-3.98777	1.23e-60	5.62e-65
ENSG00000168621	GDNF	protein_coding	4.57236	1.32e-44	1.21e-48
ENSG00000007237	GAS7	protein_coding	4.90227	3.67e-43	6.03e-47
ENSG00000109956	B3GAT1	protein_coding	4.63095	3.67e-43	6.71e-47
ENSG00000120594	PLXDC2	protein_coding	-4.27182	1.04e-42	2.37e-46
ENSG00000175183	CSRP2	protein_coding	3.01113	2.57e-41	7.05e-45
ENSG00000102755	FLT1	protein_coding	4.57868	2.69e-38	8.59e-42
ENSG00000143341	HMCN1	protein_coding	4.05431	2.91e-38	1.07e-41
ENSG00000107295	SH3GL2	protein_coding	-3.81702	2.13e-35	8.75e-39
ENSG00000196376	SLC35F1	protein_coding	4.62648	2.09e-34	9.56e-38
ENSG00000175445	LPL	protein_coding	3.84302	1.45e-33	7.3e-37
ENSG00000111348	ARHGDIB	protein_coding	-3.06723	7.71e-33	4.23e-36
ENSG00000169129	AFAP1L2	protein_coding	2.84349	6.5e-32	3.87e-35
ENSG00000101096	NFATC2	protein_coding	3.45793	2.41e-31	1.54e-34
ENSG00000146674	IGFBP3	protein_coding	2.23396	1.01e-30	6.92e-34
ENSG00000261780	LINC02582	processed_transcript	-3.74525	2.3e-30	1.68e-33
ENSG00000082293	COL19A1	protein_coding	4.26857	2.44e-29	1.89e-32
ENSG00000197142	ACSL5	protein_coding	-3.75776	5.53e-28	4.55e-31
ENSG00000145681	HAPLN1	protein_coding	2.85788	5.55e-28	4.82e-31
ENSG00000162706	CADM3	protein_coding	4.78504	2.42e-27	2.21e-30
ENSG00000187678	SPRY4	protein_coding	2.76441	2.75e-27	2.64e-30
ENSG00000137285	TUBB2B	protein_coding	3.58302	8.41e-26	8.46e-29
ENSG00000161835	GRASP	protein_coding	3.19783	9.07e-26	9.53e-29
ENSG00000134363	FST	protein_coding	3.18224	1.27e-25	1.39e-28
ENSG00000204252	HLA-DOA	protein_coding	4.65074	1.34e-25	1.53e-28
ENSG00000008394	MGST1	protein_coding	-2.08214	2.32e-25	2.75e-28
ENSG00000067840	PDZD4	protein_coding	2.45471	3.64e-25	4.5e-28
ENSG00000158352	SHROOM4	protein_coding	3.5805	3.51e-24	4.49e-27
ENSG00000178031	ADAMTSL1	protein_coding	-2.89852	1.81e-23	2.4e-26
ENSG00000240476	LINC00973	lincRNA	-2.97628	3.3e-23	4.53e-26
ENSG00000179583	CIITA	protein_coding	2.69839	1.13e-22	1.6e-25
ENSG00000169499	PLEKHA2	protein_coding	-2.99534	1.53e-22	2.23e-25
ENSG00000170745	KCNS3	protein_coding	3.41253	1.7e-22	2.61e-25
ENSG00000170153	RNF150	protein_coding	3.67653	1.7e-22	2.64e-25
ENSG00000214617	SLC6A10P	transcribed_unprocessed_pseudogene	2.85924	2.2e-22	3.52e-25
ENSG00000123560	PLP1	protein_coding	4.00771	4.39e-22	7.23e-25
ENSG00000116132	PRRX1	protein_coding	3.19385	1.32e-21	2.23e-24
ENSG00000144868	TMEM108	protein_coding	2.90653	6.34e-21	1.1e-23
ENSG00000102313	ITIH6	protein_coding	5.71958	9.43e-21	1.68e-23
ENSG00000172061	LRRC15	protein_coding	3.29917	1.43e-20	2.61e-23
ENSG00000185215	TNFAIP2	protein_coding	-2.13369	1.43e-20	2.68e-23
ENSG00000165495	PKNOX2	protein_coding	3.51297	1.76e-20	3.38e-23
ENSG00000091972	CD200	protein_coding	4.90627	1.98e-20	3.89e-23
ENSG00000185736	ADARB2	protein_coding	-3.0899	2.95e-20	5.93e-23
ENSG00000225706	PTPRD-AS1	lincRNA	-3.4395	2.95e-20	6.07e-23
ENSG00000084234	APLP2	protein_coding	1.38845	7.61e-20	1.6e-22
ENSG00000101680	LAMA1	protein_coding	-2.15591	1.04e-19	2.23e-22
ENSG00000225383	SFTA1P	lincRNA	-3.44462	1.07e-19	2.34e-22
ENSG00000175793	SFN	protein_coding	-4.13505	1.16e-19	2.61e-22
ENSG00000164078	MST1R	protein_coding	-3.1743	1.54e-19	3.53e-22
ENSG00000006042	TMEM98	protein_coding	3.53824	1.54e-19	3.6e-22
ENSG00000183580	FBXL7	protein_coding	-2.48553	1.54e-19	3.65e-22
ENSG00000092929	UNC13D	protein_coding	-3.14753	1.71e-19	4.15e-22
ENSG00000065320	NTN1	protein_coding	3.95395	2.48e-19	6.13e-22
ENSG00000167355	OR51B5	protein_coding	-1.99984	3e-19	7.54e-22
ENSG00000073849	ST6GAL1	protein_coding	3.54628	4.45e-19	1.14e-21
ENSG00000198598	MMP17	protein_coding	3.27485	4.65e-19	1.21e-21
ENSG00000100234	TIMP3	protein_coding	2.96631	5.87e-19	1.56e-21
ENSG00000155893	PXYLP1	protein_coding	2.6966	5.99e-19	1.62e-21
ENSG00000184486	POU3F2	protein_coding	3.35754	6.34e-19	1.74e-21
ENSG00000184922	FMNL1	protein_coding	-2.15717	6.51e-19	1.82e-21
ENSG00000114948	ADAM23	protein_coding	2.57455	6.81e-19	1.93e-21
ENSG00000114861	FOXP1	protein_coding	-2.02155	1.04e-18	2.99e-21
ENSG00000167306	MYO5B	protein_coding	-2.85728	1.12e-18	3.28e-21
ENSG00000138944	SHISAL1	protein_coding	3.8921	1.15e-18	3.42e-21
ENSG00000154493	C10orf90	protein_coding	4.25799	1.99e-18	6.01e-21
ENSG00000124225	PMEPA1	protein_coding	2.03556	2.42e-18	7.42e-21
ENSG00000147027	TMEM47	protein_coding	5.03214	2.91e-18	9.06e-21
ENSG00000196126	HLA-DRB1	protein_coding	3.96712	7.01e-18	2.21e-20
ENSG00000138759	FRAS1	protein_coding	-2.55872	7.46e-18	2.39e-20
ENSG00000236609	ZNF853	protein_coding	2.1876	7.75e-18	2.52e-20
ENSG00000267534	S1PR2	protein_coding	2.85722	1.16e-17	3.8e-20
ENSG00000026751	SLAMF7	protein_coding	-2.52397	1.68e-17	5.6e-20
ENSG00000227234	SPANXB1	protein_coding	-4.29122	2.03e-17	6.87e-20
ENSG00000185585	OLFML2A	protein_coding	2.91696	2.04e-17	6.98e-20
ENSG00000254092	AC015468.3	lincRNA	-5.49717	2.23e-17	7.74e-20
ENSG00000106070	GRB10	protein_coding	1.92851	3.25e-17	1.14e-19
ENSG00000166402	TUB	protein_coding	2.79561	4.62e-17	1.65e-19
ENSG00000163395	IGFN1	protein_coding	-4.40082	4.94e-17	1.78e-19
ENSG00000137440	FGFBP1	protein_coding	-2.95451	5.68e-17	2.1e-19
ENSG00000183044	ABAT	protein_coding	3.12474	5.68e-17	2.1e-19
ENSG00000123243	ITIH5	protein_coding	5.40489	6.55e-17	2.48e-19
ENSG00000250961	AC025470.2	antisense	4.16347	6.55e-17	2.49e-19
ENSG00000109099	PMP22	protein_coding	1.63912	8.12e-17	3.12e-19
ENSG00000164742	ADCY1	protein_coding	2.95587	8.24e-17	3.2e-19
ENSG00000157766	ACAN	protein_coding	5.03579	1.01e-16	3.98e-19
ENSG00000102996	MMP15	protein_coding	2.99796	1.08e-16	4.31e-19
ENSG00000257743	MGAM2	protein_coding	4.05593	1.23e-16	4.97e-19
ENSG00000185052	SLC24A3	protein_coding	5.85123	1.23e-16	4.99e-19
ENSG00000116329	OPRD1	protein_coding	2.64954	1.91e-16	7.87e-19
ENSG00000110900	TSPAN11	protein_coding	4.00994	2.73e-16	1.14e-18
ENSG00000167644	C19orf33	protein_coding	-3.19268	3.16e-16	1.33e-18
ENSG00000204287	HLA-DRA	protein_coding	3.55762	3.35e-16	1.42e-18
ENSG00000255234	AP000446.1	antisense	-3.40409	5.73e-16	2.46e-18
ENSG00000130881	LRP3	protein_coding	3.08557	5.8e-16	2.52e-18
ENSG00000099954	CECR2	protein_coding	3.52054	5.84e-16	2.56e-18
ENSG00000184156	KCNQ3	protein_coding	-3.25134	7.07e-16	3.14e-18
ENSG00000118777	ABCG2	protein_coding	-2.38202	1.24e-15	5.55e-18
ENSG00000170775	GPR37	protein_coding	3.42524	1.25e-15	5.66e-18
ENSG00000136960	ENPP2	protein_coding	3.13488	1.35e-15	6.19e-18
ENSG00000105357	MYH14	protein_coding	2.8561	1.35e-15	6.22e-18
ENSG00000198502	HLA-DRB5	protein_coding	3.946	1.6e-15	7.45e-18
ENSG00000072071	ADGRL1	protein_coding	1.30188	2.19e-15	1.03e-17
ENSG00000106537	TSPAN13	protein_coding	3.29871	2.22e-15	1.06e-17
ENSG00000134532	SOX5	protein_coding	1.98265	2.36e-15	1.13e-17
ENSG00000132688	NES	protein_coding	2.726	2.53e-15	1.23e-17
ENSG00000182985	CADM1	protein_coding	2.13109	5.3e-15	2.59e-17
ENSG00000176490	DIRAS1	protein_coding	3.90959	6.07e-15	3e-17
ENSG00000187957	DNER	protein_coding	-2.90854	6.57e-15	3.27e-17
ENSG00000105767	CADM4	protein_coding	2.27678	8e-15	4.02e-17
ENSG00000166341	DCHS1	protein_coding	3.37425	8.61e-15	4.37e-17
ENSG00000152137	HSPB8	protein_coding	-2.78896	8.98e-15	4.6e-17
ENSG00000135919	SERPINE2	protein_coding	1.47506	9.05e-15	4.68e-17
ENSG00000172995	ARPP21	protein_coding	3.49149	1.1e-14	5.71e-17
ENSG00000102409	BEX4	protein_coding	3.32597	1.28e-14	6.72e-17
ENSG00000139626	ITGB7	protein_coding	-2.79993	1.51e-14	8.02e-17
ENSG00000147041	SYTL5	protein_coding	3.65698	1.75e-14	9.37e-17
ENSG00000106278	PTPRZ1	protein_coding	3.55411	1.99e-14	1.07e-16
ENSG00000111341	MGP	protein_coding	3.30132	2.1e-14	1.14e-16
ENSG00000155886	SLC24A2	protein_coding	5.19854	2.32e-14	1.27e-16
ENSG00000188277	C15orf62	protein_coding	-3.41695	2.69e-14	1.49e-16
ENSG00000087494	PTHLH	protein_coding	-1.67097	2.88e-14	1.61e-16
ENSG00000143850	PLEKHA6	protein_coding	-4.56165	3.1e-14	1.74e-16
ENSG00000146950	SHROOM2	protein_coding	1.88394	3.74e-14	2.12e-16
ENSG00000104313	EYA1	protein_coding	2.61418	4.95e-14	2.83e-16
ENSG00000065618	COL17A1	protein_coding	-3.85459	5.07e-14	2.96e-16
ENSG00000116985	BMP8B	protein_coding	2.33176	5.07e-14	2.96e-16
ENSG00000075218	GTSE1	protein_coding	1.07072	5.07e-14	2.97e-16
ENSG00000128052	KDR	protein_coding	3.63565	5.07e-14	2.99e-16
ENSG00000129682	FGF13	protein_coding	2.76447	5.17e-14	3.07e-16
ENSG00000146122	DAAM2	protein_coding	1.96211	5.61e-14	3.36e-16
ENSG00000121895	TMEM156	protein_coding	-2.56433	5.74e-14	3.46e-16
ENSG00000176788	BASP1	protein_coding	-4.65057	6.12e-14	3.72e-16
ENSG00000005513	SOX8	protein_coding	5.21408	7.09e-14	4.34e-16
ENSG00000132386	SERPINF1	protein_coding	3.12497	9.31e-14	5.75e-16
ENSG00000065361	ERBB3	protein_coding	2.86323	9.4e-14	5.88e-16
ENSG00000231389	HLA-DPA1	protein_coding	2.53362	9.4e-14	5.89e-16
ENSG00000153707	PTPRD	protein_coding	-3.17535	1.07e-13	6.75e-16
ENSG00000234616	JRK	protein_coding	-1.24155	1.17e-13	7.41e-16
ENSG00000147676	MAL2	protein_coding	-3.9956	1.26e-13	8.07e-16
ENSG00000176533	GNG7	protein_coding	4.11373	1.34e-13	8.62e-16
ENSG00000121440	PDZRN3	protein_coding	2.78886	1.6e-13	1.04e-15
ENSG00000002079	MYH16	transcribed_unitary_pseudogene	-3.02941	1.99e-13	1.3e-15
ENSG00000121068	TBX2	protein_coding	2.50208	2.16e-13	1.42e-15
ENSG00000136160	EDNRB	protein_coding	3.10681	2.53e-13	1.67e-15
ENSG00000103888	CEMIP	protein_coding	2.59534	3.2e-13	2.13e-15
ENSG00000101447	FAM83D	protein_coding	1.61248	3.39e-13	2.28e-15
ENSG00000187908	DMBT1	protein_coding	-3.80454	3.41e-13	2.3e-15
ENSG00000133083	DCLK1	protein_coding	-2.76414	4.44e-13	3.02e-15
ENSG00000198835	GJC2	protein_coding	-2.3596	6.02e-13	4.15e-15
ENSG00000198021	SPANXA1	protein_coding	-4.05906	6.02e-13	4.16e-15
ENSG00000156711	MAPK13	protein_coding	-2.08578	6.43e-13	4.47e-15
ENSG00000101938	CHRDL1	protein_coding	2.54597	7.71e-13	5.39e-15
ENSG00000099812	MISP	protein_coding	-2.44344	7.85e-13	5.52e-15
ENSG00000229391	HLA-DRB6	transcribed_unprocessed_pseudogene	3.44938	8.26e-13	5.86e-15
ENSG00000151789	ZNF385D	protein_coding	-3.4413	8.3e-13	5.92e-15
ENSG00000099864	PALM	protein_coding	2.66157	8.34e-13	5.99e-15
ENSG00000179817	MRGPRX4	protein_coding	3.71053	9.37e-13	6.77e-15
ENSG00000075426	FOSL2	protein_coding	-1.43373	1.02e-12	7.39e-15
ENSG00000082397	EPB41L3	protein_coding	-2.8946	1.03e-12	7.56e-15
ENSG00000050555	LAMC3	protein_coding	4.34175	1.05e-12	7.7e-15
ENSG00000227467	LINC01537	lincRNA	-2.29368	1.13e-12	8.38e-15
ENSG00000172349	IL16	protein_coding	2.69458	1.25e-12	9.28e-15
ENSG00000178038	ALS2CL	protein_coding	-2.71089	1.36e-12	1.02e-14
ENSG00000175040	CHST2	protein_coding	2.11214	1.38e-12	1.04e-14
ENSG00000198203	SULT1C2	protein_coding	-3.61509	1.51e-12	1.15e-14
ENSG00000177283	FZD8	protein_coding	1.51611	1.61e-12	1.23e-14
ENSG00000253898	LINC01419	lincRNA	3.97548	1.97e-12	1.51e-14
ENSG00000198825	INPP5F	protein_coding	2.11954	2.32e-12	1.79e-14
ENSG00000181449	SOX2	protein_coding	2.57815	2.51e-12	1.95e-14
ENSG00000141441	GAREM1	protein_coding	1.76314	2.7e-12	2.11e-14
ENSG00000109511	ANXA10	protein_coding	-3.63203	2.71e-12	2.13e-14
ENSG00000136999	NOV	protein_coding	-3.43523	3.24e-12	2.56e-14
ENSG00000164400	CSF2	protein_coding	-3.38875	3.62e-12	2.88e-14
ENSG00000178860	MSC	protein_coding	3.03535	4.87e-12	3.9e-14
ENSG00000166396	SERPINB7	protein_coding	-2.56455	4.92e-12	3.96e-14
ENSG00000084710	EFR3B	protein_coding	-1.34433	5.05e-12	4.08e-14
ENSG00000087303	NID2	protein_coding	-2.53487	5.65e-12	4.63e-14
ENSG00000186564	FOXD2	protein_coding	2.33101	5.65e-12	4.63e-14
ENSG00000041982	TNC	protein_coding	2.29113	5.65e-12	4.67e-14
ENSG00000141576	RNF157	protein_coding	2.42545	5.65e-12	4.67e-14
ENSG00000197467	COL13A1	protein_coding	-2.11885	6.1e-12	5.07e-14
ENSG00000135480	KRT7	protein_coding	-3.03948	6.19e-12	5.18e-14
ENSG00000143171	RXRG	protein_coding	5.84305	7.03e-12	5.92e-14
ENSG00000078900	TP73	protein_coding	2.22393	8.03e-12	6.79e-14
ENSG00000130702	LAMA5	protein_coding	-1.96537	8.8e-12	7.49e-14
ENSG00000144668	ITGA9	protein_coding	3.71887	1.06e-11	9.09e-14
ENSG00000198873	GRK5	protein_coding	1.47975	1.08e-11	9.26e-14
ENSG00000183196	CHST6	protein_coding	2.81845	1.2e-11	1.03e-13
ENSG00000109610	SOD3	protein_coding	4.76557	1.27e-11	1.11e-13
ENSG00000273554	AC136616.1	protein_coding	2.58491	1.3e-11	1.13e-13
ENSG00000123485	HJURP	protein_coding	1.42433	1.31e-11	1.15e-13
ENSG00000284634	AC092821.3	processed_transcript	2.19727	1.43e-11	1.26e-13
ENSG00000154102	C16orf74	protein_coding	-2.1616	1.59e-11	1.41e-13
ENSG00000069482	GAL	protein_coding	2.58281	1.69e-11	1.51e-13
ENSG00000205426	KRT81	protein_coding	-3.37531	1.7e-11	1.52e-13
ENSG00000112769	LAMA4	protein_coding	1.48414	1.87e-11	1.69e-13
ENSG00000179403	VWA1	protein_coding	3.18602	1.95e-11	1.77e-13
ENSG00000210112	MT-TM	Mt_tRNA	3.95977	2.07e-11	1.89e-13
ENSG00000232629	HLA-DQB2	protein_coding	3.59596	2.34e-11	2.14e-13
ENSG00000131668	BARX1	protein_coding	3.93807	2.51e-11	2.31e-13
ENSG00000259207	ITGB3	protein_coding	3.66593	2.53e-11	2.34e-13
ENSG00000131620	ANO1	protein_coding	1.82875	2.65e-11	2.46e-13
ENSG00000144583	2004-03-01	protein_coding	-2.27231	2.65e-11	2.47e-13
ENSG00000114812	VIPR1	protein_coding	-1.72912	2.82e-11	2.64e-13
ENSG00000126603	GLIS2	protein_coding	-1.37325	4.07e-11	3.83e-13
ENSG00000139946	PELI2	protein_coding	3.14579	4.13e-11	3.91e-13
ENSG00000175274	TP53I11	protein_coding	3.15062	4.44e-11	4.22e-13
ENSG00000197457	STMN3	protein_coding	3.0193	4.75e-11	4.54e-13
ENSG00000115318	LOXL3	protein_coding	2.35212	5.03e-11	4.83e-13
ENSG00000160867	FGFR4	protein_coding	2.48807	5.12e-11	4.94e-13
ENSG00000086205	FOLH1	protein_coding	3.36204	5.59e-11	5.42e-13
ENSG00000081138	CDH7	protein_coding	-3.66664	5.74e-11	5.59e-13
ENSG00000148848	ADAM12	protein_coding	2.55753	5.83e-11	5.7e-13
ENSG00000171903	CYP4F11	protein_coding	-3.0687	6.02e-11	5.92e-13
ENSG00000036565	SLC18A1	protein_coding	5.24247	6.04e-11	5.96e-13
ENSG00000176887	SOX11	protein_coding	2.17803	6.08e-11	6.03e-13
ENSG00000272068	AL365181.2	lincRNA	-1.46109	7.12e-11	7.09e-13
ENSG00000166831	RBPMS2	protein_coding	2.10207	8.79e-11	8.8e-13
ENSG00000242173	ARHGDIG	protein_coding	3.38876	8.92e-11	8.97e-13
ENSG00000166165	CKB	protein_coding	2.7329	8.99e-11	9.09e-13
ENSG00000108691	CCL2	protein_coding	-2.83163	8.99e-11	9.16e-13
ENSG00000158859	ADAMTS4	protein_coding	3.08823	8.99e-11	9.17e-13
ENSG00000196735	HLA-DQA1	protein_coding	4.11019	1.13e-10	1.15e-12
ENSG00000135870	RC3H1	protein_coding	-1.28664	1.61e-10	1.66e-12
ENSG00000242574	HLA-DMB	protein_coding	3.10653	1.61e-10	1.67e-12
ENSG00000248461	LINC02119	lincRNA	3.21649	1.74e-10	1.81e-12
ENSG00000148180	GSN	protein_coding	2.55003	1.75e-10	1.82e-12
ENSG00000078596	ITM2A	protein_coding	-3.58292	1.75e-10	1.84e-12
ENSG00000128340	RAC2	protein_coding	-2.39341	2.03e-10	2.13e-12
ENSG00000183251	OR51B4	protein_coding	-1.91599	2.31e-10	2.43e-12
ENSG00000227392	HPN-AS1	antisense	3.27345	2.32e-10	2.46e-12
ENSG00000163283	ALPP	protein_coding	-3.08799	2.33e-10	2.48e-12
ENSG00000232110	AL353751.1	antisense	-4.4394	2.39e-10	2.56e-12
ENSG00000147642	SYBU	protein_coding	-1.61706	2.49e-10	2.67e-12
ENSG00000001617	SEMA3F	protein_coding	-1.81392	2.55e-10	2.75e-12
ENSG00000260807	AC009041.2	lincRNA	4.23021	2.62e-10	2.84e-12
ENSG00000188859	FAM78B	protein_coding	2.44637	2.62e-10	2.85e-12
ENSG00000187140	FOXD3	protein_coding	3.55391	2.69e-10	2.94e-12
ENSG00000159674	SPON2	protein_coding	4.20686	2.89e-10	3.17e-12
ENSG00000137441	FGFBP2	protein_coding	3.5884	2.95e-10	3.25e-12
ENSG00000234323	LINC01505	lincRNA	4.52018	3.19e-10	3.53e-12
ENSG00000158008	EXTL1	protein_coding	2.6178	3.24e-10	3.6e-12
ENSG00000136002	ARHGEF4	protein_coding	-1.60966	3.46e-10	3.85e-12
ENSG00000071575	TRIB2	protein_coding	1.87513	3.72e-10	4.17e-12
ENSG00000236056	GAPDHP14	processed_pseudogene	1.55061	3.72e-10	4.18e-12
ENSG00000047617	ANO2	protein_coding	-4.1421	4.37e-10	4.94e-12
ENSG00000165046	LETM2	protein_coding	-1.69256	4.82e-10	5.47e-12
ENSG00000177879	AP3S1	protein_coding	-2.12685	5.2e-10	5.92e-12
ENSG00000156453	PCDH1	protein_coding	2.6453	5.22e-10	5.97e-12
ENSG00000125538	IL1B	protein_coding	-3.52705	5.4e-10	6.19e-12
ENSG00000135097	MSI1	protein_coding	2.64635	6.41e-10	7.4e-12
ENSG00000152767	FARP1	protein_coding	2.11975	6.41e-10	7.42e-12
ENSG00000117318	ID3	protein_coding	-1.86929	6.7e-10	7.78e-12
ENSG00000151388	ADAMTS12	protein_coding	-1.67948	6.72e-10	7.84e-12
ENSG00000153294	ADGRF4	protein_coding	-5.18225	7.08e-10	8.28e-12
ENSG00000253304	TMEM200B	protein_coding	-1.64372	7.27e-10	8.54e-12
ENSG00000161681	SHANK1	protein_coding	-2.92224	8.67e-10	1.02e-11
ENSG00000019582	CD74	protein_coding	2.76444	8.99e-10	1.06e-11
ENSG00000231817	LINC01198	lincRNA	3.03339	9.06e-10	1.08e-11
ENSG00000095739	BAMBI	protein_coding	2.58062	9.29e-10	1.11e-11
ENSG00000164418	GRIK2	protein_coding	1.89549	1.05e-09	1.26e-11
ENSG00000139725	RHOF	protein_coding	-2.01646	1.07e-09	1.29e-11
ENSG00000100505	TRIM9	protein_coding	2.11415	1.08e-09	1.31e-11
ENSG00000143061	IGSF3	protein_coding	1.2962	1.11e-09	1.35e-11
ENSG00000217801	AL390719.1	transcribed_unprocessed_pseudogene	-1.97828	1.13e-09	1.37e-11
ENSG00000115919	KYNU	protein_coding	-1.57096	1.15e-09	1.41e-11
ENSG00000224982	TMEM233	protein_coding	-3.69725	1.15e-09	1.41e-11
ENSG00000091129	NRCAM	protein_coding	2.29218	1.21e-09	1.49e-11
ENSG00000142494	SLC47A1	protein_coding	1.91164	1.23e-09	1.52e-11
ENSG00000160307	S100B	protein_coding	4.28501	1.24e-09	1.54e-11
ENSG00000185565	LSAMP	protein_coding	4.29896	1.27e-09	1.58e-11
ENSG00000131398	KCNC3	protein_coding	2.37975	1.29e-09	1.6e-11
ENSG00000120949	TNFRSF8	protein_coding	-2.39445	1.29e-09	1.61e-11
ENSG00000135917	SLC19A3	protein_coding	1.57465	1.3e-09	1.63e-11
ENSG00000213931	HBE1	protein_coding	-2.23855	1.38e-09	1.74e-11
ENSG00000131409	LRRC4B	protein_coding	2.01851	1.51e-09	1.92e-11
ENSG00000150630	VEGFC	protein_coding	-2.39698	1.56e-09	1.98e-11
ENSG00000100290	BIK	protein_coding	-2.63051	1.61e-09	2.05e-11
ENSG00000130508	PXDN	protein_coding	2.50003	1.61e-09	2.07e-11
ENSG00000153714	LURAP1L	protein_coding	-2.93267	1.63e-09	2.1e-11
ENSG00000006128	TAC1	protein_coding	4.28821	1.85e-09	2.38e-11
ENSG00000105642	KCNN1	protein_coding	4.80731	1.99e-09	2.58e-11
ENSG00000169116	PARM1	protein_coding	1.92962	2.12e-09	2.75e-11
ENSG00000131746	TNS4	protein_coding	-3.18609	2.25e-09	2.93e-11
ENSG00000162591	MEGF6	protein_coding	-2.51592	2.25e-09	2.94e-11
ENSG00000027869	SH2D2A	protein_coding	-2.01123	2.34e-09	3.07e-11
ENSG00000237541	HLA-DQA2	protein_coding	4.33089	2.41e-09	3.17e-11
ENSG00000270885	RASL10B	protein_coding	3.31769	2.72e-09	3.6e-11
ENSG00000109255	NMU	protein_coding	-1.81495	2.72e-09	3.61e-11
ENSG00000076716	GPC4	protein_coding	2.56144	2.77e-09	3.69e-11
ENSG00000224960	PPP4R3C	protein_coding	4.67902	2.87e-09	3.84e-11
ENSG00000205927	OLIG2	protein_coding	3.23478	2.89e-09	3.87e-11
ENSG00000104368	PLAT	protein_coding	2.15695	2.95e-09	3.96e-11
ENSG00000164520	RAET1E	protein_coding	-2.07206	3.04e-09	4.11e-11
ENSG00000150893	FREM2	protein_coding	2.3692	3.07e-09	4.15e-11
ENSG00000102287	GABRE	protein_coding	-4.1224	3.6e-09	4.89e-11
ENSG00000176170	SPHK1	protein_coding	-2.03847	3.73e-09	5.08e-11
ENSG00000101695	RNF125	protein_coding	3.18924	3.83e-09	5.23e-11
ENSG00000014914	MTMR11	protein_coding	-1.72895	3.85e-09	5.28e-11
ENSG00000135269	TES	protein_coding	-1.30796	4.02e-09	5.52e-11
ENSG00000135114	OASL	protein_coding	-3.75049	4.19e-09	5.78e-11
ENSG00000104327	CALB1	protein_coding	-1.93698	4.39e-09	6.07e-11
ENSG00000197471	SPN	protein_coding	-2.57803	4.46e-09	6.2e-11
ENSG00000125848	FLRT3	protein_coding	2.22114	4.6e-09	6.41e-11
ENSG00000118113	MMP8	protein_coding	3.6107	4.97e-09	6.95e-11
ENSG00000182957	SPATA13	protein_coding	2.4105	5.1e-09	7.16e-11
ENSG00000268975	MIA-RAB4B	protein_coding	3.21656	5.24e-09	7.38e-11
ENSG00000251322	SHANK3	protein_coding	2.87368	5.86e-09	8.3e-11
ENSG00000114541	FRMD4B	protein_coding	1.66142	5.86e-09	8.31e-11
ENSG00000164283	ESM1	protein_coding	-2.53044	5.87e-09	8.35e-11
ENSG00000122862	SRGN	protein_coding	-3.09056	6.41e-09	9.14e-11
ENSG00000250697	AC010343.3	lincRNA	-3.76833	6.74e-09	9.64e-11
ENSG00000088992	TESC	protein_coding	3.94029	6.93e-09	9.95e-11
ENSG00000179148	ALOXE3	protein_coding	-3.76689	7.1e-09	1.02e-10
ENSG00000092758	COL9A3	protein_coding	1.31989	7.39e-09	1.07e-10
ENSG00000022556	NLRP2	protein_coding	-1.72937	8.3e-09	1.2e-10
ENSG00000127863	TNFRSF19	protein_coding	3.23412	8.4e-09	1.22e-10
ENSG00000123191	ATP7B	protein_coding	2.30789	8.73e-09	1.27e-10
ENSG00000059378	PARP12	protein_coding	-1.10654	8.79e-09	1.29e-10
ENSG00000113504	SLC12A7	protein_coding	1.92624	9.19e-09	1.35e-10
ENSG00000185053	SGCZ	protein_coding	-2.46703	9.82e-09	1.44e-10
ENSG00000228708	AL109763.1	sense_overlapping	-2.5747	9.86e-09	1.46e-10
ENSG00000179344	HLA-DQB1	protein_coding	3.86267	9.92e-09	1.47e-10
ENSG00000275216	AL161431.1	lincRNA	-1.46434	1e-08	1.49e-10
ENSG00000182871	COL18A1	protein_coding	2.09506	1.12e-08	1.67e-10
ENSG00000091622	PITPNM3	protein_coding	-2.0929	1.12e-08	1.68e-10
ENSG00000125868	DSTN	protein_coding	1.07464	1.19e-08	1.78e-10
ENSG00000232977	LINC00327	lincRNA	3.29066	1.25e-08	1.87e-10
ENSG00000214776	AC092821.1	transcribed_unprocessed_pseudogene	2.79782	1.26e-08	1.9e-10
ENSG00000141540	TTYH2	protein_coding	2.49369	1.28e-08	1.94e-10
ENSG00000264230	ANXA8L1	protein_coding	-3.52305	1.32e-08	2e-10
ENSG00000118322	ATP10B	protein_coding	3.37379	1.34e-08	2.04e-10
ENSG00000174672	BRSK2	protein_coding	2.19204	1.38e-08	2.11e-10
ENSG00000166825	ANPEP	protein_coding	-1.78055	1.39e-08	2.13e-10
ENSG00000173917	HOXB2	protein_coding	1.7568	1.48e-08	2.27e-10
ENSG00000254703	SENCR	antisense	-2.48031	1.52e-08	2.35e-10
ENSG00000175063	UBE2C	protein_coding	1.78373	1.53e-08	2.36e-10
ENSG00000071051	NCK2	protein_coding	1.16068	1.56e-08	2.41e-10
ENSG00000183098	GPC6	protein_coding	2.32643	1.6e-08	2.49e-10
ENSG00000168528	SERINC2	protein_coding	-2.70688	1.71e-08	2.66e-10
ENSG00000075240	GRAMD4	protein_coding	1.70648	1.71e-08	2.69e-10
ENSG00000125870	SNRPB2	protein_coding	1.58582	1.71e-08	2.69e-10
ENSG00000179104	TMTC2	protein_coding	2.3827	1.71e-08	2.69e-10
ENSG00000133169	BEX1	protein_coding	-3.44972	1.77e-08	2.79e-10
ENSG00000134668	SPOCD1	protein_coding	-2.03761	2.07e-08	3.27e-10
ENSG00000099282	TSPAN15	protein_coding	4.87168	2.08e-08	3.31e-10
ENSG00000183691	NOG	protein_coding	-3.05259	2.21e-08	3.51e-10
ENSG00000186469	GNG2	protein_coding	2.23382	2.33e-08	3.71e-10
ENSG00000183688	RFLNB	protein_coding	1.43411	2.71e-08	4.34e-10
ENSG00000091592	NLRP1	protein_coding	-1.31145	2.76e-08	4.42e-10
ENSG00000178445	GLDC	protein_coding	2.62507	2.76e-08	4.43e-10
ENSG00000049759	NEDD4L	protein_coding	-1.19107	2.77e-08	4.46e-10
ENSG00000111199	TRPV4	protein_coding	2.40675	3.01e-08	4.88e-10
ENSG00000091428	RAPGEF4	protein_coding	4.22242	3.05e-08	4.95e-10
ENSG00000144481	TRPM8	protein_coding	3.12102	3.26e-08	5.3e-10
ENSG00000126895	AVPR2	protein_coding	-2.66271	3.29e-08	5.37e-10
ENSG00000171365	CLCN5	protein_coding	1.79684	3.3e-08	5.4e-10
ENSG00000237499	AL357060.1	antisense	-2.69468	3.41e-08	5.6e-10
ENSG00000176046	NUPR1	protein_coding	-3.65444	3.46e-08	5.69e-10
ENSG00000106366	SERPINE1	protein_coding	-2.05141	3.57e-08	5.91e-10
ENSG00000136158	SPRY2	protein_coding	1.45194	3.57e-08	5.91e-10
ENSG00000204257	HLA-DMA	protein_coding	2.56111	3.79e-08	6.3e-10
ENSG00000124900	TRIM51	protein_coding	4.98667	3.79e-08	6.31e-10
ENSG00000196549	MME	protein_coding	-2.83059	3.99e-08	6.65e-10
ENSG00000143507	DUSP10	protein_coding	1.51812	4.15e-08	6.94e-10
ENSG00000050327	ARHGEF5	protein_coding	-3.26302	4.37e-08	7.33e-10
ENSG00000206190	ATP10A	protein_coding	1.4693	4.44e-08	7.46e-10
ENSG00000114547	ROPN1B	protein_coding	3.26843	4.84e-08	8.16e-10
ENSG00000144847	IGSF11	protein_coding	3.64191	4.84e-08	8.18e-10
ENSG00000132470	ITGB4	protein_coding	-3.22737	4.99e-08	8.46e-10
ENSG00000183798	EMILIN3	protein_coding	4.60566	5.04e-08	8.56e-10
ENSG00000171617	ENC1	protein_coding	1.90046	5.04e-08	8.6e-10
ENSG00000263155	MYZAP	protein_coding	-4.08147	5.05e-08	8.63e-10
ENSG00000224963	U82695.1	transcribed_unitary_pseudogene	2.97986	5.06e-08	8.68e-10
ENSG00000256673	AC141557.1	unprocessed_pseudogene	2.72256	5.06e-08	8.7e-10
ENSG00000164932	CTHRC1	protein_coding	2.2817	5.49e-08	9.46e-10
ENSG00000231407	AL354732.1	antisense	2.6453	5.79e-08	1e-09
ENSG00000164125	FAM198B	protein_coding	3.71946	5.9e-08	1.02e-09
ENSG00000213648	SULT1A4	protein_coding	-1.95766	5.95e-08	1.03e-09
ENSG00000111700	SLCO1B3	protein_coding	-4.24185	6.37e-08	1.11e-09
ENSG00000054277	OPN3	protein_coding	-2.18165	6.4e-08	1.12e-09
ENSG00000176659	C20orf197	lincRNA	-2.5448	6.52e-08	1.14e-09
ENSG00000106688	SLC1A1	protein_coding	2.1176	6.57e-08	1.15e-09
ENSG00000073792	IGF2BP2	protein_coding	0.977158	6.58e-08	1.16e-09
ENSG00000140522	RLBP1	protein_coding	3.63437	6.63e-08	1.17e-09
ENSG00000136250	AOAH	protein_coding	-4.6577	7.29e-08	1.29e-09
ENSG00000169252	ADRB2	protein_coding	-1.7034	7.32e-08	1.3e-09
ENSG00000003096	KLHL13	protein_coding	2.12018	7.5e-08	1.33e-09
ENSG00000171094	ALK	protein_coding	4.6393	7.68e-08	1.37e-09
ENSG00000155760	FZD7	protein_coding	1.67851	7.87e-08	1.41e-09
ENSG00000137726	FXYD6	protein_coding	3.16299	7.95e-08	1.42e-09
ENSG00000175175	PPM1E	protein_coding	2.43767	8.02e-08	1.44e-09
ENSG00000198673	FAM19A2	protein_coding	2.93139	8.02e-08	1.44e-09
ENSG00000196136	SERPINA3	protein_coding	5.82224	8.29e-08	1.5e-09
ENSG00000106236	NPTX2	protein_coding	3.65927	9.35e-08	1.69e-09
ENSG00000132031	MATN3	protein_coding	2.33959	9.62e-08	1.75e-09
ENSG00000150687	PRSS23	protein_coding	1.27294	9.73e-08	1.77e-09
ENSG00000088812	ATRN	protein_coding	0.985037	1e-07	1.83e-09
ENSG00000196782	MAML3	protein_coding	1.41001	1e-07	1.83e-09
ENSG00000081803	CADPS2	protein_coding	-1.70034	1.02e-07	1.86e-09
ENSG00000113739	STC2	protein_coding	-2.26029	1.05e-07	1.92e-09
ENSG00000138795	LEF1	protein_coding	1.25624	1.06e-07	1.94e-09
ENSG00000118503	TNFAIP3	protein_coding	-2.40728	1.06e-07	1.96e-09
ENSG00000140416	TPM1	protein_coding	1.87608	1.07e-07	1.98e-09
ENSG00000130707	ASS1	protein_coding	-2.92427	1.07e-07	1.99e-09
ENSG00000213853	EMP2	protein_coding	1.31048	1.07e-07	1.99e-09
ENSG00000174607	UGT8	protein_coding	2.05142	1.16e-07	2.16e-09
ENSG00000142871	CYR61	protein_coding	-1.52937	1.22e-07	2.28e-09
ENSG00000265843	LINC01029	lincRNA	-1.22916	1.28e-07	2.4e-09
ENSG00000116157	GPX7	protein_coding	2.93642	1.38e-07	2.6e-09
ENSG00000177359	AC024940.1	transcribed_unprocessed_pseudogene	2.37128	1.49e-07	2.8e-09
ENSG00000167291	TBC1D16	protein_coding	1.20008	1.51e-07	2.85e-09
ENSG00000170379	TCAF2	protein_coding	1.59946	1.55e-07	2.93e-09
ENSG00000276600	RAB7B	protein_coding	2.7772	1.56e-07	2.95e-09
ENSG00000115758	ODC1	protein_coding	-1.09556	1.57e-07	2.99e-09
ENSG00000100146	SOX10	protein_coding	1.81062	1.58e-07	3.01e-09
ENSG00000132182	NUP210	protein_coding	1.3617	1.6e-07	3.06e-09
ENSG00000139132	FGD4	protein_coding	1.7024	1.63e-07	3.13e-09
ENSG00000178573	MAF	protein_coding	5.0527	1.67e-07	3.21e-09
ENSG00000170989	S1PR1	protein_coding	-2.38456	1.68e-07	3.24e-09
ENSG00000143641	GALNT2	protein_coding	1.13921	1.72e-07	3.31e-09
ENSG00000183780	SLC35F3	protein_coding	-1.32372	1.8e-07	3.49e-09
ENSG00000166922	SCG5	protein_coding	-3.00937	1.84e-07	3.57e-09
ENSG00000085465	OVGP1	protein_coding	-2.68727	1.9e-07	3.69e-09
ENSG00000159618	ADGRG5	protein_coding	-3.32472	1.9e-07	3.71e-09
ENSG00000169933	FRMPD4	protein_coding	2.14027	1.95e-07	3.8e-09
ENSG00000152284	TCF7L1	protein_coding	2.44581	2.12e-07	4.15e-09
ENSG00000157064	NMNAT2	protein_coding	-1.12259	2.3e-07	4.51e-09
ENSG00000188662	HILS1	transcribed_unitary_pseudogene	3.46051	2.49e-07	4.89e-09
ENSG00000164442	CITED2	protein_coding	-2.14272	2.72e-07	5.37e-09
ENSG00000260266	PPIAP46	transcribed_processed_pseudogene	2.36582	2.79e-07	5.52e-09
ENSG00000174804	FZD4	protein_coding	2.28565	2.88e-07	5.7e-09
ENSG00000182481	KPNA2	protein_coding	0.941032	3.23e-07	6.4e-09
ENSG00000007174	DNAH9	protein_coding	2.62124	3.23e-07	6.44e-09
ENSG00000129514	FOXA1	protein_coding	-2.37987	3.23e-07	6.44e-09
ENSG00000168062	BATF2	protein_coding	-1.76154	3.24e-07	6.47e-09
ENSG00000148411	NACC2	protein_coding	0.942613	3.27e-07	6.54e-09
ENSG00000056558	TRAF1	protein_coding	2.8164	3.29e-07	6.61e-09
ENSG00000153823	PID1	protein_coding	-2.02104	3.3e-07	6.63e-09
ENSG00000115648	MLPH	protein_coding	-2.05921	3.37e-07	6.79e-09
ENSG00000188910	GJB3	protein_coding	-1.72118	3.4e-07	6.87e-09
ENSG00000186340	THBS2	protein_coding	3.24148	3.44e-07	6.96e-09
ENSG00000226332	AL354836.1	antisense	-2.36825	3.65e-07	7.42e-09
ENSG00000087586	AURKA	protein_coding	0.931163	3.83e-07	7.8e-09
ENSG00000153976	HS3ST3A1	protein_coding	-1.16912	3.83e-07	7.81e-09
ENSG00000259977	AL121578.3	lincRNA	3.62138	3.91e-07	8e-09
ENSG00000266709	MGC12916	lincRNA	-2.38962	3.92e-07	8.03e-09
ENSG00000189001	SBSN	protein_coding	-3.00435	3.93e-07	8.06e-09
ENSG00000175155	YPEL2	protein_coding	3.34061	4.15e-07	8.54e-09
ENSG00000183762	KREMEN1	protein_coding	1.53934	4.3e-07	8.86e-09
ENSG00000133067	LGR6	protein_coding	-3.77524	4.39e-07	9.07e-09
ENSG00000280153	AC133065.3	TEC	2.40658	4.54e-07	9.4e-09
ENSG00000113070	HBEGF	protein_coding	-1.35425	4.61e-07	9.57e-09
ENSG00000067798	NAV3	protein_coding	-1.67514	4.62e-07	9.62e-09
ENSG00000126785	RHOJ	protein_coding	1.61587	4.62e-07	9.64e-09
ENSG00000167767	KRT80	protein_coding	-1.77837	4.66e-07	9.74e-09
ENSG00000153944	MSI2	protein_coding	0.910377	4.73e-07	9.9e-09
ENSG00000157483	MYO1E	protein_coding	1.43658	4.91e-07	1.03e-08
ENSG00000125347	IRF1	protein_coding	-1.25899	5.06e-07	1.06e-08
ENSG00000189186	DCAF8L2	protein_coding	7.4219	5.06e-07	1.07e-08
ENSG00000143127	ITGA10	protein_coding	1.88762	5.1e-07	1.08e-08
ENSG00000120708	TGFBI	protein_coding	-1.92869	5.2e-07	1.1e-08
ENSG00000196083	IL1RAP	protein_coding	1.90005	5.24e-07	1.11e-08
ENSG00000188732	FAM221A	protein_coding	3.85106	5.95e-07	1.26e-08
ENSG00000182580	EPHB3	protein_coding	2.63155	6.15e-07	1.31e-08
ENSG00000146197	SCUBE3	protein_coding	2.57114	6.19e-07	1.32e-08
ENSG00000143387	CTSK	protein_coding	2.59032	6.4e-07	1.37e-08
ENSG00000145506	NKD2	protein_coding	3.27893	6.4e-07	1.37e-08
ENSG00000170312	CDK1	protein_coding	1.67562	6.77e-07	1.46e-08
ENSG00000260328	AC104024.2	lincRNA	-1.87746	6.78e-07	1.46e-08
ENSG00000169122	FAM110B	protein_coding	-2.50158	6.97e-07	1.5e-08
ENSG00000103034	NDRG4	protein_coding	1.32119	7.13e-07	1.54e-08
ENSG00000164855	TMEM184A	protein_coding	-2.1342	7.16e-07	1.55e-08
ENSG00000197872	FAM49A	protein_coding	-3.86127	7.21e-07	1.57e-08
ENSG00000160181	TFF2	protein_coding	-2.37125	7.62e-07	1.66e-08
ENSG00000099365	STX1B	protein_coding	2.00796	7.73e-07	1.69e-08
ENSG00000116128	BCL9	protein_coding	1.19418	7.79e-07	1.7e-08
ENSG00000133107	TRPC4	protein_coding	-3.08625	8.4e-07	1.84e-08
ENSG00000197381	ADARB1	protein_coding	1.57811	8.54e-07	1.87e-08
ENSG00000165169	DYNLT3	protein_coding	1.64314	8.86e-07	1.95e-08
ENSG00000151062	CACNA2D4	protein_coding	2.59712	8.95e-07	1.97e-08
ENSG00000162711	NLRP3	protein_coding	-1.97089	9.27e-07	2.05e-08
ENSG00000162878	PKDCC	protein_coding	1.97342	9.43e-07	2.09e-08
ENSG00000183287	CCBE1	protein_coding	-2.16186	9.45e-07	2.1e-08
ENSG00000185666	SYN3	protein_coding	3.20621	9.75e-07	2.17e-08
ENSG00000236345	AL354719.2	antisense	2.12699	9.84e-07	2.19e-08
ENSG00000149503	INCENP	protein_coding	1.39211	1e-06	2.24e-08
ENSG00000175785	PRIMA1	protein_coding	3.65147	1.07e-06	2.38e-08
ENSG00000164434	FABP7	protein_coding	3.69774	1.1e-06	2.47e-08
ENSG00000164946	FREM1	protein_coding	3.45825	1.18e-06	2.64e-08
ENSG00000120054	CPN1	protein_coding	3.46586	1.18e-06	2.66e-08
ENSG00000175745	NR2F1	protein_coding	-2.03326	1.31e-06	2.94e-08
ENSG00000168994	PXDC1	protein_coding	0.989307	1.31e-06	2.96e-08
ENSG00000163132	MSX1	protein_coding	-1.1498	1.34e-06	3.04e-08
ENSG00000226472	AC008013.1	transcribed_unprocessed_pseudogene	-2.41988	1.41e-06	3.19e-08
ENSG00000226091	LINC00937	lincRNA	2.87982	1.42e-06	3.23e-08
ENSG00000101144	BMP7	protein_coding	3.76288	1.46e-06	3.33e-08
ENSG00000147689	FAM83A	protein_coding	-4.02014	1.5e-06	3.41e-08
ENSG00000253669	GASAL1	lincRNA	-1.99319	1.56e-06	3.57e-08
ENSG00000176658	MYO1D	protein_coding	1.58453	1.63e-06	3.74e-08
ENSG00000165801	ARHGEF40	protein_coding	1.22416	1.65e-06	3.78e-08
ENSG00000153162	BMP6	protein_coding	1.53322	1.7e-06	3.91e-08
ENSG00000180730	SHISA2	protein_coding	3.49901	1.72e-06	3.95e-08
ENSG00000141753	IGFBP4	protein_coding	-1.46792	1.76e-06	4.05e-08
ENSG00000226674	TEX41	lincRNA	1.86283	1.78e-06	4.13e-08
ENSG00000126016	AMOT	protein_coding	1.87463	1.84e-06	4.27e-08
ENSG00000057294	PKP2	protein_coding	-1.57902	1.85e-06	4.3e-08
ENSG00000187068	C3orf70	protein_coding	1.87703	1.92e-06	4.47e-08
ENSG00000106078	COBL	protein_coding	1.31419	2.03e-06	4.73e-08
ENSG00000156463	SH3RF2	protein_coding	-2.58433	2.04e-06	4.76e-08
ENSG00000249378	LINC01060	lincRNA	1.97124	2.05e-06	4.79e-08
ENSG00000140451	PIF1	protein_coding	1.62536	2.05e-06	4.8e-08
ENSG00000265992	ESRG	sense_intronic	-1.80141	2.08e-06	4.89e-08
ENSG00000175093	SPSB4	protein_coding	2.83368	2.13e-06	5.02e-08
ENSG00000111319	SCNN1A	protein_coding	-1.99215	2.13e-06	5.03e-08
ENSG00000234511	C5orf58	protein_coding	7.09104	2.14e-06	5.05e-08
ENSG00000167617	CDC42EP5	protein_coding	3.9694	2.17e-06	5.14e-08
ENSG00000160678	S100A1	protein_coding	4.72924	2.22e-06	5.27e-08
ENSG00000111305	GSG1	protein_coding	-2.99316	2.31e-06	5.5e-08
ENSG00000140332	TLE3	protein_coding	0.967263	2.31e-06	5.5e-08
ENSG00000145782	ATG12	protein_coding	-1.25769	2.33e-06	5.58e-08
ENSG00000169562	GJB1	protein_coding	3.53921	2.33e-06	5.58e-08
ENSG00000235687	LINC00993	transcribed_unprocessed_pseudogene	-3.25507	2.34e-06	5.61e-08
ENSG00000186081	KRT5	protein_coding	-3.64593	2.36e-06	5.66e-08
ENSG00000171195	MUC7	protein_coding	5.80146	2.42e-06	5.81e-08
ENSG00000197077	KIAA1671	protein_coding	-1.94231	2.48e-06	5.98e-08
ENSG00000197261	C6orf141	protein_coding	-1.53579	2.49e-06	6.01e-08
ENSG00000163545	NUAK2	protein_coding	-1.30051	2.51e-06	6.07e-08
ENSG00000166979	EVA1C	protein_coding	-1.39529	2.61e-06	6.32e-08
ENSG00000159166	LAD1	protein_coding	2.98662	2.65e-06	6.44e-08
ENSG00000156219	ART3	protein_coding	3.44383	2.68e-06	6.51e-08
ENSG00000145863	GABRA6	protein_coding	-3.46937	2.71e-06	6.6e-08
ENSG00000128602	SMO	protein_coding	1.36334	2.75e-06	6.72e-08
ENSG00000077942	FBLN1	protein_coding	1.38844	2.75e-06	6.73e-08
ENSG00000075884	ARHGAP15	protein_coding	3.5685	2.79e-06	6.85e-08
ENSG00000251144	AC113346.1	lincRNA	-4.29085	2.79e-06	6.85e-08
ENSG00000127329	PTPRB	protein_coding	-2.14753	2.87e-06	7.07e-08
ENSG00000020181	ADGRA2	protein_coding	1.36093	2.89e-06	7.12e-08
ENSG00000128266	GNAZ	protein_coding	1.56254	2.9e-06	7.16e-08
ENSG00000119698	PPP4R4	protein_coding	1.69321	3e-06	7.42e-08
ENSG00000259417	CTXND1	protein_coding	6.16803	3e-06	7.44e-08
ENSG00000157510	AFAP1L1	protein_coding	1.03176	3.02e-06	7.49e-08
ENSG00000145040	UCN2	protein_coding	2.63853	3.09e-06	7.69e-08
ENSG00000185436	IFNLR1	protein_coding	-1.46521	3.41e-06	8.5e-08
ENSG00000003249	DBNDD1	protein_coding	2.12259	3.41e-06	8.51e-08
ENSG00000160796	NBEAL2	protein_coding	-1.39282	3.56e-06	8.92e-08
ENSG00000162645	GBP2	protein_coding	2.78668	3.56e-06	8.92e-08
ENSG00000139915	MDGA2	protein_coding	2.72959	3.56e-06	8.94e-08
ENSG00000187323	DCC	protein_coding	-1.97338	3.61e-06	9.09e-08
ENSG00000186854	TRABD2A	protein_coding	-1.70634	3.62e-06	9.12e-08
ENSG00000138092	CENPO	protein_coding	0.864525	3.66e-06	9.22e-08
ENSG00000240583	AQP1	protein_coding	-1.69191	3.69e-06	9.34e-08
ENSG00000109743	BST1	protein_coding	1.39943	3.78e-06	9.58e-08
ENSG00000265190	ANXA8	protein_coding	-3.35408	3.81e-06	9.66e-08
ENSG00000105855	ITGB8	protein_coding	2.47894	3.86e-06	9.82e-08
ENSG00000224184	MIR3681HG	lincRNA	2.84597	3.94e-06	1e-07
ENSG00000083067	TRPM3	protein_coding	3.04689	3.97e-06	1.01e-07
ENSG00000213088	ACKR1	protein_coding	3.59049	3.97e-06	1.01e-07
ENSG00000224259	LINC01133	lincRNA	-3.75437	4.05e-06	1.04e-07
ENSG00000177679	SRRM3	protein_coding	2.00513	4.08e-06	1.05e-07
ENSG00000113657	DPYSL3	protein_coding	-1.1229	4.31e-06	1.11e-07
ENSG00000178585	CTNNBIP1	protein_coding	1.61798	4.31e-06	1.11e-07
ENSG00000181381	DDX60L	protein_coding	-1.94321	4.37e-06	1.13e-07
ENSG00000198756	COLGALT2	protein_coding	1.37205	4.63e-06	1.2e-07
ENSG00000131737	KRT34	protein_coding	-3.09853	4.66e-06	1.21e-07
ENSG00000162551	ALPL	protein_coding	1.67279	4.68e-06	1.21e-07
ENSG00000134827	TCN1	protein_coding	3.09842	4.81e-06	1.25e-07
ENSG00000149328	GLB1L2	protein_coding	1.82598	5.19e-06	1.35e-07
ENSG00000151150	ANK3	protein_coding	1.97743	5.19e-06	1.35e-07
ENSG00000182118	FAM89A	protein_coding	1.06333	5.19e-06	1.35e-07
ENSG00000165821	SALL2	protein_coding	2.55699	5.2e-06	1.36e-07
ENSG00000179603	GRM8	protein_coding	2.9062	5.35e-06	1.4e-07
ENSG00000280832	GSEC	antisense	-1.5122	5.38e-06	1.41e-07
ENSG00000158321	AUTS2	protein_coding	-1.96753	5.47e-06	1.44e-07
ENSG00000125046	SSUH2	protein_coding	1.62272	5.57e-06	1.47e-07
ENSG00000139219	COL2A1	protein_coding	3.32369	5.57e-06	1.47e-07
ENSG00000101665	SMAD7	protein_coding	-1.38647	5.68e-06	1.5e-07
ENSG00000169439	SDC2	protein_coding	2.04219	5.94e-06	1.57e-07
ENSG00000182583	VCX	protein_coding	3.73792	6.21e-06	1.65e-07
ENSG00000107159	CA9	protein_coding	-2.77284	6.51e-06	1.73e-07
ENSG00000031081	ARHGAP31	protein_coding	1.28115	6.58e-06	1.75e-07
ENSG00000123610	TNFAIP6	protein_coding	3.93753	6.58e-06	1.75e-07
ENSG00000197461	PDGFA	protein_coding	-1.2733	6.86e-06	1.83e-07
ENSG00000177106	EPS8L2	protein_coding	-1.65366	6.91e-06	1.85e-07
ENSG00000115163	CENPA	protein_coding	1.11324	7.03e-06	1.88e-07
ENSG00000136244	IL6	protein_coding	-4.38558	7.34e-06	1.97e-07
ENSG00000125247	TMTC4	protein_coding	1.06474	7.42e-06	1.99e-07
ENSG00000121690	DEPDC7	protein_coding	2.37213	7.46e-06	2.01e-07
ENSG00000174004	NRROS	protein_coding	-1.3471	7.69e-06	2.07e-07
ENSG00000133135	RNF128	protein_coding	4.89238	7.71e-06	2.08e-07
ENSG00000109321	AREG	protein_coding	-1.5028	7.77e-06	2.1e-07
ENSG00000178776	C5orf46	protein_coding	-4.32691	7.81e-06	2.12e-07
ENSG00000154646	TMPRSS15	protein_coding	-2.27426	8.17e-06	2.22e-07
ENSG00000165716	FAM69B	protein_coding	1.78314	8.21e-06	2.23e-07
ENSG00000174567	GOLT1A	protein_coding	-3.40255	8.46e-06	2.3e-07
ENSG00000157613	CREB3L1	protein_coding	-2.33087	8.77e-06	2.39e-07
ENSG00000179546	HTR1D	protein_coding	-2.63678	8.96e-06	2.45e-07
ENSG00000225655	BX255923.1	lincRNA	-2.73149	9.29e-06	2.54e-07
ENSG00000079102	RUNX1T1	protein_coding	2.95266	9.3e-06	2.55e-07
ENSG00000086062	B4GALT1	protein_coding	-0.877437	9.78e-06	2.69e-07
ENSG00000106484	MEST	protein_coding	1.48707	9.98e-06	2.75e-07
ENSG00000136122	BORA	protein_coding	1.4869	1e-05	2.77e-07
ENSG00000273259	AL049839.2	protein_coding	6.67623	1e-05	2.77e-07
ENSG00000139044	B4GALNT3	protein_coding	2.50452	1.03e-05	2.86e-07
ENSG00000242147	AL365356.5	lincRNA	-1.59478	1.09e-05	3.03e-07
ENSG00000158825	CDA	protein_coding	-2.90537	1.1e-05	3.05e-07
ENSG00000074966	TXK	protein_coding	1.85055	1.1e-05	3.07e-07
ENSG00000138829	FBN2	protein_coding	1.70739	1.1e-05	3.07e-07
ENSG00000276386	CNTNAP3P2	unprocessed_pseudogene	1.48861	1.1e-05	3.07e-07
ENSG00000111859	NEDD9	protein_coding	1.73519	1.15e-05	3.21e-07
ENSG00000171522	PTGER4	protein_coding	-2.44659	1.16e-05	3.24e-07
ENSG00000107719	PALD1	protein_coding	1.43208	1.2e-05	3.35e-07
ENSG00000134917	ADAMTS8	protein_coding	3.84759	1.21e-05	3.4e-07
ENSG00000279443	AL513497.1	TEC	-1.33476	1.22e-05	3.44e-07
ENSG00000090975	PITPNM2	protein_coding	1.00897	1.26e-05	3.54e-07
ENSG00000267270	PARD6G-AS1	antisense	-1.71098	1.26e-05	3.56e-07
ENSG00000139998	RAB15	protein_coding	0.964823	1.27e-05	3.57e-07
ENSG00000170006	TMEM154	protein_coding	-2.59589	1.3e-05	3.67e-07
ENSG00000120885	CLU	protein_coding	-1.94992	1.35e-05	3.83e-07
ENSG00000139737	SLAIN1	protein_coding	1.66999	1.36e-05	3.87e-07
ENSG00000169247	SH3TC2	protein_coding	0.991424	1.36e-05	3.87e-07
ENSG00000132185	FCRLA	protein_coding	3.18476	1.36e-05	3.88e-07
ENSG00000172638	EFEMP2	protein_coding	1.71984	1.37e-05	3.89e-07
ENSG00000167996	FTH1	protein_coding	-1.27083	1.37e-05	3.91e-07
ENSG00000120278	PLEKHG1	protein_coding	2.84316	1.39e-05	3.98e-07
ENSG00000145536	ADAMTS16	protein_coding	1.60167	1.4e-05	4.01e-07
ENSG00000137962	ARHGAP29	protein_coding	-2.60142	1.4e-05	4.03e-07
ENSG00000254726	MEX3A	protein_coding	1.23522	1.42e-05	4.08e-07
ENSG00000169994	MYO7B	protein_coding	-1.86303	1.42e-05	4.1e-07
ENSG00000162063	CCNF	protein_coding	1.5287	1.47e-05	4.23e-07
ENSG00000112773	TENT5A	protein_coding	1.68572	1.49e-05	4.3e-07
ENSG00000163568	AIM2	protein_coding	3.02241	1.5e-05	4.34e-07
ENSG00000228594	FNDC10	protein_coding	2.23523	1.51e-05	4.37e-07
ENSG00000113231	PDE8B	protein_coding	-2.27519	1.52e-05	4.43e-07
ENSG00000162738	VANGL2	protein_coding	2.22403	1.6e-05	4.65e-07
ENSG00000177602	HASPIN	protein_coding	0.79431	1.61e-05	4.68e-07
ENSG00000163485	ADORA1	protein_coding	-1.43866	1.63e-05	4.75e-07
ENSG00000159200	RCAN1	protein_coding	1.54696	1.68e-05	4.92e-07
ENSG00000120068	HOXB8	protein_coding	2.21415	1.71e-05	5.01e-07
ENSG00000176697	BDNF	protein_coding	-1.9026	1.76e-05	5.16e-07
ENSG00000189067	LITAF	protein_coding	0.947587	1.77e-05	5.19e-07
ENSG00000138356	AOX1	protein_coding	-2.22258	1.77e-05	5.2e-07
ENSG00000151689	INPP1	protein_coding	-0.822794	1.82e-05	5.35e-07
ENSG00000168758	SEMA4C	protein_coding	0.928651	1.87e-05	5.52e-07
ENSG00000136425	CIB2	protein_coding	2.08294	1.88e-05	5.56e-07
ENSG00000229162	AL445471.1	antisense	-2.91075	1.9e-05	5.62e-07
ENSG00000049089	COL9A2	protein_coding	1.73469	1.9e-05	5.64e-07
ENSG00000182752	PAPPA	protein_coding	-1.27367	1.9e-05	5.64e-07
ENSG00000182175	RGMA	protein_coding	2.61923	1.98e-05	5.88e-07
ENSG00000197959	DNM3	protein_coding	1.24427	1.98e-05	5.91e-07
ENSG00000130829	DUSP9	protein_coding	1.54585	1.99e-05	5.93e-07
ENSG00000227297	AL035541.1	lincRNA	1.94585	1.99e-05	5.93e-07
ENSG00000129038	LOXL1	protein_coding	-2.90877	2.06e-05	6.14e-07
ENSG00000133805	AMPD3	protein_coding	-1.84862	2.06e-05	6.18e-07
ENSG00000230490	AL139383.1	lincRNA	4.86084	2.07e-05	6.22e-07
ENSG00000179111	HES7	protein_coding	-3.03595	2.17e-05	6.51e-07
ENSG00000161249	DMKN	protein_coding	-2.74076	2.21e-05	6.65e-07
ENSG00000163874	ZC3H12A	protein_coding	-1.57141	2.26e-05	6.81e-07
ENSG00000179066	AC020907.1	lincRNA	2.75504	2.28e-05	6.88e-07
ENSG00000158457	TSPAN33	protein_coding	1.76068	2.45e-05	7.41e-07
ENSG00000011028	MRC2	protein_coding	1.16499	2.47e-05	7.48e-07
ENSG00000189058	APOD	protein_coding	3.73534	2.5e-05	7.58e-07
ENSG00000129354	AP1M2	protein_coding	-1.016	2.6e-05	7.91e-07
ENSG00000115414	FN1	protein_coding	2.52765	2.63e-05	7.99e-07
ENSG00000170516	COX7B2	protein_coding	-4.8156	2.63e-05	7.99e-07
ENSG00000187955	COL14A1	protein_coding	4.52182	2.79e-05	8.51e-07
ENSG00000167646	DNAAF3	protein_coding	-1.95023	2.85e-05	8.72e-07
ENSG00000163624	CDS1	protein_coding	2.4394	2.97e-05	9.07e-07
ENSG00000240204	SMKR1	protein_coding	-1.89237	3.02e-05	9.25e-07
ENSG00000137965	IFI44	protein_coding	-1.61131	3.08e-05	9.44e-07
ENSG00000170498	KISS1	protein_coding	-2.403	3.19e-05	9.8e-07
ENSG00000283646	LINC02009	lincRNA	-3.72215	3.21e-05	9.88e-07
ENSG00000126500	FLRT1	protein_coding	4.12002	3.22e-05	9.92e-07
ENSG00000105877	DNAH11	protein_coding	-2.09977	3.25e-05	1e-06
ENSG00000204103	MAFB	protein_coding	-1.74025	3.25e-05	1e-06
ENSG00000196581	AJAP1	protein_coding	-1.26191	3.25e-05	1.01e-06
ENSG00000089356	FXYD3	protein_coding	4.09843	3.26e-05	1.01e-06
ENSG00000225546	LINC02476	lincRNA	-1.64056	3.26e-05	1.01e-06
ENSG00000183856	IQGAP3	protein_coding	0.936218	3.32e-05	1.03e-06
ENSG00000164106	SCRG1	protein_coding	3.37192	3.37e-05	1.05e-06
ENSG00000139211	AMIGO2	protein_coding	-1.48925	3.43e-05	1.07e-06
ENSG00000107099	DOCK8	protein_coding	-1.97942	3.47e-05	1.08e-06
ENSG00000185989	RASA3	protein_coding	0.89866	3.49e-05	1.09e-06
ENSG00000198331	HYLS1	protein_coding	0.914542	3.57e-05	1.12e-06
ENSG00000181409	AATK	protein_coding	3.39836	3.67e-05	1.15e-06
ENSG00000274213	AC015912.3	lincRNA	-1.34211	3.67e-05	1.15e-06
ENSG00000100077	GRK3	protein_coding	1.88954	3.7e-05	1.16e-06
ENSG00000067445	TRO	protein_coding	2.80145	3.74e-05	1.18e-06
ENSG00000162772	ATF3	protein_coding	-2.12104	3.74e-05	1.18e-06
ENSG00000164638	SLC29A4	protein_coding	2.2367	3.74e-05	1.18e-06
ENSG00000178814	OPLAH	protein_coding	2.54953	3.75e-05	1.19e-06
ENSG00000254531	FLJ20021	lincRNA	-1.92411	3.94e-05	1.25e-06
ENSG00000179388	EGR3	protein_coding	1.64516	4.14e-05	1.31e-06
ENSG00000166147	FBN1	protein_coding	-1.09298	4.28e-05	1.36e-06
ENSG00000204682	CASC10	protein_coding	-0.977653	4.34e-05	1.38e-06
ENSG00000184564	SLITRK6	protein_coding	1.95639	4.44e-05	1.42e-06
ENSG00000058085	LAMC2	protein_coding	-1.37603	4.47e-05	1.42e-06
ENSG00000122012	SV2C	protein_coding	3.34909	4.49e-05	1.44e-06
ENSG00000164949	GEM	protein_coding	-1.72521	4.58e-05	1.47e-06
ENSG00000082458	DLG3	protein_coding	1.20157	4.63e-05	1.48e-06
ENSG00000198597	ZNF536	protein_coding	6.69557	4.63e-05	1.49e-06
ENSG00000149489	ROM1	protein_coding	-1.43525	4.83e-05	1.55e-06
ENSG00000153113	CAST	protein_coding	-0.873852	4.85e-05	1.56e-06
ENSG00000214357	NEURL1B	protein_coding	2.48383	4.97e-05	1.6e-06
ENSG00000148120	C9orf3	protein_coding	-1.21276	5.07e-05	1.64e-06
ENSG00000116525	TRIM62	protein_coding	1.3727	5.17e-05	1.67e-06
ENSG00000143382	ADAMTSL4	protein_coding	-1.47629	5.22e-05	1.69e-06
ENSG00000145287	PLAC8	protein_coding	2.34029	5.22e-05	1.69e-06
ENSG00000068078	FGFR3	protein_coding	1.69909	5.23e-05	1.7e-06
ENSG00000184860	SDR42E1	protein_coding	-3.37036	5.36e-05	1.74e-06
ENSG00000273669	AC015819.1	lincRNA	-2.44797	5.36e-05	1.74e-06
ENSG00000075340	ADD2	protein_coding	-1.12241	5.37e-05	1.75e-06
ENSG00000105376	ICAM5	protein_coding	1.50972	5.39e-05	1.76e-06
ENSG00000144230	GPR17	protein_coding	-2.64317	5.52e-05	1.81e-06
ENSG00000175899	A2M	protein_coding	2.6044	6.03e-05	1.97e-06
ENSG00000121361	KCNJ8	protein_coding	-2.46242	6.04e-05	1.98e-06
ENSG00000135643	KCNMB4	protein_coding	1.98295	6.04e-05	1.98e-06
ENSG00000197565	COL4A6	protein_coding	-2.17235	6.08e-05	2e-06
ENSG00000120129	DUSP1	protein_coding	-1.39754	6.09e-05	2e-06
ENSG00000165617	DACT1	protein_coding	2.64053	6.18e-05	2.04e-06
ENSG00000172137	CALB2	protein_coding	-1.24002	6.18e-05	2.04e-06
ENSG00000101638	ST8SIA5	protein_coding	2.42387	6.23e-05	2.06e-06
ENSG00000129226	CD68	protein_coding	-1.8361	6.23e-05	2.06e-06
ENSG00000204961	PCDHA9	protein_coding	1.92155	6.23e-05	2.07e-06
ENSG00000134343	ANO3	protein_coding	2.11591	6.3e-05	2.09e-06
ENSG00000170425	ADORA2B	protein_coding	-0.985519	6.31e-05	2.1e-06
ENSG00000170369	CST2	protein_coding	6.32936	6.45e-05	2.15e-06
ENSG00000225684	FAM225B	lincRNA	1.48841	6.72e-05	2.24e-06
ENSG00000135821	GLUL	protein_coding	1.31817	6.8e-05	2.27e-06
ENSG00000137573	SULF1	protein_coding	2.37215	6.93e-05	2.32e-06
ENSG00000082196	C1QTNF3	protein_coding	2.22568	6.95e-05	2.33e-06
ENSG00000149212	SESN3	protein_coding	2.42398	6.95e-05	2.33e-06
ENSG00000264301	LINC01444	lincRNA	-4.07361	6.96e-05	2.34e-06
ENSG00000273443	AL645608.8	lincRNA	-2.2579	7e-05	2.35e-06
ENSG00000127124	HIVEP3	protein_coding	1.27068	7.03e-05	2.37e-06
ENSG00000196878	LAMB3	protein_coding	-1.56752	7.03e-05	2.37e-06
ENSG00000136542	GALNT5	protein_coding	5.03469	7.19e-05	2.43e-06
ENSG00000124813	RUNX2	protein_coding	-2.01382	7.36e-05	2.49e-06
ENSG00000137460	FHDC1	protein_coding	1.48581	7.44e-05	2.52e-06
ENSG00000120217	CD274	protein_coding	-1.57782	7.63e-05	2.59e-06
ENSG00000115604	IL18R1	protein_coding	-2.02141	7.64e-05	2.59e-06
ENSG00000183049	CAMK1D	protein_coding	-2.25919	7.64e-05	2.6e-06
ENSG00000187634	SAMD11	protein_coding	-2.5509	7.74e-05	2.63e-06
ENSG00000163297	ANTXR2	protein_coding	-1.93514	7.79e-05	2.65e-06
ENSG00000103449	SALL1	protein_coding	1.49487	7.83e-05	2.67e-06
ENSG00000143367	TUFT1	protein_coding	-0.881234	7.87e-05	2.69e-06
ENSG00000184588	PDE4B	protein_coding	1.08308	7.97e-05	2.73e-06
ENSG00000136098	NEK3	protein_coding	2.07768	8.01e-05	2.74e-06
ENSG00000154553	PDLIM3	protein_coding	1.69147	8.02e-05	2.75e-06
ENSG00000261175	LINC02188	lincRNA	2.92269	8.1e-05	2.78e-06
ENSG00000187837	HIST1H1C	protein_coding	-1.59984	8.11e-05	2.79e-06
ENSG00000107282	APBA1	protein_coding	3.31243	8.2e-05	2.82e-06
ENSG00000237187	NR2F1-AS1	antisense	-1.81099	8.23e-05	2.84e-06
ENSG00000179241	LDLRAD3	protein_coding	1.02201	8.39e-05	2.9e-06
ENSG00000198947	DMD	protein_coding	1.70722	8.45e-05	2.92e-06
ENSG00000108947	EFNB3	protein_coding	1.77491	8.47e-05	2.93e-06
ENSG00000154319	FAM167A	protein_coding	-1.42731	8.65e-05	3e-06
ENSG00000132932	ATP8A2	protein_coding	2.14804	8.73e-05	3.03e-06
ENSG00000082497	SERTAD4	protein_coding	1.38626	8.85e-05	3.07e-06
ENSG00000198157	HMGN5	protein_coding	-1.89602	9.17e-05	3.19e-06
ENSG00000183615	FAM167B	protein_coding	-2.75346	9.34e-05	3.25e-06
ENSG00000140853	NLRC5	protein_coding	-0.836002	9.36e-05	3.27e-06
ENSG00000146648	EGFR	protein_coding	-1.75639	9.38e-05	3.27e-06
ENSG00000139364	TMEM132B	protein_coding	-3.32396	9.38e-05	3.28e-06
ENSG00000151702	FLI1	protein_coding	-1.327	9.44e-05	3.31e-06
ENSG00000164308	ERAP2	protein_coding	-1.30616	9.57e-05	3.35e-06
ENSG00000144218	AFF3	protein_coding	1.66459	9.59e-05	3.37e-06
ENSG00000243636	AL445493.2	lincRNA	3.04478	9.81e-05	3.45e-06
ENSG00000162746	FCRLB	protein_coding	-1.12347	9.94e-05	3.5e-06
ENSG00000105472	CLEC11A	protein_coding	-1.6732	0.00010129	3.57e-06
ENSG00000124098	FAM210B	protein_coding	0.810496	0.000101724	3.59e-06
ENSG00000173894	CBX2	protein_coding	0.790977	0.000102245	3.61e-06
ENSG00000162512	SDC3	protein_coding	1.37109	0.000103392	3.66e-06
ENSG00000148513	ANKRD30A	protein_coding	-3.06138	0.000104067	3.69e-06
ENSG00000163347	CLDN1	protein_coding	1.51586	0.000107225	3.81e-06
ENSG00000170421	KRT8	protein_coding	-2.06261	0.000107225	3.81e-06
ENSG00000133863	TEX15	protein_coding	3.85486	0.000108432	3.86e-06
ENSG00000171877	FRMD5	protein_coding	1.07914	0.000108432	3.86e-06
ENSG00000008300	CELSR3	protein_coding	-0.85606	0.000110695	3.95e-06
ENSG00000184702	2005-09-01	protein_coding	1.58854	0.000111162	3.97e-06
ENSG00000006530	AGK	protein_coding	0.588186	0.000112087	4.01e-06
ENSG00000139880	CDH24	protein_coding	-1.24701	0.000113559	4.07e-06
ENSG00000107518	ATRNL1	protein_coding	1.64703	0.000116981	4.2e-06
ENSG00000231711	LINC00899	processed_transcript	-2.44051	0.000117895	4.24e-06
ENSG00000104689	TNFRSF10A	protein_coding	-0.966264	0.000119232	4.29e-06
ENSG00000273420	AC008738.7	3prime_overlapping_ncRNA	2.80663	0.000120687	4.35e-06
ENSG00000236098	AC097059.2	lincRNA	-3.11626	0.000121521	4.38e-06
ENSG00000124343	XG	protein_coding	-1.94871	0.000122363	4.42e-06
ENSG00000108861	DUSP3	protein_coding	-0.777531	0.000122637	4.43e-06
ENSG00000228203	RNF144A-AS1	processed_transcript	-0.998759	0.000125474	4.54e-06
ENSG00000196139	AKR1C3	protein_coding	-1.81931	0.000125526	4.55e-06
ENSG00000139144	PIK3C2G	protein_coding	-3.99065	0.000126385	4.59e-06
ENSG00000186185	KIF18B	protein_coding	1.03577	0.000126392	4.59e-06
ENSG00000145819	ARHGAP26	protein_coding	-1.41554	0.000130809	4.76e-06
ENSG00000242715	CCDC169	protein_coding	-2.75483	0.000134636	4.91e-06
ENSG00000132164	SLC6A11	protein_coding	-2.65206	0.000135996	4.96e-06
ENSG00000095637	SORBS1	protein_coding	1.49075	0.00013626	4.98e-06
ENSG00000133121	STARD13	protein_coding	1.25087	0.000137156	5.02e-06
ENSG00000196132	MYT1	protein_coding	5.95356	0.000139174	5.1e-06
ENSG00000140511	HAPLN3	protein_coding	1.58293	0.000141433	5.19e-06
ENSG00000125618	PAX8	protein_coding	-1.74209	0.000141901	5.21e-06
ENSG00000242110	AMACR	protein_coding	1.80964	0.000147168	5.41e-06
ENSG00000183853	KIRREL1	protein_coding	0.801159	0.000148005	5.45e-06
ENSG00000257335	MGAM	protein_coding	4.95532	0.000148005	5.45e-06
ENSG00000008735	MAPK8IP2	protein_coding	3.68861	0.000149015	5.5e-06
ENSG00000134780	DAGLA	protein_coding	1.02861	0.000151555	5.6e-06
ENSG00000147408	CSGALNACT1	protein_coding	2.69163	0.000154	5.7e-06
ENSG00000165118	C9orf64	protein_coding	1.22808	0.000154707	5.73e-06
ENSG00000225720	AL031846.1	transcribed_unprocessed_pseudogene	-2.91134	0.000155072	5.75e-06
ENSG00000223784	LINP1	lincRNA	-1.32535	0.000157992	5.86e-06
ENSG00000164403	SHROOM1	protein_coding	-1.10732	0.00016041	5.96e-06
ENSG00000108018	SORCS1	protein_coding	2.43374	0.000161116	6e-06
ENSG00000269834	ZNF528-AS1	processed_transcript	-2.03758	0.000161116	6e-06
ENSG00000182612	TSPAN10	protein_coding	-1.77208	0.000164152	6.12e-06
ENSG00000180447	GAS1	protein_coding	2.22577	0.000164475	6.14e-06
ENSG00000164080	RAD54L2	protein_coding	0.860421	0.000167209	6.25e-06
ENSG00000149557	FEZ1	protein_coding	1.69411	0.000167581	6.27e-06
ENSG00000205978	NYNRIN	protein_coding	2.26423	0.000169783	6.36e-06
ENSG00000105894	PTN	protein_coding	1.441	0.00017482	6.56e-06
ENSG00000154529	CNTNAP3B	protein_coding	1.09556	0.000180591	6.79e-06
ENSG00000172296	SPTLC3	protein_coding	-2.19145	0.000181078	6.81e-06
ENSG00000198053	SIRPA	protein_coding	1.15109	0.000186085	7.01e-06
ENSG00000128016	ZFP36	protein_coding	-1.2667	0.000186978	7.05e-06
ENSG00000111186	WNT5B	protein_coding	3.49958	0.000189474	7.16e-06
ENSG00000114757	PEX5L	protein_coding	3.3755	0.000189474	7.16e-06
ENSG00000146966	DENND2A	protein_coding	-1.4229	0.000191887	7.26e-06
ENSG00000189068	VSTM1	protein_coding	-2.17872	0.000192831	7.31e-06
ENSG00000008196	TFAP2B	protein_coding	4.51897	0.000193733	7.35e-06
ENSG00000169594	BNC1	protein_coding	-1.95956	0.000194513	7.39e-06
ENSG00000277778	PGM5P2	transcribed_unprocessed_pseudogene	-2.26096	0.000195104	7.42e-06
ENSG00000102109	PCSK1N	protein_coding	2.75275	0.000195104	7.43e-06
ENSG00000158470	B4GALT5	protein_coding	0.741855	0.000195703	7.46e-06
ENSG00000134901	KDELC1	protein_coding	0.930985	0.000196838	7.51e-06
ENSG00000197506	SLC28A3	protein_coding	3.84299	0.00020013	7.65e-06
ENSG00000187867	PALM3	protein_coding	1.46314	0.0002036	7.79e-06
ENSG00000102886	GDPD3	protein_coding	-1.66381	0.000208299	7.98e-06
ENSG00000240891	PLCXD2	protein_coding	-1.66996	0.000211867	8.13e-06
ENSG00000123384	LRP1	protein_coding	-0.983332	0.000214383	8.23e-06
ENSG00000162545	CAMK2N1	protein_coding	-1.235	0.000225604	8.67e-06
ENSG00000205336	ADGRG1	protein_coding	-1.13485	0.000227091	8.74e-06
ENSG00000224189	HAGLR	antisense	1.47099	0.000231854	8.94e-06
ENSG00000139200	PIANP	protein_coding	2.74503	0.000231854	8.95e-06
ENSG00000164107	HAND2	protein_coding	1.09895	0.000233794	9.03e-06
ENSG00000277199	LINC01632	lincRNA	3.7253	0.000235156	9.09e-06
ENSG00000100994	PYGB	protein_coding	1.52504	0.000236144	9.14e-06
ENSG00000079263	SP140	protein_coding	-2.23541	0.000236144	9.15e-06
ENSG00000105875	WDR91	protein_coding	1.0991	0.000239232	9.29e-06
ENSG00000224459	SLC25A34-AS1	antisense	-2.63168	0.000239232	9.3e-06
ENSG00000119280	C1orf198	protein_coding	0.840922	0.000239547	9.32e-06
ENSG00000006606	CCL26	protein_coding	-3.74274	0.000250142	9.74e-06
ENSG00000107338	SHB	protein_coding	-1.26886	0.000254896	9.94e-06
ENSG00000186297	GABRA5	protein_coding	-2.28649	0.000255847	9.99e-06
ENSG00000132122	SPATA6	protein_coding	1.30646	0.00026574	1.04e-05
ENSG00000164483	SAMD3	protein_coding	-6.11375	0.000266748	1.04e-05
ENSG00000204262	COL5A2	protein_coding	1.117	0.000268026	1.05e-05
ENSG00000168675	LDLRAD4	protein_coding	6.02825	0.000270414	1.06e-05
ENSG00000110076	NRXN2	protein_coding	-2.3546	0.00028003	1.1e-05
ENSG00000154274	C4orf19	protein_coding	1.5802	0.0002825	1.11e-05
ENSG00000112280	COL9A1	protein_coding	3.82119	0.000283103	1.11e-05
ENSG00000140443	IGF1R	protein_coding	1.10709	0.000288177	1.14e-05
ENSG00000183765	CHEK2	protein_coding	0.758015	0.000298644	1.18e-05
ENSG00000088756	ARHGAP28	protein_coding	-1.56943	0.000305041	1.2e-05
ENSG00000164512	ANKRD55	protein_coding	-1.49605	0.000307847	1.22e-05
ENSG00000154122	ANKH	protein_coding	1.40328	0.000311013	1.23e-05
ENSG00000204442	FAM155A	protein_coding	-1.23166	0.000311013	1.23e-05
ENSG00000186998	EMID1	protein_coding	4.54062	0.000313947	1.25e-05
ENSG00000176485	PLA2G16	protein_coding	-1.14221	0.000314668	1.25e-05
ENSG00000231023	LINC00326	lincRNA	2.36428	0.000314989	1.25e-05
ENSG00000135750	KCNK1	protein_coding	-1.48124	0.000319055	1.27e-05
ENSG00000243635	AC091804.1	processed_pseudogene	-2.51029	0.000319815	1.27e-05
ENSG00000213030	CGB8	protein_coding	-3.22839	0.000323471	1.29e-05
ENSG00000100154	TTC28	protein_coding	1.7592	0.000328361	1.31e-05
ENSG00000188906	LRRK2	protein_coding	2.60136	0.000332057	1.33e-05
ENSG00000107611	CUBN	protein_coding	2.10902	0.000333144	1.33e-05
ENSG00000160862	AZGP1	protein_coding	3.15326	0.000333378	1.34e-05
ENSG00000125398	SOX9	protein_coding	-1.76034	0.000333801	1.34e-05
ENSG00000267250	AC011591.1	lincRNA	-3.09422	0.000341688	1.37e-05
ENSG00000151136	BTBD11	protein_coding	-1.98333	0.000345494	1.39e-05
ENSG00000132481	TRIM47	protein_coding	-1.17119	0.000349122	1.41e-05
ENSG00000197415	VEPH1	protein_coding	-1.22466	0.000352166	1.42e-05
ENSG00000072864	NDE1	protein_coding	0.913307	0.000353523	1.43e-05
ENSG00000155850	SLC26A2	protein_coding	1.79592	0.000364601	1.47e-05
ENSG00000102897	LYRM1	protein_coding	-0.69431	0.000368138	1.49e-05
ENSG00000143870	PDIA6	protein_coding	0.557499	0.000369934	1.5e-05
ENSG00000117983	MUC5B	protein_coding	1.88458	0.000371645	1.51e-05
ENSG00000184574	LPAR5	protein_coding	-1.88523	0.000374924	1.52e-05
ENSG00000259041	AC015722.1	lincRNA	5.22398	0.000374924	1.52e-05
ENSG00000136379	ABHD17C	protein_coding	1.20679	0.000376524	1.53e-05
ENSG00000198732	SMOC1	protein_coding	-1.78202	0.00039009	1.59e-05
ENSG00000128510	CPA4	protein_coding	-1.58884	0.000391121	1.59e-05
ENSG00000213023	SYT3	protein_coding	2.13273	0.000394538	1.61e-05
ENSG00000169783	LINGO1	protein_coding	2.2639	0.000394703	1.61e-05
ENSG00000277196	AC007325.2	protein_coding	4.99342	0.000394703	1.61e-05
ENSG00000054793	ATP9A	protein_coding	1.0878	0.000397023	1.63e-05
ENSG00000164976	MYORG	protein_coding	-1.09206	0.000397145	1.63e-05
ENSG00000213445	SIPA1	protein_coding	1.11476	0.000404424	1.66e-05
ENSG00000111961	SASH1	protein_coding	1.63563	0.000410203	1.69e-05
ENSG00000114993	RTKN	protein_coding	1.42064	0.000410203	1.69e-05
ENSG00000149256	TENM4	protein_coding	-2.92936	0.000410763	1.69e-05
ENSG00000105997	HOXA3	protein_coding	1.04391	0.000414885	1.71e-05
ENSG00000170525	PFKFB3	protein_coding	0.807059	0.000416457	1.72e-05
ENSG00000121797	CCRL2	protein_coding	-3.61769	0.000416949	1.72e-05
ENSG00000133101	CCNA1	protein_coding	-1.10873	0.000419852	1.74e-05
ENSG00000116194	ANGPTL1	protein_coding	3.71637	0.000423482	1.75e-05
ENSG00000167528	ZNF641	protein_coding	0.888709	0.000430779	1.79e-05
ENSG00000250657	AC097451.1	processed_transcript	-3.19459	0.000436458	1.81e-05
ENSG00000131711	MAP1B	protein_coding	-1.97242	0.000446322	1.85e-05
ENSG00000135604	STX11	protein_coding	-2.20337	0.000447107	1.86e-05
ENSG00000160183	TMPRSS3	protein_coding	-2.00518	0.000448351	1.87e-05
ENSG00000196420	S100A5	protein_coding	-2.18199	0.000452367	1.89e-05
ENSG00000153094	BCL2L11	protein_coding	-1.08401	0.000458775	1.91e-05
ENSG00000088325	TPX2	protein_coding	0.67333	0.000473383	1.98e-05
ENSG00000095383	TBC1D2	protein_coding	-1.46713	0.000475438	1.99e-05
ENSG00000060656	PTPRU	protein_coding	1.70319	0.000480432	2.01e-05
ENSG00000149633	KIAA1755	protein_coding	2.71934	0.000498961	2.09e-05
ENSG00000111215	PRR4	protein_coding	1.23318	0.00050283	2.11e-05
ENSG00000184599	FAM19A3	protein_coding	1.91769	0.000504198	2.12e-05
ENSG00000197380	DACT3	protein_coding	1.84797	0.00050657	2.13e-05
ENSG00000000971	CFH	protein_coding	-2.50384	0.000507451	2.14e-05
ENSG00000134516	DOCK2	protein_coding	-1.76611	0.000507715	2.14e-05
ENSG00000232093	DCST1-AS1	antisense	-1.67069	0.000511139	2.16e-05
ENSG00000168077	SCARA3	protein_coding	-1.6443	0.000512284	2.17e-05
ENSG00000239713	APOBEC3G	protein_coding	-1.4955	0.000512284	2.17e-05
ENSG00000184602	SNN	protein_coding	1.01995	0.000512454	2.17e-05
ENSG00000003436	TFPI	protein_coding	-1.75057	0.000513619	2.18e-05
ENSG00000111728	ST8SIA1	protein_coding	1.85732	0.000513977	2.18e-05
ENSG00000170500	LONRF2	protein_coding	1.39175	0.000517393	2.2e-05
ENSG00000099204	ABLIM1	protein_coding	-1.00456	0.000522668	2.22e-05
ENSG00000157322	CLEC18A	protein_coding	1.94237	0.00052303	2.23e-05
ENSG00000142920	AZIN2	protein_coding	-1.52389	0.000525439	2.24e-05
ENSG00000274414	AL121772.1	lincRNA	1.08105	0.000526044	2.25e-05
ENSG00000177822	AC098864.1	antisense	-1.07986	0.000530124	2.27e-05
ENSG00000187498	COL4A1	protein_coding	1.12946	0.000532753	2.28e-05
ENSG00000105514	RAB3D	protein_coding	1.35934	0.000539231	2.31e-05
ENSG00000079156	OSBPL6	protein_coding	0.799496	0.000542689	2.33e-05
ENSG00000224186	C5orf66	antisense	-2.91593	0.000542689	2.33e-05
ENSG00000182197	EXT1	protein_coding	-0.648758	0.000545707	2.34e-05
ENSG00000101474	APMAP	protein_coding	0.756529	0.000546093	2.35e-05
ENSG00000221926	TRIM16	protein_coding	-0.901446	0.000546387	2.35e-05
ENSG00000188064	WNT7B	protein_coding	-2.52329	0.000547181	2.36e-05
ENSG00000179674	ARL14	protein_coding	-4.14692	0.000550221	2.37e-05
ENSG00000184678	HIST2H2BE	protein_coding	-1.91118	0.000554134	2.39e-05
ENSG00000159450	TCHH	protein_coding	-1.54447	0.000554134	2.4e-05
ENSG00000167555	ZNF528	protein_coding	-1.29945	0.000554134	2.4e-05
ENSG00000241667	AC104445.1	lincRNA	-5.17946	0.000555238	2.41e-05
ENSG00000204767	INSYN2B	protein_coding	-1.87962	0.000559349	2.43e-05
ENSG00000135631	RAB11FIP5	protein_coding	-0.805813	0.000568976	2.47e-05
ENSG00000138166	DUSP5	protein_coding	-1.2626	0.000569169	2.47e-05
ENSG00000197586	ENTPD6	protein_coding	1.03224	0.000569844	2.48e-05
ENSG00000182179	UBA7	protein_coding	-1.47487	0.000580305	2.53e-05
ENSG00000260633	AC010207.1	lincRNA	-2.14269	0.000581255	2.53e-05
ENSG00000021300	PLEKHB1	protein_coding	1.84496	0.000583875	2.55e-05
ENSG00000136842	TMOD1	protein_coding	1.81935	0.000584186	2.55e-05
ENSG00000186204	CYP4F12	protein_coding	-3.4188	0.000586882	2.57e-05
ENSG00000197375	SLC22A5	protein_coding	-0.829301	0.00058877	2.58e-05
ENSG00000119866	BCL11A	protein_coding	2.26398	0.000600621	2.63e-05
ENSG00000215182	MUC5AC	protein_coding	-3.32024	0.000604228	2.65e-05
ENSG00000283994	AC092652.3	sense_intronic	6.04818	0.000604295	2.65e-05
ENSG00000241749	RPSAP52	transcribed_processed_pseudogene	-1.54294	0.000607054	2.67e-05
ENSG00000146006	LRRTM2	protein_coding	-4.41403	0.000607259	2.67e-05
ENSG00000234745	HLA-B	protein_coding	1.75551	0.000626295	2.76e-05
ENSG00000106714	CNTNAP3	protein_coding	1.46953	0.000626543	2.76e-05
ENSG00000140534	TICRR	protein_coding	1.17091	0.000630792	2.79e-05
ENSG00000143320	CRABP2	protein_coding	-1.40845	0.00063561	2.81e-05
ENSG00000184254	ALDH1A3	protein_coding	1.34145	0.000636155	2.82e-05
ENSG00000198373	WWP2	protein_coding	1.00286	0.000636155	2.82e-05
ENSG00000157388	CACNA1D	protein_coding	1.75576	0.000645644	2.86e-05
ENSG00000185518	SV2B	protein_coding	-5.7985	0.000645644	2.87e-05
ENSG00000227372	TP73-AS1	transcribed_unitary_pseudogene	2.0073	0.000645644	2.87e-05
ENSG00000052850	ALX4	protein_coding	2.88132	0.000652028	2.9e-05
ENSG00000169242	EFNA1	protein_coding	-1.23223	0.000652028	2.9e-05
ENSG00000197536	C5orf56	processed_transcript	-1.88097	0.000657169	2.93e-05
ENSG00000273760	AC245041.1	lincRNA	-4.51376	0.00066164	2.95e-05
ENSG00000182648	LINC01006	lincRNA	-1.31444	0.000672464	3e-05
ENSG00000182667	NTM	protein_coding	1.20947	0.000674926	3.02e-05
ENSG00000140022	STON2	protein_coding	2.58689	0.00068696	3.07e-05
ENSG00000169083	AR	protein_coding	-1.45441	0.000696261	3.12e-05
ENSG00000138080	EMILIN1	protein_coding	1.23842	0.000711878	3.19e-05
ENSG00000013016	EHD3	protein_coding	0.722629	0.00071293	3.2e-05
ENSG00000176842	IRX5	protein_coding	1.27334	0.000729923	3.28e-05
ENSG00000110693	SOX6	protein_coding	2.68388	0.000732476	3.29e-05
ENSG00000029153	ARNTL2	protein_coding	-0.994634	0.000733715	3.3e-05
ENSG00000010319	SEMA3G	protein_coding	1.88219	0.000745799	3.36e-05
ENSG00000122861	PLAU	protein_coding	-2.1338	0.000768166	3.47e-05
ENSG00000100167	2003-09-01	protein_coding	1.84235	0.00076907	3.47e-05
ENSG00000182771	GRID1	protein_coding	2.23098	0.000774013	3.5e-05
ENSG00000197646	PDCD1LG2	protein_coding	-1.52746	0.000778987	3.53e-05
ENSG00000177738	AC025171.1	sense_overlapping	-0.864645	0.000780313	3.53e-05
ENSG00000171160	MORN4	protein_coding	-0.94468	0.000784924	3.56e-05
ENSG00000232759	AC002480.1	antisense	-2.96831	0.000788704	3.58e-05
ENSG00000134871	COL4A2	protein_coding	1.0526	0.00078896	3.58e-05
ENSG00000081051	AFP	protein_coding	-2.29448	0.000805077	3.67e-05
ENSG00000159167	STC1	protein_coding	-1.61978	0.000805077	3.67e-05
ENSG00000166250	CLMP	protein_coding	-0.999411	0.000805077	3.67e-05
ENSG00000139173	TMEM117	protein_coding	1.90635	0.000811132	3.7e-05
ENSG00000237797	AL161935.3	lincRNA	4.22323	0.000811132	3.7e-05
ENSG00000138964	PARVG	protein_coding	2.38337	0.000815031	3.73e-05
ENSG00000248846	LINC02065	lincRNA	-3.16557	0.0008163	3.74e-05
ENSG00000163273	NPPC	protein_coding	5.55333	0.000819616	3.76e-05
ENSG00000240184	PCDHGC3	protein_coding	1.27035	0.000819616	3.76e-05
ENSG00000106511	MEOX2	protein_coding	1.17038	0.000854307	3.92e-05
ENSG00000237238	BMS1P10	transcribed_unprocessed_pseudogene	1.17091	0.000870023	4e-05
ENSG00000188042	ARL4C	protein_coding	-0.920055	0.000874697	4.02e-05
ENSG00000111057	KRT18	protein_coding	-1.41236	0.000878311	4.04e-05
ENSG00000259726	CSPG4P11	unprocessed_pseudogene	1.8057	0.000888488	4.09e-05
ENSG00000144749	LRIG1	protein_coding	0.932404	0.000912172	4.21e-05
ENSG00000113273	ARSB	protein_coding	0.779134	0.000914586	4.22e-05
ENSG00000187135	VSTM2B	protein_coding	6.19674	0.000920094	4.25e-05
ENSG00000006747	SCIN	protein_coding	2.42681	0.000924206	4.28e-05
ENSG00000132694	ARHGEF11	protein_coding	0.832991	0.000924206	4.28e-05
ENSG00000188039	NWD1	protein_coding	-2.59446	0.000924764	4.29e-05
ENSG00000211772	TRBC2	TR_C_gene	-4.2701	0.000925804	4.3e-05
ENSG00000198576	ARC	protein_coding	-1.7534	0.000926757	4.3e-05
ENSG00000151490	PTPRO	protein_coding	-1.64047	0.000929961	4.32e-05
ENSG00000154027	AK5	protein_coding	-1.23887	0.000939551	4.37e-05
ENSG00000147852	VLDLR	protein_coding	0.881953	0.000953751	4.44e-05
ENSG00000139970	RTN1	protein_coding	-1.8418	0.000955276	4.45e-05
ENSG00000109472	CPE	protein_coding	1.67341	0.000964588	4.5e-05
ENSG00000242861	AL591895.1	antisense	-1.56771	0.000970918	4.54e-05
ENSG00000250954	AC016687.3	lincRNA	-2.1081	0.000991074	4.63e-05
ENSG00000268223	ARL14EPL	protein_coding	-3.18586	0.00099396	4.65e-05
ENSG00000134716	CYP2J2	protein_coding	1.47298	0.00102024	4.78e-05
ENSG00000258986	TMEM179	protein_coding	4.13336	0.00102838	4.82e-05
ENSG00000150510	FAM124A	protein_coding	1.46994	0.00103121	4.84e-05
ENSG00000175311	ANKS4B	protein_coding	5.21999	0.00103374	4.86e-05
ENSG00000132561	MATN2	protein_coding	2.06726	0.00104718	4.93e-05
ENSG00000079482	OPHN1	protein_coding	1.21166	0.00105259	4.96e-05
ENSG00000213694	S1PR3	protein_coding	1.4011	0.00105259	4.96e-05
ENSG00000179826	MRGPRX3	protein_coding	2.06735	0.00105537	4.98e-05
ENSG00000130770	ATP5IF1	protein_coding	-0.936339	0.00106151	5.01e-05
ENSG00000242575	AC012501.2	transcribed_processed_pseudogene	-1.77022	0.00106201	5.02e-05
ENSG00000274265	AC245297.3	lincRNA	-1.46812	0.00106226	5.03e-05
ENSG00000213689	TREX1	protein_coding	-1.14487	0.00106791	5.06e-05
ENSG00000233621	LINC01137	antisense	-1.34874	0.00108214	5.13e-05
ENSG00000138131	LOXL4	protein_coding	2.30366	0.00109534	5.2e-05
ENSG00000174136	RGMB	protein_coding	0.887678	0.00109687	5.21e-05
ENSG00000177425	PAWR	protein_coding	-0.794892	0.00109931	5.23e-05
ENSG00000185532	PRKG1	protein_coding	2.79551	0.0011237	5.35e-05
ENSG00000080823	MOK	protein_coding	1.0097	0.00112882	5.38e-05
ENSG00000185361	TNFAIP8L1	protein_coding	1.08508	0.00113448	5.41e-05
ENSG00000149599	DUSP15	protein_coding	2.74136	0.00115545	5.52e-05
ENSG00000173702	MUC13	protein_coding	-2.29576	0.00115545	5.52e-05
ENSG00000101346	POFUT1	protein_coding	0.559289	0.00115945	5.54e-05
ENSG00000117525	F3	protein_coding	-2.21816	0.0011624	5.56e-05
ENSG00000259663	AC010478.1	antisense	-1.73699	0.00117349	5.62e-05
ENSG00000166033	HTRA1	protein_coding	1.23911	0.0011783	5.65e-05
ENSG00000188488	SERPINA5	protein_coding	2.52081	0.00118239	5.68e-05
ENSG00000104332	SFRP1	protein_coding	1.23547	0.00118595	5.7e-05
ENSG00000174871	CNIH2	protein_coding	1.22602	0.0011919	5.74e-05
ENSG00000160233	LRRC3	protein_coding	2.57943	0.00119795	5.77e-05
ENSG00000122691	TWIST1	protein_coding	0.83796	0.00120528	5.81e-05
ENSG00000105605	CACNG7	protein_coding	3.55305	0.0012143	5.86e-05
ENSG00000107957	SH3PXD2A	protein_coding	0.812543	0.00121609	5.88e-05
ENSG00000104833	TUBB4A	protein_coding	2.2725	0.00122018	5.9e-05
ENSG00000165959	CLMN	protein_coding	1.44157	0.00122431	5.93e-05
ENSG00000006534	ALDH3B1	protein_coding	-1.40976	0.00122567	5.94e-05
ENSG00000249867	AC090833.1	lincRNA	-2.35356	0.00122828	5.96e-05
ENSG00000100399	CHADL	protein_coding	4.33355	0.00123046	5.97e-05
ENSG00000269113	TRABD2B	protein_coding	2.03041	0.00123903	6.02e-05
ENSG00000168118	RAB4A	protein_coding	0.694288	0.0012501	6.08e-05
ENSG00000105695	MAG	protein_coding	2.82945	0.00127032	6.18e-05
ENSG00000273003	ARL2-SNX15	protein_coding	-6.20994	0.00127156	6.2e-05
ENSG00000087460	GNAS	protein_coding	1.21379	0.00127686	6.23e-05
ENSG00000078804	TP53INP2	protein_coding	-0.971366	0.00127711	6.23e-05
ENSG00000178752	ERFE	protein_coding	1.06612	0.00127736	6.24e-05
ENSG00000246228	CASC8	antisense	-2.37023	0.0012989	6.35e-05
ENSG00000148660	CAMK2G	protein_coding	-0.696028	0.0012989	6.36e-05
ENSG00000131747	TOP2A	protein_coding	1.21053	0.00130147	6.38e-05
ENSG00000100592	DAAM1	protein_coding	-1.35657	0.00130789	6.42e-05
ENSG00000198838	RYR3	protein_coding	-3.38553	0.00130789	6.42e-05
ENSG00000111424	VDR	protein_coding	-0.908638	0.00133833	6.58e-05
ENSG00000253368	TRNP1	protein_coding	-1.00811	0.00133833	6.58e-05
ENSG00000133816	MICAL2	protein_coding	-1.38483	0.00134661	6.63e-05
ENSG00000158887	MPZ	protein_coding	1.81814	0.00134661	6.64e-05
ENSG00000172164	SNTB1	protein_coding	1.36244	0.00135867	6.7e-05
ENSG00000172159	FRMD3	protein_coding	1.23499	0.00136202	6.72e-05
ENSG00000086619	ERO1B	protein_coding	1.71848	0.00137049	6.77e-05
ENSG00000259527	LINC00052	lincRNA	2.49771	0.00139671	6.91e-05
ENSG00000198682	PAPSS2	protein_coding	1.20106	0.00140425	6.95e-05
ENSG00000198910	L1CAM	protein_coding	-1.00672	0.00144822	7.18e-05
ENSG00000115884	SDC1	protein_coding	-1.10305	0.00145133	7.2e-05
ENSG00000196187	TMEM63A	protein_coding	-0.796913	0.00145859	7.24e-05
ENSG00000109320	NFKB1	protein_coding	0.798293	0.00146458	7.28e-05
ENSG00000251201	TMED7-TICAM2	protein_coding	-2.16453	0.00148228	7.37e-05
ENSG00000007384	RHBDF1	protein_coding	1.11821	0.00148992	7.42e-05
ENSG00000165238	WNK2	protein_coding	2.24524	0.00150456	7.5e-05
ENSG00000125851	PCSK2	protein_coding	2.6379	0.00150949	7.53e-05
ENSG00000141642	ELAC1	protein_coding	-0.787186	0.00150949	7.54e-05
ENSG00000178235	SLITRK1	protein_coding	-0.910766	0.00151679	7.58e-05
ENSG00000225614	ZNF469	protein_coding	1.81433	0.00151878	7.6e-05
ENSG00000077522	ACTN2	protein_coding	1.96587	0.00152016	7.62e-05
ENSG00000227764	LINC01693	lincRNA	-4.99015	0.00152016	7.62e-05
ENSG00000174080	CTSF	protein_coding	1.4235	0.00152238	7.63e-05
ENSG00000133019	CHRM3	protein_coding	1.49342	0.00152261	7.64e-05
ENSG00000162630	B3GALT2	protein_coding	2.51786	0.00152507	7.66e-05
ENSG00000105383	CD33	protein_coding	-1.37935	0.00154194	7.75e-05
ENSG00000253200	AC037459.3	antisense	1.44274	0.00156255	7.86e-05
ENSG00000053747	LAMA3	protein_coding	-1.38225	0.00156777	7.9e-05
ENSG00000266714	MYO15B	protein_coding	-1.686	0.00159456	8.04e-05
ENSG00000189120	SP6	protein_coding	-2.84697	0.00160272	8.09e-05
ENSG00000162631	NTNG1	protein_coding	-1.88785	0.00161691	8.17e-05
ENSG00000149968	MMP3	protein_coding	-1.75198	0.00162108	8.2e-05
ENSG00000109084	TMEM97	protein_coding	0.63603	0.00162117	8.2e-05
ENSG00000178033	CALHM5	protein_coding	-2.11944	0.00162339	8.22e-05
ENSG00000182885	ADGRG3	protein_coding	-4.82149	0.00165924	8.41e-05
ENSG00000189143	CLDN4	protein_coding	2.22085	0.00168104	8.53e-05
ENSG00000165471	MBL2	protein_coding	5.11392	0.00168114	8.54e-05
ENSG00000168079	SCARA5	protein_coding	2.08325	0.00169174	8.6e-05
ENSG00000142173	COL6A2	protein_coding	1.25152	0.0016921	8.61e-05
ENSG00000172458	IL17D	protein_coding	1.50092	0.00169572	8.64e-05
ENSG00000240225	ZNF542P	transcribed_unprocessed_pseudogene	1.33951	0.00169572	8.64e-05
ENSG00000129946	SHC2	protein_coding	2.9975	0.0017453	8.9e-05
ENSG00000141314	RHBDL3	protein_coding	2.16737	0.00175703	8.97e-05
ENSG00000187800	PEAR1	protein_coding	-1.34414	0.00175913	8.99e-05
ENSG00000106302	HYAL4	protein_coding	-3.3775	0.00176058	9.01e-05
ENSG00000171488	LRRC8C	protein_coding	-1.26915	0.00178809	9.15e-05
ENSG00000213412	HNRNPA1P33	processed_pseudogene	-4.62763	0.00179365	9.19e-05
ENSG00000266578	AP001025.1	lincRNA	3.18629	0.00181435	9.31e-05
ENSG00000165480	SKA3	protein_coding	0.933352	0.00183951	9.44e-05
ENSG00000092096	SLC22A17	protein_coding	2.76094	0.00184155	9.46e-05
ENSG00000253948	AC104986.2	lincRNA	-2.03204	0.00185046	9.52e-05
ENSG00000100206	DMC1	protein_coding	-1.72207	0.00185046	9.53e-05
ENSG00000141448	GATA6	protein_coding	-1.78834	0.00185046	9.53e-05
ENSG00000264522	OTUD7B	protein_coding	0.908193	0.00185068	9.54e-05
ENSG00000239739	AC026316.2	lincRNA	-5.70119	0.00187404	9.67e-05
ENSG00000166025	AMOTL1	protein_coding	0.921934	0.00187783	9.7e-05
ENSG00000169071	ROR2	protein_coding	5.84085	0.0018952	9.8e-05
ENSG00000125827	TMX4	protein_coding	1.07211	0.0018952	9.81e-05
ENSG00000108379	WNT3	protein_coding	-1.30221	0.00191316	9.91e-05
ENSG00000162641	AKNAD1	protein_coding	-1.22	0.00192453	9.98e-05
ENSG00000104341	LAPTM4B	protein_coding	0.60076	0.00195768	0.000101571
ENSG00000246089	AC016065.1	antisense	-1.2018	0.00196332	0.000101953
ENSG00000158296	SLC13A3	protein_coding	1.24392	0.00197165	0.000102476
ENSG00000154639	CXADR	protein_coding	2.26968	0.0019776	0.000102876
ENSG00000175573	C11orf68	protein_coding	-1.12043	0.00203269	0.000105834
ENSG00000006016	CRLF1	protein_coding	1.61081	0.00203332	0.00010596
ENSG00000159314	ARHGAP27	protein_coding	-0.806254	0.00204945	0.000106895
ENSG00000130762	ARHGEF16	protein_coding	-2.06322	0.00205288	0.000107167
ENSG00000128268	MGAT3	protein_coding	2.06414	0.00206117	0.0001077
ENSG00000087510	TFAP2C	protein_coding	0.669863	0.00206117	0.000107788
ENSG00000135083	CCNJL	protein_coding	0.762659	0.00207348	0.000108527
ENSG00000147003	CLTRN	protein_coding	2.18388	0.00208934	0.000109452
ENSG00000272734	ADIRF-AS1	processed_transcript	-1.15909	0.00210158	0.00011019
ENSG00000184661	CDCA2	protein_coding	0.88727	0.00210642	0.000110585
ENSG00000105426	PTPRS	protein_coding	0.879022	0.00210642	0.000110636
ENSG00000280208	GGT4P	unprocessed_pseudogene	-1.36321	0.00211894	0.00011139
ENSG00000141655	TNFRSF11A	protein_coding	-1.42678	0.00211912	0.000111497
ENSG00000002834	LASP1	protein_coding	-0.682797	0.00211956	0.000111617
ENSG00000266028	SRGAP2	protein_coding	0.876735	0.00212598	0.000112052
ENSG00000246582	AC100861.1	processed_transcript	-1.12348	0.00217705	0.000114844
ENSG00000163171	CDC42EP3	protein_coding	0.9567	0.00220174	0.000116304
ENSG00000008283	CYB561	protein_coding	-0.545139	0.00220174	0.000116347
ENSG00000105519	CAPS	protein_coding	1.98889	0.00221255	0.00011702
ENSG00000258130	AC106782.1	transcribed_unprocessed_pseudogene	-1.83575	0.00221299	0.000117144
ENSG00000119865	CNRIP1	protein_coding	-0.75266	0.00221745	0.000117531
ENSG00000269609	RPARP-AS1	processed_transcript	-1.15952	0.00221745	0.000117707
ENSG00000168539	CHRM1	protein_coding	1.38562	0.00221745	0.000117779
ENSG00000248587	GDNF-AS1	antisense	2.42795	0.00221745	0.000117786
ENSG00000115363	EVA1A	protein_coding	-1.23867	0.00222245	0.000118153
ENSG00000150782	IL18	protein_coding	-1.74675	0.00222486	0.000118383
ENSG00000012223	LTF	protein_coding	-4.84304	0.00223567	0.00011906
ENSG00000169851	PCDH7	protein_coding	1.9542	0.00227799	0.000121418
ENSG00000118705	RPN2	protein_coding	0.600031	0.00229919	0.000122659
ENSG00000168297	PXK	protein_coding	-0.761154	0.00229919	0.000122862
ENSG00000197444	OGDHL	protein_coding	1.52237	0.00229919	0.000122863
ENSG00000079308	TNS1	protein_coding	-1.4827	0.00230372	0.000123211
ENSG00000044524	EPHA3	protein_coding	1.82223	0.00230624	0.000123451
ENSG00000102010	BMX	protein_coding	-1.84115	0.00230968	0.00012374
ENSG00000100225	FBXO7	protein_coding	0.803357	0.00232857	0.000124953
ENSG00000265107	GJA5	protein_coding	1.52091	0.00232857	0.000125056
ENSG00000165078	CPA6	protein_coding	-2.20873	0.00232857	0.000125072
ENSG00000185905	C16orf54	protein_coding	-2.16657	0.00237801	0.000127836
ENSG00000182255	KCNA4	protein_coding	5.60645	0.00238276	0.0001282
ENSG00000111328	CDK2AP1	protein_coding	0.785679	0.00238421	0.000128387
ENSG00000170190	SLC16A5	protein_coding	-0.68637	0.00239794	0.000129236
ENSG00000218980	FTH1P15	processed_pseudogene	-2.88795	0.00239828	0.000129364
ENSG00000187546	AGMO	protein_coding	1.41798	0.00240451	0.00012981
ENSG00000149243	KLHL35	protein_coding	-2.71951	0.00240609	0.000130005
ENSG00000198729	PPP1R14C	protein_coding	2.20471	0.00241279	0.000130482
ENSG00000279117	AP001972.5	TEC	-0.978424	0.00241279	0.000130588
ENSG00000175874	CREG2	protein_coding	-2.87022	0.0024179	0.000130975
ENSG00000283959	AP002851.1	bidirectional_promoter_lncRNA	-2.17297	0.00241815	0.000131184
ENSG00000161682	FAM171A2	protein_coding	1.33389	0.00241815	0.00013121
ENSG00000104140	RHOV	protein_coding	-1.4709	0.0024436	0.000132702
ENSG00000115602	IL1RL1	protein_coding	-3.86956	0.00246115	0.000133768
ENSG00000103154	NECAB2	protein_coding	1.97835	0.00246445	0.00013406
ENSG00000116830	TTF2	protein_coding	0.676988	0.00246871	0.000134404
ENSG00000254934	LINC00678	lincRNA	-2.62182	0.0024706	0.000134621
ENSG00000006118	TMEM132A	protein_coding	1.25296	0.00248831	0.000135699
ENSG00000014257	ACPP	protein_coding	2.13025	0.00252599	0.000137869
ENSG00000116133	DHCR24	protein_coding	1.17496	0.00254099	0.000138804
ENSG00000112761	WISP3	protein_coding	1.7647	0.00262426	0.000143473
ENSG00000168404	MLKL	protein_coding	-0.806932	0.00262766	0.000143779
ENSG00000170919	TPT1-AS1	processed_transcript	1.67605	0.00263936	0.00014454
ENSG00000088320	REM1	protein_coding	5.11001	0.00265863	0.000145717
ENSG00000223804	AC244669.1	transcribed_unprocessed_pseudogene	-1.17056	0.00267294	0.000146623
ENSG00000250264	AL669918.1	protein_coding	-0.984901	0.00268836	0.000147592
ENSG00000176532	PRR15	protein_coding	-4.69791	0.00271875	0.000149385
ENSG00000021645	NRXN3	protein_coding	1.77037	0.00272235	0.000149707
ENSG00000276850	AC245041.2	lincRNA	-2.85292	0.00272337	0.000149887
ENSG00000248424	OR51K1P	unprocessed_pseudogene	-2.45983	0.00274444	0.000151173
ENSG00000198555	AC133561.1	unprocessed_pseudogene	2.97223	0.00275241	0.000151737
ENSG00000134690	CDCA8	protein_coding	0.918738	0.00275261	0.000151874
ENSG00000143669	LYST	protein_coding	-0.844124	0.00276295	0.000152635
ENSG00000134107	BHLHE40	protein_coding	-1.3019	0.00276295	0.000152697
ENSG00000269416	LINC01224	lincRNA	-0.819224	0.00276851	0.000153131
ENSG00000128567	PODXL	protein_coding	-1.17665	0.00278406	0.000154118
ENSG00000133124	IRS4	protein_coding	2.95983	0.00279396	0.000154794
ENSG00000253348	AC008514.1	antisense	-2.80324	0.0027969	0.000155085
ENSG00000108448	TRIM16L	protein_coding	-0.84823	0.00282432	0.000156734
ENSG00000105971	CAV2	protein_coding	-1.10215	0.0028346	0.000157435
ENSG00000101670	LIPG	protein_coding	-3.07029	0.00283702	0.000157698
ENSG00000135549	PKIB	protein_coding	-2.35969	0.00284184	0.000158156
ENSG00000255345	AP002957.1	lincRNA	-1.99914	0.00284184	0.000158347
ENSG00000152192	POU4F1	protein_coding	3.01443	0.00284184	0.000158356
ENSG00000197943	PLCG2	protein_coding	1.19596	0.00288253	0.000160756
ENSG00000254615	AC027031.2	lincRNA	0.898299	0.00291125	0.00016249
ENSG00000163932	PRKCD	protein_coding	0.79459	0.00291326	0.000162735
ENSG00000140465	CYP1A1	protein_coding	-1.57056	0.00291969	0.000163228
ENSG00000221869	CEBPD	protein_coding	-0.991101	0.00292172	0.000163475
ENSG00000100292	HMOX1	protein_coding	-0.710421	0.00292734	0.000163924
ENSG00000117472	TSPAN1	protein_coding	-1.98539	0.00294858	0.00016532
ENSG00000171403	KRT9	protein_coding	1.19361	0.00294858	0.000165383
ENSG00000074416	MGLL	protein_coding	1.3321	0.00296159	0.000166247
ENSG00000223865	HLA-DPB1	protein_coding	1.18704	0.00297441	0.000167103
ENSG00000156535	CD109	protein_coding	1.29119	0.00298026	0.000167568
ENSG00000101276	SLC52A3	protein_coding	-5.16002	0.00298679	0.000168072
ENSG00000204758	AC008429.1	antisense	-1.94709	0.00300594	0.000169287
ENSG00000170779	CDCA4	protein_coding	0.845254	0.00301666	0.000170029
ENSG00000152804	HHEX	protein_coding	1.21038	0.00302586	0.000170685
ENSG00000133216	EPHB2	protein_coding	-0.888488	0.00302923	0.000171014
ENSG00000135144	DTX1	protein_coding	1.19091	0.00304742	0.00017218
ENSG00000196639	HRH1	protein_coding	-0.92462	0.00306358	0.000173265
ENSG00000102271	KLHL4	protein_coding	-2.4611	0.00306358	0.000173373
ENSG00000229642	AC087857.1	lincRNA	-5.28685	0.00307845	0.000174355
ENSG00000161921	CXCL16	protein_coding	1.66632	0.00310328	0.000175904
ENSG00000186451	SPATA12	protein_coding	-3.47321	0.00310818	0.000176324
ENSG00000168807	SNTB2	protein_coding	0.968687	0.00312885	0.000177639
ENSG00000130751	NPAS1	protein_coding	1.38832	0.00314447	0.000178701
ENSG00000177614	PGBD5	protein_coding	2.81149	0.00314447	0.000178814
ENSG00000066135	KDM4A	protein_coding	0.556392	0.00314816	0.000179167
ENSG00000197977	ELOVL2	protein_coding	1.44591	0.00316708	0.000180389
ENSG00000185519	FAM131C	protein_coding	-1.56859	0.00318079	0.000181315
ENSG00000130600	H19	processed_transcript	2.36622	0.00319439	0.000182236
ENSG00000161011	SQSTM1	protein_coding	-1.1579	0.00319607	0.000182478
ENSG00000111490	TBC1D30	protein_coding	1.08171	0.00321649	0.000183791
ENSG00000079215	SLC1A3	protein_coding	-0.995515	0.00323668	0.00018524
ENSG00000104490	NCALD	protein_coding	1.75453	0.00323668	0.000185241
ENSG00000113721	PDGFRB	protein_coding	-0.783228	0.00325563	0.000186474
ENSG00000215533	LINC00189	sense_overlapping	1.28555	0.00333743	0.000191312
ENSG00000117602	RCAN3	protein_coding	1.05362	0.00333933	0.000191574
ENSG00000137878	GCOM1	protein_coding	-1.72599	0.00335116	0.000192523
ENSG00000148841	ITPRIP	protein_coding	-0.760527	0.00335116	0.000192558
ENSG00000101098	RIMS4	protein_coding	5.51111	0.00335548	0.00019296
ENSG00000255644	AC010185.1	antisense	-2.81936	0.00340471	0.000195947
ENSG00000070159	PTPN3	protein_coding	0.982186	0.00343787	0.00019808
ENSG00000101307	SIRPB1	protein_coding	1.84984	0.00343787	0.000198169
ENSG00000145390	USP53	protein_coding	1.51087	0.0034425	0.000198594
ENSG00000180190	TDRP	protein_coding	4.89114	0.00344523	0.000198909
ENSG00000086696	HSD17B2	protein_coding	-1.9573	0.00346967	0.000200478
ENSG00000136114	THSD1	protein_coding	1.38675	0.00349262	0.000201964
ENSG00000144655	CSRNP1	protein_coding	-0.943412	0.00349309	0.000202151
ENSG00000133424	LARGE1	protein_coding	2.36674	0.00349828	0.000202611
ENSG00000137571	SLCO5A1	protein_coding	1.03311	0.00349954	0.000202844
ENSG00000225489	AL354707.1	lincRNA	2.31602	0.00350007	0.000203035
ENSG00000119917	IFIT3	protein_coding	-1.06703	0.00350502	0.000203516
ENSG00000160145	KALRN	protein_coding	1.38736	0.00350502	0.000203642
ENSG00000163216	SPRR2D	protein_coding	2.19072	0.00352066	0.000204712
ENSG00000260834	AC009055.2	lincRNA	-2.35911	0.00354449	0.00020626
ENSG00000145555	MYO10	protein_coding	-1.2656	0.00357758	0.000208349
ENSG00000183779	ZNF703	protein_coding	-1.15499	0.0036008	0.000209865
ENSG00000254416	AP000924.1	lincRNA	3.60787	0.00363152	0.000211822
ENSG00000136490	LIMD2	protein_coding	1.13622	0.00365411	0.000213307
ENSG00000072832	CRMP1	protein_coding	1.27486	0.003678	0.000214869
ENSG00000103942	HOMER2	protein_coding	1.25039	0.00368956	0.000215714
ENSG00000274849	AC023043.4	sense_intronic	-1.12359	0.00369294	0.00021608
ENSG00000100302	RASD2	protein_coding	1.87834	0.00369887	0.000216596
ENSG00000125430	HS3ST3B1	protein_coding	-1.35095	0.00371123	0.000217489
ENSG00000213085	CFAP45	protein_coding	-1.41081	0.00372427	0.000218424
ENSG00000101138	CSTF1	protein_coding	0.626171	0.00373076	0.000218975
ENSG00000128335	APOL2	protein_coding	-0.709722	0.00373486	0.000219386
ENSG00000219665	ZNF433-AS1	processed_transcript	-0.878617	0.00377334	0.000221819
ENSG00000204970	PCDHA1	protein_coding	2.25975	0.00385391	0.000226732
ENSG00000134070	IRAK2	protein_coding	-1.10029	0.00386322	0.000227568
ENSG00000171451	DSEL	protein_coding	-1.28998	0.00386322	0.000227633
ENSG00000164047	CAMP	protein_coding	2.4644	0.00388349	0.000229004
ENSG00000254639	AC116021.1	lincRNA	-1.5749	0.00389259	0.000229719
ENSG00000165661	QSOX2	protein_coding	0.491577	0.00390323	0.000230525
ENSG00000065325	GLP2R	protein_coding	-1.90906	0.0039252	0.000232002
ENSG00000112378	PERP	protein_coding	-0.838825	0.00399476	0.000236296
ENSG00000007372	PAX6	protein_coding	6.69798	0.00400243	0.000237086
ENSG00000163738	MTHFD2L	protein_coding	-0.74341	0.00400243	0.000237116
ENSG00000138411	HECW2	protein_coding	-2.14909	0.00402479	0.000238625
ENSG00000182308	DCAF4L1	protein_coding	-1.86216	0.00407265	0.000241648
ENSG00000186377	CYP4X1	protein_coding	-2.09421	0.00410999	0.000244052
ENSG00000164484	TMEM200A	protein_coding	-1.87548	0.00411992	0.00024483
ENSG00000258586	LINC02274	lincRNA	-2.97597	0.00414021	0.000246225
ENSG00000138675	FGF5	protein_coding	-1.74313	0.00414163	0.000246499
ENSG00000178826	TMEM139	protein_coding	-1.56264	0.00414529	0.000246906
ENSG00000142619	PADI3	protein_coding	-2.38293	0.00415567	0.000247853
ENSG00000124429	POF1B	protein_coding	-2.86059	0.00415567	0.000247904
ENSG00000141664	ZCCHC2	protein_coding	-1.03011	0.00417642	0.000249333
ENSG00000150636	CCDC102B	protein_coding	-1.32521	0.00419335	0.000250535
ENSG00000197183	NOL4L	protein_coding	0.81417	0.0042073	0.000251561
ENSG00000154864	PIEZO2	protein_coding	-2.0764	0.00424597	0.000254153
ENSG00000170162	VGLL2	protein_coding	-2.96072	0.00424597	0.000254261
ENSG00000007062	PROM1	protein_coding	5.30531	0.00425597	0.000255054
ENSG00000162944	RFTN2	protein_coding	3.07835	0.00428252	0.000256842
ENSG00000152234	ATP5F1A	protein_coding	-0.486173	0.00431706	0.00025911
ENSG00000179715	PCED1B	protein_coding	-1.24049	0.00433951	0.000260656
ENSG00000213722	DDAH2	protein_coding	-1.14495	0.00438631	0.000263668
ENSG00000117114	ADGRL2	protein_coding	-1.61241	0.0043962	0.000264519
ENSG00000177519	RPRM	protein_coding	-2.64671	0.0043962	0.000264664
ENSG00000105339	DENND3	protein_coding	-0.935227	0.00440497	0.000265393
ENSG00000173157	ADAMTS20	protein_coding	2.11887	0.00442154	0.000266594
ENSG00000179046	TRIML2	protein_coding	-1.05401	0.00442703	0.000267127
ENSG00000126217	MCF2L	protein_coding	1.64786	0.00446218	0.000269453
ENSG00000130948	HSD17B3	protein_coding	2.86404	0.00448253	0.000270886
ENSG00000146070	PLA2G7	protein_coding	-1.29332	0.00448859	0.000271458
ENSG00000237649	KIFC1	protein_coding	0.819965	0.00450918	0.000272909
ENSG00000013583	HEBP1	protein_coding	-0.932476	0.00453772	0.000274844
ENSG00000273820	USP27X	protein_coding	1.15675	0.00454225	0.000275326
ENSG00000187492	CDHR4	protein_coding	-4.14336	0.00455156	0.000276261
ENSG00000251361	AC012625.1	lincRNA	-4.91438	0.00455156	0.000276306
ENSG00000177189	RPS6KA3	protein_coding	1.2232	0.00458755	0.0002787
ENSG00000077152	UBE2T	protein_coding	0.530621	0.00460712	0.0002801
ENSG00000138642	HERC6	protein_coding	-0.938973	0.0046183	0.000280991
ENSG00000236921	AL157937.1	lincRNA	1.93796	0.00462053	0.000281338
ENSG00000174343	CHRNA9	protein_coding	-1.60049	0.0046225	0.000281669
ENSG00000273024	INTS4P2	transcribed_unprocessed_pseudogene	3.63122	0.00463439	0.000282672
ENSG00000253616	AC107959.3	antisense	-1.81525	0.00463439	0.000282817
ENSG00000088899	LZTS3	protein_coding	0.868343	0.00464512	0.000283684
ENSG00000176399	DMRTA1	protein_coding	1.19621	0.00467437	0.000285684
ENSG00000189433	GJB4	protein_coding	-3.77634	0.0046877	0.000286713
ENSG00000180440	SERTM1	protein_coding	5.34688	0.00476196	0.000291473
ENSG00000261857	MIA	protein_coding	1.65832	0.00477309	0.000292372
ENSG00000152953	STK32B	protein_coding	0.726115	0.00480124	0.000294316
ENSG00000124508	BTN2A2	protein_coding	0.88454	0.00482772	0.00029616
ENSG00000168389	MFSD2A	protein_coding	0.676058	0.00485623	0.000298131
ENSG00000172201	ID4	protein_coding	3.03875	0.00486303	0.000298771
ENSG00000196502	SULT1A1	protein_coding	-1.36387	0.00486869	0.00029946
ENSG00000129474	AJUBA	protein_coding	-0.930834	0.00486869	0.000299655
ENSG00000105559	PLEKHA4	protein_coding	1.3533	0.00486869	0.000300275
ENSG00000111012	CYP27B1	protein_coding	-0.93953	0.00486869	0.0003004
ENSG00000272502	AC104958.2	antisense	1.98844	0.00486869	0.000300463
ENSG00000254777	AC022182.1	lincRNA	-5.51171	0.00486869	0.00030048
ENSG00000221955	SLC12A8	protein_coding	-1.30244	0.00486869	0.000300676
ENSG00000133636	NTS	protein_coding	2.55572	0.00487707	0.000301417
ENSG00000197479	PCDHB11	protein_coding	1.37968	0.00489112	0.000302509
ENSG00000173482	PTPRM	protein_coding	-0.698603	0.00489156	0.00030276
ENSG00000171889	MIR31HG	sense_overlapping	-1.49604	0.00490123	0.000303771
ENSG00000103355	PRSS33	protein_coding	1.95395	0.00490123	0.000304
ENSG00000276170	AC244153.1	processed_transcript	-1.14534	0.00490123	0.00030403
ENSG00000156966	B3GNT7	protein_coding	1.54423	0.00493614	0.000306421
ENSG00000258655	ARHGAP5-AS1	antisense	1.57388	0.0049556	0.000307856
ENSG00000171105	INSR	protein_coding	1.00583	0.00496084	0.000308409
ENSG00000130518	IQCN	protein_coding	-2.41976	0.00496702	0.00030902
ENSG00000134470	IL15RA	protein_coding	-1.02031	0.00505175	0.000314522
ENSG00000162975	KCNF1	protein_coding	1.96252	0.00507266	0.000316056
ENSG00000119508	NR4A3	protein_coding	-1.96722	0.00508423	0.000317009
ENSG00000055813	CCDC85A	protein_coding	-2.95345	0.00509052	0.000317634
ENSG00000179954	SSC5D	protein_coding	-1.66931	0.00511113	0.000319153
ENSG00000145779	TNFAIP8	protein_coding	-1.26084	0.00511814	0.000319825
ENSG00000113161	HMGCR	protein_coding	1.0003	0.00512455	0.00032046
ENSG00000048052	HDAC9	protein_coding	1.41681	0.00514923	0.000322239
ENSG00000182870	GALNT9	protein_coding	-5.84065	0.00522633	0.000327303
ENSG00000171658	NMRAL2P	transcribed_unprocessed_pseudogene	-2.12592	0.00527423	0.000330544
ENSG00000033327	GAB2	protein_coding	0.781959	0.00530996	0.000333025
ENSG00000128274	A4GALT	protein_coding	1.5519	0.00535	0.000335781
ENSG00000255317	AP002833.2	antisense	-1.93298	0.00536603	0.000337033
ENSG00000183682	BMP8A	protein_coding	1.84096	0.00537076	0.000337575
ENSG00000161647	MPP3	protein_coding	-1.04276	0.00539586	0.000339399
ENSG00000278709	NKILA	antisense	1.85217	0.00540734	0.000340369
ENSG00000140092	FBLN5	protein_coding	2.44229	0.00543187	0.000342161
ENSG00000175426	PCSK1	protein_coding	-1.82872	0.00546029	0.000344201
ENSG00000143226	FCGR2A	protein_coding	1.6514	0.0054664	0.000344836
ENSG00000072163	LIMS2	protein_coding	-1.91127	0.00548382	0.000346186
ENSG00000172000	ZNF556	protein_coding	1.35848	0.00549202	0.000346955
ENSG00000160191	PDE9A	protein_coding	1.26781	0.00549788	0.000347641
ENSG00000233198	RNF224	protein_coding	-2.74976	0.00549788	0.000347827
ENSG00000231064	AC234582.1	antisense	-1.33986	0.00551456	0.000349192
ENSG00000179300	RTL3	protein_coding	-2.91567	0.00551456	0.000349386
ENSG00000253414	AC124067.2	sense_intronic	-2.51708	0.00552712	0.000350435
ENSG00000177150	FAM210A	protein_coding	0.945941	0.00557816	0.000353926
ENSG00000074527	NTN4	protein_coding	-1.53454	0.00558621	0.000354692
ENSG00000253159	PCDHGA12	protein_coding	2.13825	0.00559282	0.000355541
ENSG00000101400	SNTA1	protein_coding	1.24144	0.00559282	0.000355623
ENSG00000245556	SCAMP1-AS1	lincRNA	-1.12718	0.00568884	0.000361989
ENSG00000067606	PRKCZ	protein_coding	1.33357	0.00571438	0.000363875
ENSG00000162415	ZSWIM5	protein_coding	1.19696	0.0057314	0.000365221
ENSG00000241476	SSX2	protein_coding	0.855219	0.00573885	0.000365958
ENSG00000105974	CAV1	protein_coding	-1.02363	0.0057402	0.000366396
ENSG00000009780	FAM76A	protein_coding	-0.861337	0.0057402	0.000366569
ENSG00000198681	MAGEA1	protein_coding	1.014	0.00579901	0.000370589
ENSG00000140545	MFGE8	protein_coding	1.20905	0.00580023	0.000370933
ENSG00000238120	LINC01589	antisense	-3.57707	0.00582222	0.000372605
ENSG00000074964	ARHGEF10L	protein_coding	-0.743924	0.00589602	0.000377664
ENSG00000152270	PDE3B	protein_coding	2.33258	0.00589602	0.000377867
ENSG00000167359	OR51I1	protein_coding	-2.5659	0.0060337	0.000386966
ENSG00000108840	HDAC5	protein_coding	1.45342	0.00604979	0.000388275
ENSG00000119630	PGF	protein_coding	-1.2482	0.00607804	0.000390366
ENSG00000224046	AC005076.1	antisense	-1.53828	0.00609877	0.000392036
ENSG00000198074	AKR1B10	protein_coding	-2.50678	0.00609877	0.000392255
ENSG00000223802	CERS1	protein_coding	1.15467	0.00616719	0.000396937
ENSG00000270712	AL591222.2	processed_pseudogene	6.15696	0.00623173	0.000401376
ENSG00000100626	GALNT16	protein_coding	2.6626	0.00624576	0.00040278
ENSG00000267453	LINC01835	transcribed_unprocessed_pseudogene	-4.9827	0.00624576	0.000402851
ENSG00000130368	MAS1	protein_coding	4.78491	0.00630404	0.000406898
ENSG00000143603	KCNN3	protein_coding	-1.16851	0.00630547	0.000407279
ENSG00000126391	FRMD8	protein_coding	0.819492	0.00638661	0.000412811
ENSG00000100055	CYTH4	protein_coding	-1.99709	0.00644917	0.00041715
ENSG00000167083	GNGT2	protein_coding	-1.26766	0.00650385	0.000420984
ENSG00000137558	PI15	protein_coding	1.88823	0.00653762	0.000423469
ENSG00000277494	GPIHBP1	protein_coding	-4.79405	0.00656424	0.000425493
ENSG00000125148	MT2A	protein_coding	-1.03005	0.00678301	0.000439984
ENSG00000173890	GPR160	protein_coding	-1.62351	0.00682327	0.000442907
ENSG00000059728	MXD1	protein_coding	-0.965998	0.00682643	0.000443425
ENSG00000165914	TTC7B	protein_coding	0.779398	0.00684978	0.000445254
ENSG00000147912	FBXO10	protein_coding	1.06495	0.00685322	0.000445791
ENSG00000271335	AL117336.3	antisense	-1.13955	0.00687386	0.000447448
ENSG00000163637	PRICKLE2	protein_coding	1.53434	0.00690558	0.000449829
ENSG00000101335	MYL9	protein_coding	1.24253	0.00692591	0.00045147
ENSG00000168785	TSPAN5	protein_coding	-0.89165	0.00695296	0.000453551
ENSG00000107438	PDLIM1	protein_coding	-0.900156	0.00695969	0.000454308
ENSG00000173838	2010-03-01	protein_coding	2.00534	0.00697863	0.000455863
ENSG00000167676	PLIN4	protein_coding	-2.03461	0.00699155	0.000457027
ENSG00000169291	SHE	protein_coding	2.75527	0.00701098	0.000458832
ENSG00000122420	PTGFR	protein_coding	-2.47165	0.00701098	0.000458938
ENSG00000175018	TEX36	protein_coding	-1.94001	0.00702837	0.000460397
ENSG00000197321	SVIL	protein_coding	1.0423	0.0070391	0.000461422
ENSG00000135373	EHF	protein_coding	2.82087	0.00705419	0.000462733
ENSG00000065371	ROPN1	protein_coding	2.14607	0.00705503	0.000463111
ENSG00000137752	CASP1	protein_coding	-3.98861	0.00707134	0.000464505
ENSG00000157625	TAB3	protein_coding	1.50425	0.00717797	0.000471837
ENSG00000214796	AC098934.1	transcribed_unprocessed_pseudogene	1.3514	0.00719185	0.000473079
ENSG00000267764	AC093567.1	antisense	-3.37867	0.0071967	0.000473727
ENSG00000281106	TMEM272	protein_coding	5.59629	0.00720652	0.000474703
ENSG00000172667	ZMAT3	protein_coding	1.01656	0.00721744	0.000475883
ENSG00000179855	GIPC3	protein_coding	-4.37402	0.00721744	0.000476082
ENSG00000158525	CPA5	protein_coding	-5.1401	0.00722065	0.000476851
ENSG00000035403	VCL	protein_coding	-0.919512	0.00722065	0.000476954
ENSG00000183128	CALHM3	protein_coding	-2.54839	0.00722962	0.0004781
ENSG00000140368	PSTPIP1	protein_coding	-3.43464	0.00722962	0.000478208
ENSG00000272674	PCDHB16	protein_coding	0.846371	0.00730051	0.00048323
ENSG00000234699	AL139339.1	antisense	-3.00777	0.00731959	0.000484827
ENSG00000180011	ZADH2	protein_coding	-0.557855	0.00732732	0.000485674
ENSG00000064309	CDON	protein_coding	0.980532	0.00735404	0.000487782
ENSG00000260552	AC023043.1	antisense	-1.71004	0.00740184	0.000491291
ENSG00000131849	ZNF132	protein_coding	4.8618	0.00755027	0.000501488
ENSG00000173210	ABLIM3	protein_coding	-0.980975	0.00758975	0.000504457
ENSG00000169964	TMEM42	protein_coding	-0.979597	0.00760371	0.000505732
ENSG00000243709	LEFTY1	protein_coding	-3.09735	0.0076564	0.000509586
ENSG00000177181	RIMKLA	protein_coding	2.28042	0.00766053	0.000510212
ENSG00000108830	RND2	protein_coding	2.21638	0.00767374	0.000511442
ENSG00000226686	LINC01535	lincRNA	-1.79124	0.00777185	0.000518336
ENSG00000129194	SOX15	protein_coding	-1.83643	0.00777717	0.000519047
ENSG00000177675	CD163L1	protein_coding	-0.880625	0.00780949	0.000521561
ENSG00000124766	SOX4	protein_coding	1.30551	0.00787446	0.00052626
ENSG00000259153	AC004816.1	lincRNA	-1.72321	0.0078891	0.000527599
ENSG00000066735	KIF26A	protein_coding	2.17619	0.00791598	0.000529758
ENSG00000112276	BVES	protein_coding	1.05642	0.00795663	0.000532842
ENSG00000038945	MSR1	protein_coding	-1.18329	0.00796128	0.000533518
ENSG00000101213	PTK6	protein_coding	-2.26933	0.00799805	0.000536347
ENSG00000148926	ADM	protein_coding	-0.997473	0.00806227	0.000541023
ENSG00000053254	FOXN3	protein_coding	1.19896	0.0080692	0.000541856
ENSG00000124260	MAGEA10	protein_coding	-0.820651	0.00807286	0.000542472
ENSG00000185567	AHNAK2	protein_coding	-1.00916	0.00808723	0.000543807
ENSG00000129353	SLC44A2	protein_coding	0.904349	0.0080918	0.000544484
ENSG00000164626	KCNK5	protein_coding	0.805806	0.00811349	0.000546315
ENSG00000188868	ZNF563	protein_coding	2.27632	0.00812783	0.000547652
ENSG00000160471	COX6B2	protein_coding	-3.06943	0.00813183	0.000548663
ENSG00000244694	PTCHD4	protein_coding	1.64019	0.00813183	0.000548947
ENSG00000189060	H1F0	protein_coding	0.478041	0.00813183	0.000549317
ENSG00000095303	PTGS1	protein_coding	1.41184	0.00813183	0.000549408
ENSG00000182054	IDH2	protein_coding	1.25534	0.00814195	0.000550464
ENSG00000148735	PLEKHS1	protein_coding	2.07097	0.00825355	0.000558386
ENSG00000261025	AL445471.2	lincRNA	5.17457	0.00829554	0.000561606
ENSG00000204642	HLA-F	protein_coding	1.42116	0.00849164	0.00057527
ENSG00000203756	TMEM244	protein_coding	-1.97185	0.00855548	0.000579986
ENSG00000255248	MIR100HG	processed_transcript	-0.887455	0.00867929	0.000588776
ENSG00000186567	CEACAM19	protein_coding	-1.17304	0.00870027	0.000590597
ENSG00000187951	AC091057.1	processed_transcript	1.04074	0.00876279	0.000595242
ENSG00000134072	CAMK1	protein_coding	1.74233	0.00884222	0.000601041
ENSG00000133488	SEC14L4	protein_coding	1.33229	0.00884726	0.000601788
ENSG00000102290	PCDH11X	protein_coding	-4.11233	0.00885605	0.000602819
ENSG00000074410	CA12	protein_coding	3.77427	0.00885605	0.000603196
ENSG00000184304	PRKD1	protein_coding	0.899668	0.00893383	0.000609032
ENSG00000213144	AC084880.1	processed_pseudogene	-3.64786	0.00893383	0.00060931
ENSG00000233527	ZNF529-AS1	antisense	-1.30857	0.00894336	0.000610369
ENSG00000144485	HES6	protein_coding	1.07857	0.00895001	0.000611891
ENSG00000147588	PMP2	protein_coding	5.26611	0.00895001	0.000611963
ENSG00000153012	LGI2	protein_coding	3.20024	0.00895001	0.000612251
ENSG00000099957	P2RX6	protein_coding	-1.32929	0.00895001	0.00061246
ENSG00000227496	AC099066.2	antisense	1.38489	0.00897457	0.000614916
ENSG00000125898	FAM110A	protein_coding	1.03175	0.00897457	0.00061496
ENSG00000198788	MUC2	protein_coding	-3.54681	0.00897844	0.000615636
ENSG00000145476	CYP4V2	protein_coding	-1.03559	0.00900375	0.000617783
ENSG00000224599	BMS1P12	unprocessed_pseudogene	5.63525	0.00901309	0.000618921
ENSG00000173389	IQCF1	protein_coding	-2.85713	0.00901309	0.000619248
ENSG00000156804	FBXO32	protein_coding	1.14657	0.0090407	0.000621558
ENSG00000142627	EPHA2	protein_coding	-0.694876	0.0090505	0.000622646
ENSG00000112996	MRPS30	protein_coding	0.725495	0.00908224	0.000625245
ENSG00000267314	AC104532.1	protein_coding	4.76204	0.00912177	0.000628383
ENSG00000081923	ATP8B1	protein_coding	3.79361	0.00917326	0.000632349
ENSG00000198133	TMEM229B	protein_coding	1.31571	0.00921608	0.000635722
ENSG00000188290	HES4	protein_coding	-1.44308	0.0092417	0.000637912
ENSG00000111817	DSE	protein_coding	-1.20026	0.0092853	0.000641346
ENSG00000090661	CERS4	protein_coding	2.66127	0.00930112	0.000642864
ENSG00000121753	ADGRB2	protein_coding	-1.00516	0.00934052	0.000646014
ENSG00000128815	WDFY4	protein_coding	-4.07726	0.00954875	0.000661289
ENSG00000268996	MAN1B1-DT	antisense	-1.11422	0.00960216	0.000665427
ENSG00000087074	PPP1R15A	protein_coding	-0.950951	0.00960632	0.000666154
ENSG00000163661	PTX3	protein_coding	-1.42607	0.00963954	0.000668899
ENSG00000203618	GP1BB	protein_coding	2.36399	0.00965483	0.000670401
ENSG00000105429	MEGF8	protein_coding	0.695572	0.00966743	0.000671717
ENSG00000058866	DGKG	protein_coding	-0.996616	0.00967221	0.000672492
ENSG00000106123	EPHB6	protein_coding	-1.81638	0.00973194	0.00067709
ENSG00000111913	RIPOR2	protein_coding	1.78529	0.00976964	0.000680159
ENSG00000149596	JPH2	protein_coding	-1.93993	0.00977899	0.000681257
ENSG00000117748	RPA2	protein_coding	-0.588524	0.00979446	0.00068307
ENSG00000131477	RAMP2	protein_coding	4.01272	0.00979446	0.000683573
ENSG00000225760	LINC00431	transcribed_unprocessed_pseudogene	-2.28212	0.00979446	0.000683678
ENSG00000119397	CNTRL	protein_coding	1.08489	0.00987561	0.000689794
ENSG00000125878	TCF15	protein_coding	3.25026	0.00999742	0.000698759
ENSG00000138152	BTBD16	protein_coding	3.29177	0.0100203	0.000700814
ENSG00000171621	SPSB1	protein_coding	-0.605919	0.0101862	0.000712887
ENSG00000198573	SPANXC	protein_coding	-4.68837	0.0102412	0.000717204
ENSG00000110844	PRPF40B	protein_coding	-0.820252	0.0103544	0.000725602
ENSG00000146670	CDCA5	protein_coding	0.60587	0.0103644	0.000726775
ENSG00000279393	AL139005.1	TEC	4.93627	0.0103856	0.00072874
ENSG00000234409	CCDC188	protein_coding	-1.27564	0.0103875	0.000729349
ENSG00000236673	AL117378.1	lincRNA	-1.706	0.0104936	0.000737276
ENSG00000142765	SYTL1	protein_coding	-1.34127	0.0104981	0.000738074
ENSG00000170209	ANKK1	protein_coding	3.08439	0.0106197	0.00074711
ENSG00000061273	HDAC7	protein_coding	-0.561537	0.0106541	0.000750017
ENSG00000133256	PDE6B	protein_coding	2.3666	0.0106591	0.000751135
ENSG00000125675	GRIA3	protein_coding	5.87232	0.0106591	0.00075134
ENSG00000117643	MAN1C1	protein_coding	2.077	0.0106612	0.000751979
ENSG00000129116	PALLD	protein_coding	-0.84686	0.0106913	0.000754585
ENSG00000167614	TTYH1	protein_coding	2.71223	0.0107126	0.000756579
ENSG00000074370	ATP2A3	protein_coding	2.80783	0.0107254	0.000757974
ENSG00000221817	PPP3CB-AS1	processed_transcript	-0.920518	0.0108199	0.00076515
ENSG00000137502	RAB30	protein_coding	-1.08383	0.0108262	0.000766086
ENSG00000108846	ABCC3	protein_coding	-1.09959	0.0108266	0.000766614
ENSG00000119138	KLF9	protein_coding	1.80971	0.0108899	0.000771592
ENSG00000259802	AC012640.2	antisense	-1.27851	0.0109271	0.000774725
ENSG00000275765	AC091982.3	lincRNA	-1.29782	0.0109619	0.000777696
ENSG00000113211	PCDHB6	protein_coding	1.02706	0.0110013	0.00078099
ENSG00000224621	AL451042.1	antisense	-1.96716	0.0110526	0.000785142
ENSG00000196511	TPK1	protein_coding	-0.892542	0.0110526	0.000785647
ENSG00000078114	NEBL	protein_coding	1.88687	0.0111605	0.000793824
ENSG00000147439	BIN3	protein_coding	0.873927	0.0111821	0.000795871
ENSG00000103227	LMF1	protein_coding	1.68671	0.011241	0.000800582
ENSG00000271447	MMP28	protein_coding	-4.1217	0.0112706	0.000803201
ENSG00000158292	GPR153	protein_coding	1.31124	0.0112865	0.000804853
ENSG00000071991	CDH19	protein_coding	1.79707	0.0112878	0.00080546
ENSG00000187601	MAGEH1	protein_coding	1.4173	0.01129	0.000806131
ENSG00000124570	SERPINB6	protein_coding	-0.993016	0.0113157	0.000808485
ENSG00000149639	SOGA1	protein_coding	0.965321	0.0113176	0.000809142
ENSG00000171812	COL8A2	protein_coding	1.78431	0.011437	0.0008182
ENSG00000206052	DOK6	protein_coding	1.57971	0.011456	0.000820078
ENSG00000166682	TMPRSS5	protein_coding	1.01373	0.0114876	0.000822871
ENSG00000137699	TRIM29	protein_coding	-2.67089	0.0115184	0.000825604
ENSG00000116701	NCF2	protein_coding	-3.80451	0.0116427	0.000835045
ENSG00000167107	ACSF2	protein_coding	1.31167	0.011648	0.000835957
ENSG00000154262	ABCA6	protein_coding	3.00333	0.0116844	0.000839688
ENSG00000114923	SLC4A3	protein_coding	0.807555	0.0116844	0.000840104
ENSG00000141469	SLC14A1	protein_coding	-1.04828	0.0116844	0.000840173
ENSG00000138172	CALHM2	protein_coding	-0.9639	0.0117243	0.000843575
ENSG00000236985	AL121892.1	lincRNA	5.70948	0.0117285	0.000844412
ENSG00000177706	FAM20C	protein_coding	1.06926	0.011805	0.000850811
ENSG00000126003	PLAGL2	protein_coding	0.631036	0.011805	0.000850997
ENSG00000130475	FCHO1	protein_coding	-1.41702	0.0118499	0.000854911
ENSG00000152217	SETBP1	protein_coding	-1.19918	0.0118499	0.000855517
ENSG00000166886	NAB2	protein_coding	1.02813	0.0118499	0.00085586
ENSG00000151572	ANO4	protein_coding	1.98982	0.0120304	0.000869447
ENSG00000136068	FLNB	protein_coding	-0.91878	0.0120561	0.000871914
ENSG00000267213	AC007773.1	antisense	-1.26598	0.0120561	0.000872412
ENSG00000187017	ESPN	protein_coding	1.50823	0.0120565	0.000872991
ENSG00000166394	CYB5R2	protein_coding	1.4078	0.0120842	0.000876595
ENSG00000088826	SMOX	protein_coding	-1.22047	0.0120842	0.000876738
ENSG00000117152	RGS4	protein_coding	-1.60954	0.0120842	0.000877109
ENSG00000181617	FDCSP	protein_coding	4.82597	0.0120842	0.000877203
ENSG00000182158	CREB3L2	protein_coding	0.704868	0.0120935	0.000878863
ENSG00000119396	RAB14	protein_coding	0.6881	0.0120935	0.000878988
ENSG00000185404	SP140L	protein_coding	-0.734561	0.0121214	0.000881677
ENSG00000043039	BARX2	protein_coding	2.6463	0.0121214	0.000882557
ENSG00000273812	BX640514.2	lincRNA	-2.36645	0.0121214	0.000882674
ENSG00000101367	MAPRE1	protein_coding	0.674164	0.012223	0.000890632
ENSG00000105325	FZR1	protein_coding	0.892418	0.012258	0.000893746
ENSG00000135476	ESPL1	protein_coding	0.74486	0.0122772	0.000896265
ENSG00000166002	SMCO4	protein_coding	-0.929683	0.0123184	0.000899838
ENSG00000162520	SYNC	protein_coding	-1.29817	0.0123725	0.000904357
ENSG00000166206	GABRB3	protein_coding	-1.20201	0.0123789	0.000905385
ENSG00000065717	TLE2	protein_coding	2.18796	0.0123915	0.000906873
ENSG00000104611	SH2D4A	protein_coding	-0.831367	0.0126332	0.000925141
ENSG00000251396	LINC01301	lincRNA	2.0148	0.012635	0.000925849
ENSG00000158458	NRG2	protein_coding	-0.953146	0.0126735	0.000929253
ENSG00000111344	RASAL1	protein_coding	2.05149	0.0127158	0.000932937
ENSG00000247809	NR2F2-AS1	antisense	-2.11132	0.0127347	0.000934904
ENSG00000101003	GINS1	protein_coding	0.744968	0.0128941	0.000947195
ENSG00000205403	CFI	protein_coding	1.82051	0.0129191	0.000949924
ENSG00000189410	SH2D5	protein_coding	-1.43352	0.0129191	0.000950213
ENSG00000115107	STEAP3	protein_coding	-0.787646	0.0130459	0.000960136
ENSG00000131471	AOC3	protein_coding	-1.4919	0.013079	0.000963169
ENSG00000204248	COL11A2	protein_coding	1.2394	0.0132003	0.000972705
ENSG00000160325	CACFD1	protein_coding	1.34355	0.0132478	0.000976807
ENSG00000258819	LINC02289	lincRNA	5.4707	0.0132802	0.000979807
ENSG00000254417	LINC02584	antisense	1.23724	0.0132987	0.000981776
ENSG00000262049	AC139530.1	antisense	-0.747726	0.01337	0.000987657
ENSG00000135048	CEMIP2	protein_coding	0.976546	0.0134232	0.000992212
ENSG00000140937	CDH11	protein_coding	-2.47913	0.0134232	0.000992811
ENSG00000142623	PADI1	protein_coding	-4.51338	0.0135176	0.00100041
ENSG00000182013	PNMA8A	protein_coding	0.666186	0.0135835	0.00100591
ENSG00000140406	TLNRD1	protein_coding	0.628118	0.0136024	0.00100811
ENSG00000268009	SSX4	protein_coding	2.73978	0.0136024	0.00100855
ENSG00000278192	AL118505.1	lincRNA	-1.6119	0.0136049	0.00100936
ENSG00000152208	GRID2	protein_coding	1.51154	0.0136236	0.00101152
ENSG00000198796	ALPK2	protein_coding	-1.8554	0.0136236	0.00101199
ENSG00000123609	NMI	protein_coding	-1.00306	0.0136499	0.00101507
ENSG00000184785	SMIM10	protein_coding	-3.18413	0.0136499	0.00101519
ENSG00000261526	AC012615.1	lincRNA	-0.995282	0.0136694	0.00101765
ENSG00000228801	AC064807.1	antisense	-1.14874	0.0136694	0.0010179
ENSG00000136720	HS6ST1	protein_coding	0.626083	0.0137461	0.00102424
ENSG00000128886	ELL3	protein_coding	-1.56619	0.0138625	0.00103354
ENSG00000235631	RNF148	protein_coding	-2.04313	0.0139399	0.00103995
ENSG00000115593	SMYD1	protein_coding	3.24908	0.0139686	0.00104315
ENSG00000196632	WNK3	protein_coding	4.03578	0.0139686	0.00104336
ENSG00000169583	CLIC3	protein_coding	-4.75596	0.0140368	0.00104961
ENSG00000159128	IFNGR2	protein_coding	0.808438	0.0140368	0.00104974
ENSG00000189337	KAZN	protein_coding	0.754763	0.0140816	0.00105499
ENSG00000242960	FTH1P23	processed_pseudogene	-2.35066	0.0140816	0.00105502
ENSG00000105696	TMEM59L	protein_coding	2.12798	0.0140816	0.00105503
ENSG00000167780	SOAT2	protein_coding	-1.74049	0.0141477	0.00106062
ENSG00000204711	C9orf135	protein_coding	2.54743	0.0142134	0.0010662
ENSG00000147251	DOCK11	protein_coding	-1.42452	0.0142526	0.00106979
ENSG00000164695	CHMP4C	protein_coding	-1.36114	0.0142796	0.00107247
ENSG00000140548	ZNF710	protein_coding	-0.5899	0.0143091	0.00107534
ENSG00000132669	RIN2	protein_coding	-0.953532	0.0143514	0.00107918
ENSG00000278872	AC148477.5	TEC	-5.15261	0.01452	0.00109252
ENSG00000112379	ARFGEF3	protein_coding	-1.22391	0.0145303	0.00109396
ENSG00000168874	ATOH8	protein_coding	-1.29662	0.0147706	0.00111273
ENSG00000100053	CRYBB3	protein_coding	-2.64821	0.0147762	0.00111382
ENSG00000132297	HHLA1	protein_coding	-2.02787	0.0148512	0.00112018
ENSG00000215218	UBE2QL1	protein_coding	-1.34823	0.0148512	0.00112174
ENSG00000126777	KTN1	protein_coding	-1.15788	0.0148512	0.00112192
ENSG00000144619	CNTN4	protein_coding	1.83746	0.0148512	0.00112219
ENSG00000103241	FOXF1	protein_coding	1.85401	0.0149664	0.00113158
ENSG00000188501	LCTL	protein_coding	1.01913	0.0150459	0.00113827
ENSG00000170017	ALCAM	protein_coding	-1.50543	0.0151215	0.00114469
ENSG00000255135	AP002360.1	lincRNA	-0.985323	0.0151696	0.0011491
ENSG00000116962	NID1	protein_coding	0.849595	0.0151696	0.00114971
ENSG00000183186	C2CD4C	protein_coding	1.71228	0.0151771	0.00115098
ENSG00000214575	CPEB1	protein_coding	1.00882	0.0152354	0.00115644
ENSG00000088280	ASAP3	protein_coding	1.38776	0.0152354	0.00115688
ENSG00000126860	EVI2A	protein_coding	1.14043	0.0152354	0.00115749
ENSG00000279773	AL050303.4	TEC	-2.98176	0.0152457	0.00115897
ENSG00000114268	PFKFB4	protein_coding	1.28016	0.015275	0.00116257
ENSG00000144730	IL17RD	protein_coding	-1.41302	0.015275	0.00116273
ENSG00000183570	PCBP3	protein_coding	2.65853	0.015275	0.00116329
ENSG00000140835	CHST4	protein_coding	-2.55344	0.0153097	0.00116699
ENSG00000165795	NDRG2	protein_coding	1.37388	0.0153097	0.00116733
ENSG00000164251	F2RL1	protein_coding	-1.57545	0.01534	0.00117034
ENSG00000244026	FAM86DP	transcribed_unprocessed_pseudogene	1.02544	0.015367	0.00117311
ENSG00000233184	AC093157.1	antisense	-1.38696	0.0153726	0.00117424
ENSG00000184986	TMEM121	protein_coding	1.35933	0.0153901	0.00117628
ENSG00000121104	FAM117A	protein_coding	0.930823	0.0154379	0.00118064
ENSG00000025039	RRAGD	protein_coding	0.78867	0.0154577	0.00118285
ENSG00000243749	TMEM35B	protein_coding	-0.832269	0.0154984	0.00118668
ENSG00000177076	ACER2	protein_coding	1.56406	0.0155042	0.00118783
ENSG00000160801	PTH1R	protein_coding	-1.93731	0.0155878	0.00119495
ENSG00000072195	SPEG	protein_coding	-0.779034	0.0156763	0.00120245
ENSG00000221990	EXOC3-AS1	antisense	-0.87411	0.0157201	0.00120653
ENSG00000146054	TRIM7	protein_coding	-0.807173	0.0157233	0.00120749
ENSG00000221946	FXYD7	protein_coding	2.35372	0.0157292	0.00120867
ENSG00000166689	PLEKHA7	protein_coding	-1.27477	0.0157359	0.0012099
ENSG00000171724	VAT1L	protein_coding	-1.18851	0.0158192	0.00121764
ENSG00000124107	SLPI	protein_coding	-4.50803	0.0158192	0.00121823
ENSG00000111261	MANSC1	protein_coding	0.907911	0.0158192	0.00121848
ENSG00000110092	CCND1	protein_coding	0.808192	0.0158651	0.00122274
ENSG00000163357	DCST1	protein_coding	4.05769	0.0158808	0.00122503
ENSG00000011198	ABHD5	protein_coding	-0.534802	0.0158808	0.0012254
ENSG00000139874	SSTR1	protein_coding	-3.57841	0.0159086	0.00122827
ENSG00000099715	PCDH11Y	protein_coding	-3.32083	0.0159282	0.00123072
ENSG00000269706	AC008687.6	unprocessed_pseudogene	-4.80279	0.0159282	0.00123124
ENSG00000156113	KCNMA1	protein_coding	-0.989245	0.0159285	0.00123199
ENSG00000162729	IGSF8	protein_coding	1.15715	0.0160048	0.00123863
ENSG00000237914	SIRPG-AS1	antisense	-4.98715	0.0160278	0.00124114
ENSG00000169607	CKAP2L	protein_coding	1.10059	0.0160706	0.00124518
ENSG00000113303	BTNL8	protein_coding	-2.31143	0.016082	0.0012468
ENSG00000105520	PLPPR2	protein_coding	1.1825	0.0161281	0.00125112
ENSG00000184164	CRELD2	protein_coding	0.979687	0.0162227	0.0012592
ENSG00000250308	SALL4P1	processed_pseudogene	3.38949	0.0162327	0.00126071
ENSG00000241544	LINC02029	lincRNA	-2.68601	0.0163094	0.00126741
ENSG00000171161	ZNF672	protein_coding	0.715833	0.0163145	0.00126855
ENSG00000197587	DMBX1	protein_coding	2.48654	0.0163715	0.00127374
ENSG00000249803	AC112178.1	lincRNA	-2.30897	0.0165665	0.00128967
ENSG00000172361	CFAP53	protein_coding	-1.20924	0.0165834	0.00129174
ENSG00000231721	LINC-PINT	processed_transcript	-0.729745	0.0166206	0.00129546
ENSG00000135596	MICAL1	protein_coding	0.81826	0.0166206	0.00129615
ENSG00000179930	ZNF648	protein_coding	1.63264	0.0166955	0.00130276
ENSG00000265681	RPL17	protein_coding	-0.666183	0.0168073	0.00131332
ENSG00000233608	TWIST2	protein_coding	-0.86331	0.0168073	0.00131355
ENSG00000164649	CDCA7L	protein_coding	-0.455127	0.0168073	0.00131379
ENSG00000179051	RCC2	protein_coding	0.497108	0.0168567	0.00131842
ENSG00000125648	SLC25A23	protein_coding	0.964486	0.0169563	0.00132699
ENSG00000204625	HCG9	lincRNA	-6.06319	0.0170377	0.0013351
ENSG00000078401	EDN1	protein_coding	-1.61489	0.0170377	0.00133527
ENSG00000186603	HPDL	protein_coding	-0.721375	0.0170377	0.0013357
ENSG00000038427	VCAN	protein_coding	-1.34112	0.0170665	0.00133873
ENSG00000152454	ZNF256	protein_coding	-0.885333	0.017067	0.00133956
ENSG00000184178	SCFD2	protein_coding	0.834921	0.0172667	0.00135601
ENSG00000115652	UXS1	protein_coding	0.734979	0.017298	0.00135926
ENSG00000102743	SLC25A15	protein_coding	0.621816	0.0173266	0.00136231
ENSG00000051108	HERPUD1	protein_coding	-0.505241	0.0175763	0.00138274
ENSG00000157833	GAREM2	protein_coding	0.852228	0.0176327	0.00138845
ENSG00000127585	FBXL16	protein_coding	3.59836	0.0176327	0.00138879
ENSG00000174502	SLC26A9	protein_coding	-2.87218	0.01765	0.00139096
ENSG00000123612	ACVR1C	protein_coding	3.35299	0.0176636	0.00139284
ENSG00000237212	AL449403.1	lincRNA	2.97801	0.0177235	0.00139918
ENSG00000148730	EIF4EBP2	protein_coding	0.533689	0.0177689	0.00140358
ENSG00000167779	IGFBP6	protein_coding	-1.46768	0.0178203	0.00140846
ENSG00000100031	GGT1	protein_coding	-1.30788	0.0179193	0.0014171
ENSG00000204174	NPY4R	protein_coding	-3.90294	0.0179203	0.00141799
ENSG00000145107	TM4SF19	protein_coding	-0.784217	0.0179642	0.00142229
ENSG00000172943	PHF8	protein_coding	0.580635	0.0180039	0.00142626
ENSG00000182108	DEXI	protein_coding	-0.774938	0.0180773	0.0014329
ENSG00000186654	PRR5	protein_coding	0.929796	0.0180959	0.0014352
ENSG00000113140	SPARC	protein_coding	0.891789	0.0181487	0.00144022
ENSG00000198624	CCDC69	protein_coding	-1.03021	0.0184986	0.00146944
ENSG00000163623	NKX6-1	protein_coding	0.904909	0.0184986	0.00146967
ENSG00000144589	STK11IP	protein_coding	0.91281	0.0186306	0.00148101
ENSG00000117598	PLPPR5	protein_coding	5.56742	0.0187379	0.00149142
ENSG00000186832	KRT16	protein_coding	-1.59991	0.0187379	0.00149196
ENSG00000174705	SH3PXD2B	protein_coding	0.768913	0.0187379	0.00149211
ENSG00000135318	NT5E	protein_coding	0.64367	0.0187531	0.00149549
ENSG00000159403	C1R	protein_coding	1.39311	0.0187531	0.00149637
ENSG00000185483	ROR1	protein_coding	-1.16366	0.0187531	0.00149652
ENSG00000131067	GGT7	protein_coding	0.920163	0.0187531	0.00149675
ENSG00000181982	CCDC149	protein_coding	1.83683	0.0188032	0.00150161
ENSG00000103485	QPRT	protein_coding	1.64677	0.0189438	0.0015137
ENSG00000099725	PRKY	transcribed_unprocessed_pseudogene	-4.81455	0.018961	0.00151595
ENSG00000185008	ROBO2	protein_coding	1.86484	0.0190096	0.0015207
ENSG00000213064	SFT2D2	protein_coding	0.984982	0.0190364	0.00152371
ENSG00000233077	LINC01271	lincRNA	-2.94409	0.019106	0.0015302
ENSG00000131089	ARHGEF9	protein_coding	0.725556	0.019106	0.00153103
ENSG00000128294	TPST2	protein_coding	0.914676	0.0191118	0.00153237
ENSG00000182168	UNC5C	protein_coding	2.26707	0.0191327	0.00153492
ENSG00000068024	HDAC4	protein_coding	0.721303	0.0191929	0.00154063
ENSG00000127946	HIP1	protein_coding	0.641952	0.019275	0.0015481
ENSG00000102924	CBLN1	protein_coding	1.80093	0.0193075	0.00155159
ENSG00000172155	LCE1D	protein_coding	4.77959	0.0193489	0.0015558
ENSG00000094916	CBX5	protein_coding	0.537709	0.0193801	0.0015592
ENSG00000105976	MET	protein_coding	-1.24444	0.0194777	0.00156794
ENSG00000203805	PLPP4	protein_coding	1.37456	0.0194969	0.00157113
ENSG00000109794	FAM149A	protein_coding	1.35443	0.0194969	0.00157127
ENSG00000110435	PDHX	protein_coding	0.632247	0.0195997	0.00157487
ENSG00000225855	RUSC1-AS1	antisense	-1.07617	0.0197013	0.0015892
ENSG00000268858	AL118506.1	antisense	-0.680221	0.0197013	0.00158954
ENSG00000137364	TPMT	protein_coding	0.787265	0.0197128	0.00159137
ENSG00000187123	LYPD6	protein_coding	0.98103	0.0197212	0.00159295
ENSG00000249884	RNF103-CHMP3	protein_coding	-2.70012	0.019772	0.00159795
ENSG00000134909	ARHGAP32	protein_coding	0.800481	0.0198509	0.00160524
ENSG00000185352	HS6ST3	protein_coding	1.69046	0.0198676	0.00160831
ENSG00000165071	TMEM71	protein_coding	-2.28481	0.0198676	0.00160841
ENSG00000157654	PALM2-AKAP2	protein_coding	1.70664	0.0198759	0.00160999
ENSG00000163810	TGM4	protein_coding	-2.25603	0.019879	0.00161115
ENSG00000120334	CENPL	protein_coding	0.808487	0.0199849	0.00162082
ENSG00000138650	PCDH10	protein_coding	-0.849639	0.0199849	0.00162156
ENSG00000125864	BFSP1	protein_coding	1.04496	0.0200596	0.00162862
ENSG00000047936	ROS1	protein_coding	-2.70369	0.0200596	0.00162945
ENSG00000091164	TXNL1	protein_coding	-0.540386	0.0200828	0.00163226
ENSG00000257137	C12orf80	lincRNA	-5.08593	0.0202034	0.00164298
ENSG00000256073	URB1-AS1	lincRNA	-0.970193	0.0203083	0.00165244
ENSG00000136108	CKAP2	protein_coding	1.08379	0.0203462	0.00165645
ENSG00000143036	SLC44A3	protein_coding	2.83494	0.0203723	0.00165951
ENSG00000121152	NCAPH	protein_coding	0.454264	0.0203786	0.00166096
ENSG00000119699	TGFB3	protein_coding	1.28256	0.0204473	0.00166749
ENSG00000164850	GPER1	protein_coding	-2.03295	0.0205414	0.0016761
ENSG00000250988	SNHG21	antisense	-0.943891	0.0205602	0.00167857
ENSG00000260708	AL118516.1	antisense	-0.842206	0.0206833	0.00168957
ENSG00000134049	IER3IP1	protein_coding	-0.681763	0.020743	0.00169542
ENSG00000180739	S1PR5	protein_coding	1.06771	0.020743	0.00169634
ENSG00000196188	CTSE	protein_coding	1.36544	0.0207488	0.00169776
ENSG00000125931	CITED1	protein_coding	1.90533	0.0208241	0.00170488
ENSG00000189184	PCDH18	protein_coding	1.21945	0.0208293	0.00170626
ENSG00000122678	POLM	protein_coding	-0.764315	0.0208576	0.00170953
ENSG00000139910	NOVA1	protein_coding	1.01041	0.0208619	0.00171084
ENSG00000128284	APOL3	protein_coding	-1.53176	0.0208699	0.00171245
ENSG00000137434	C6orf52	protein_coding	-1.89671	0.0209625	0.001721
ENSG00000157423	HYDIN	protein_coding	-1.77358	0.0210487	0.00172904
ENSG00000188157	AGRN	protein_coding	-0.579021	0.0210568	0.00173067
ENSG00000166035	LIPC	protein_coding	2.87741	0.0210965	0.00173505
ENSG00000196954	CASP4	protein_coding	-0.955989	0.0210965	0.00173587
ENSG00000114738	MAPKAPK3	protein_coding	-1.07403	0.0211892	0.00174446
ENSG00000231566	LINC02595	lincRNA	-1.81741	0.0212582	0.0017518
ENSG00000107554	DNMBP	protein_coding	-0.796464	0.0212582	0.00175208
ENSG00000198753	PLXNB3	protein_coding	0.942134	0.0212653	0.00175364
ENSG00000231776	LINC01611	lincRNA	-2.81241	0.0212968	0.00175721
ENSG00000171298	GAA	protein_coding	1.1481	0.0212984	0.00175832
ENSG00000121653	MAPK8IP1	protein_coding	1.01235	0.0213554	0.00176399
ENSG00000274180	NATD1	protein_coding	0.844552	0.0213595	0.00176531
ENSG00000182636	NDN	protein_coding	-0.655774	0.0214999	0.0017779
ENSG00000276851	AC002401.4	lincRNA	-1.0101	0.0215265	0.00178108
ENSG00000170791	CHCHD7	protein_coding	-0.556739	0.0215728	0.0017859
ENSG00000266088	AC004585.1	lincRNA	-1.12295	0.0217824	0.00180425
ENSG00000089060	SLC8B1	protein_coding	-0.658925	0.021856	0.00181134
ENSG00000241014	AC114490.1	transcribed_unitary_pseudogene	-1.54329	0.0219124	0.00181767
ENSG00000140470	ADAMTS17	protein_coding	1.11543	0.0219124	0.00181833
ENSG00000263711	AC079062.1	processed_transcript	-0.89044	0.0219124	0.00181902
ENSG00000245248	USP2-AS1	antisense	-1.04291	0.0219124	0.00182002
ENSG00000090924	PLEKHG2	protein_coding	0.670493	0.0219762	0.00182633
ENSG00000229261	AL596223.1	antisense	-2.21214	0.0221538	0.00184209
ENSG00000110042	DTX4	protein_coding	0.95498	0.0222255	0.00184908
ENSG00000171119	NRTN	protein_coding	2.20016	0.0222396	0.00185127
ENSG00000196550	FAM72A	protein_coding	0.579267	0.022433	0.00186839
ENSG00000112144	ICK	protein_coding	1.19674	0.0225289	0.00187741
ENSG00000090382	LYZ	protein_coding	1.68033	0.0225556	0.00188067
ENSG00000248367	AC008610.1	antisense	-2.66791	0.0228635	0.00190738
ENSG00000068697	LAPTM4A	protein_coding	0.526272	0.0229094	0.00191226
ENSG00000197329	PELI1	protein_coding	1.3839	0.02297	0.0019191
ENSG00000206341	HLA-H	unprocessed_pseudogene	1.41279	0.02297	0.00191942
ENSG00000184792	OSBP2	protein_coding	-0.834367	0.0230121	0.00192478
ENSG00000166484	MAPK7	protein_coding	0.584971	0.0230121	0.00192504
ENSG00000176890	TYMS	protein_coding	0.522465	0.0230732	0.00193121
ENSG00000198743	SLC5A3	protein_coding	1.32875	0.023137	0.0019376
ENSG00000101849	TBL1X	protein_coding	-0.74623	0.0231832	0.00194253
ENSG00000100307	CBX7	protein_coding	-0.823488	0.0231833	0.0019436
ENSG00000100628	ASB2	protein_coding	4.93573	0.0232391	0.00194977
ENSG00000227954	TARID	antisense	-3.43616	0.0232391	0.00195041
ENSG00000249241	LINC02265	lincRNA	-2.90167	0.0233132	0.00195768
ENSG00000248197	LINC00290	lincRNA	5.09195	0.023381	0.00196445
ENSG00000186862	PDZD7	protein_coding	-0.946797	0.0234577	0.00197196
ENSG00000215068	AC025171.2	antisense	-1.26321	0.0234702	0.00197409
ENSG00000107984	DKK1	protein_coding	-0.807938	0.0235736	0.00198387
ENSG00000100473	COCH	protein_coding	0.986244	0.0236094	0.00198796
ENSG00000152894	PTPRK	protein_coding	-0.894333	0.0236609	0.00199337
ENSG00000169764	UGP2	protein_coding	1.11477	0.0236861	0.00199658
ENSG00000275342	PRAG1	protein_coding	-1.18054	0.0237725	0.00200495
ENSG00000186086	NBPF6	protein_coding	-0.900268	0.0238751	0.00201515
ENSG00000154310	TNIK	protein_coding	1.37648	0.0238751	0.00201614
ENSG00000168243	GNG4	protein_coding	0.785876	0.0238751	0.00201687
ENSG00000164794	KCNV1	protein_coding	-2.08157	0.0239346	0.002023
ENSG00000137959	IFI44L	protein_coding	-2.72641	0.0239434	0.00202483
ENSG00000117632	STMN1	protein_coding	-0.500015	0.023951	0.00202657
ENSG00000235370	DNM1P51	transcribed_unprocessed_pseudogene	1.44651	0.0241498	0.0020445
ENSG00000153558	FBXL2	protein_coding	-0.969022	0.0241709	0.00204739
ENSG00000261711	FRG2DP	transcribed_unprocessed_pseudogene	4.31636	0.02432	0.00206187
ENSG00000198712	MT-CO2	protein_coding	-0.877534	0.02432	0.00206224
ENSG00000259070	LINC00639	lincRNA	-5.07165	0.0243922	0.00206948
ENSG00000184903	IMMP2L	protein_coding	0.659015	0.0243948	0.00207082
ENSG00000091513	TF	protein_coding	2.81823	0.0244021	0.00207255
ENSG00000167034	NKX3-1	protein_coding	-0.846577	0.0244668	0.00208011
ENSG00000084628	NKAIN1	protein_coding	1.41418	0.0244668	0.00208028
ENSG00000198933	TBKBP1	protein_coding	1.28564	0.0245021	0.0020844
ENSG00000182795	C1orf116	protein_coding	-1.84898	0.0245309	0.00208797
ENSG00000116667	C1orf21	protein_coding	0.753765	0.0245549	0.00209114
ENSG00000265096	C1QTNF1-AS1	antisense	-3.82483	0.0246272	0.00209842
ENSG00000253537	PCDHGA7	protein_coding	0.960372	0.0246549	0.00210278
ENSG00000112902	SEMA5A	protein_coding	-1.97694	0.0246549	0.00210304
ENSG00000136848	DAB2IP	protein_coding	0.862729	0.0247035	0.00210831
ENSG00000181666	HKR1	protein_coding	-0.49039	0.0247313	0.00211181
ENSG00000225670	CADM3-AS1	antisense	5.57225	0.0247474	0.00211432
ENSG00000255319	ENPP7P8	transcribed_unprocessed_pseudogene	-4.69289	0.0248228	0.00212239
ENSG00000234840	LINC01239	lincRNA	1.52904	0.0248228	0.00212304
ENSG00000125798	FOXA2	protein_coding	-4.69967	0.0249712	0.00213686
ENSG00000163762	TM4SF18	protein_coding	-1.30547	0.0249745	0.00213829
ENSG00000070444	MNT	protein_coding	-0.648701	0.0250271	0.0021445
ENSG00000060140	STYK1	protein_coding	-1.81544	0.0250271	0.00214559
ENSG00000180573	HIST1H2AC	protein_coding	-1.02374	0.0250271	0.00214623
ENSG00000157240	FZD1	protein_coding	1.04786	0.025095	0.0021532
ENSG00000115267	IFIH1	protein_coding	-1.30921	0.0251194	0.00215643
ENSG00000011105	TSPAN9	protein_coding	1.0253	0.0252242	0.00216658
ENSG00000261409	AL035425.3	sense_overlapping	2.75202	0.0252736	0.00217198
ENSG00000133475	GGT2	protein_coding	-1.81975	0.0252977	0.00217521
ENSG00000101574	METTL4	protein_coding	0.861775	0.0254812	0.00219216
ENSG00000179673	RPRML	protein_coding	-2.36683	0.0255344	0.0021979
ENSG00000065357	DGKA	protein_coding	-0.816828	0.0255411	0.00219965
ENSG00000089723	OTUB2	protein_coding	-0.928981	0.0255913	0.00220514
ENSG00000224865	AC009518.1	lincRNA	-1.28606	0.0257398	0.00222013
ENSG00000180155	LYNX1	protein_coding	1.34581	0.0257398	0.00222029
ENSG00000118495	PLAGL1	protein_coding	-1.2571	0.0258068	0.00222725
ENSG00000271270	TMCC1-AS1	antisense	-1.08936	0.0258513	0.0022324
ENSG00000203666	EFCAB2	protein_coding	-0.678945	0.0258513	0.00223345
ENSG00000118257	NRP2	protein_coding	0.806369	0.0259817	0.0022459
ENSG00000213390	ARHGAP19	protein_coding	0.82644	0.026072	0.00225509
ENSG00000188610	FAM72B	protein_coding	0.792864	0.026072	0.0022561
ENSG00000196182	STK40	protein_coding	0.628386	0.0262059	0.00226888
ENSG00000227039	ITGB2-AS1	antisense	1.46621	0.0262326	0.00227239
ENSG00000119640	ACYP1	protein_coding	-0.777948	0.0264936	0.00229621
ENSG00000144712	CAND2	protein_coding	1.06714	0.0265073	0.00229861
ENSG00000213654	GPSM3	protein_coding	-0.951809	0.0265572	0.00230415
ENSG00000241163	LINC00877	lincRNA	4.63112	0.0265615	0.00230574
ENSG00000257337	AC068888.1	antisense	-0.96023	0.0267208	0.00232079
ENSG00000243224	AC006252.1	antisense	-1.27069	0.0268203	0.00233065
ENSG00000153487	ING1	protein_coding	0.584544	0.0268549	0.00233489
ENSG00000272512	AL645608.7	lincRNA	-2.12611	0.0268987	0.00234056
ENSG00000106948	AKNA	protein_coding	-0.885388	0.0268987	0.00234115
ENSG00000177721	ANXA2R	protein_coding	-1.21902	0.0269473	0.00234662
ENSG00000162194	LBHD1	protein_coding	-0.669217	0.0269845	0.00235109
ENSG00000116774	OLFML3	protein_coding	1.1741	0.0270526	0.00235826
ENSG00000198824	CHAMP1	protein_coding	0.573819	0.0270691	0.00236094
ENSG00000205212	CCDC144NL	protein_coding	-0.916088	0.0270706	0.00236231
ENSG00000119862	LGALSL	protein_coding	0.932085	0.0270736	0.00236381
ENSG00000102796	DHRS12	protein_coding	1.36501	0.027078	0.00236577
ENSG00000115902	SLC1A4	protein_coding	1.15216	0.027078	0.00236784
ENSG00000181218	HIST3H2A	protein_coding	-1.17559	0.027078	0.0023679
ENSG00000136197	C7orf25	protein_coding	-1.19757	0.0271903	0.00237944
ENSG00000277954	AC092376.2	antisense	5.72874	0.0271903	0.00238021
ENSG00000172031	EPHX4	protein_coding	-0.838344	0.027211	0.00238326
ENSG00000165626	BEND7	protein_coding	-1.35428	0.027315	0.00239476
ENSG00000164935	DCSTAMP	protein_coding	3.0694	0.027315	0.00239487
ENSG00000166086	JAM3	protein_coding	0.662558	0.0275343	0.00241536
ENSG00000168936	TMEM129	protein_coding	-0.641954	0.0276169	0.00242438
ENSG00000270149	AL591806.3	protein_coding	3.86437	0.0276169	0.00242513
ENSG00000006377	DLX6	protein_coding	2.98328	0.0280346	0.00246416
ENSG00000165996	HACD1	protein_coding	-0.833204	0.0280346	0.00246437
ENSG00000198721	ECI2	protein_coding	0.545157	0.0280899	0.00247051
ENSG00000253846	PCDHGA10	protein_coding	1.05656	0.0281094	0.00247431
ENSG00000169306	IL1RAPL1	protein_coding	1.09616	0.0281094	0.0024748
ENSG00000185267	CDNF	protein_coding	-1.52927	0.0282451	0.00248803
ENSG00000133466	C1QTNF6	protein_coding	-0.782749	0.0283096	0.00249617
ENSG00000019186	CYP24A1	protein_coding	-4.88719	0.0283096	0.0024963
ENSG00000168333	PPDPFL	protein_coding	-2.69871	0.0283288	0.0024993
ENSG00000163286	ALPG	protein_coding	-2.72	0.0283802	0.00250533
ENSG00000204228	HSD17B8	protein_coding	-1.48907	0.0283802	0.00250642
ENSG00000268621	IGFL2-AS1	lincRNA	-3.59979	0.0285729	0.00252475
ENSG00000142102	PGGHG	protein_coding	1.0431	0.02859	0.00252964
ENSG00000133561	GIMAP6	protein_coding	-4.84772	0.02859	0.00253114
ENSG00000197568	HHLA3	protein_coding	-1.09804	0.02859	0.00253136
ENSG00000148803	FUOM	protein_coding	1.38971	0.02859	0.00253149
ENSG00000283196	AC006453.2	transcribed_unprocessed_pseudogene	-0.677412	0.0286559	0.00253903
ENSG00000278993	AC002350.1	TEC	-2.06638	0.0286559	0.00253994
ENSG00000236359	OR51B8P	unprocessed_pseudogene	-2.95305	0.0287421	0.0025489
ENSG00000138669	PRKG2	protein_coding	-3.42709	0.0288214	0.00255725
ENSG00000158164	TMSB15A	protein_coding	1.78917	0.0288861	0.00256431
ENSG00000139629	GALNT6	protein_coding	-0.516127	0.0288983	0.00256672
ENSG00000234710	AC060834.2	lincRNA	1.39191	0.028936	0.00257138
ENSG00000164530	PI16	protein_coding	-5.13405	0.0290668	0.00258433
ENSG00000135063	FAM189A2	protein_coding	1.54701	0.0290845	0.00258724
ENSG00000140297	GCNT3	protein_coding	-2.12415	0.0291539	0.00259475
ENSG00000154237	LRRK1	protein_coding	-0.731911	0.0292894	0.00260815
ENSG00000116717	GADD45A	protein_coding	-0.635715	0.0293515	0.00261611
ENSG00000143412	ANXA9	protein_coding	-1.41359	0.0293515	0.00261636
ENSG00000051620	HEBP2	protein_coding	-0.752625	0.0295403	0.00263454
ENSG00000196459	TRAPPC2	protein_coding	-0.663719	0.0295771	0.00263918
ENSG00000180176	TH	protein_coding	2.05398	0.0298916	0.0026686
ENSG00000140254	DUOXA1	protein_coding	-2.89646	0.0300652	0.00268548
ENSG00000153395	LPCAT1	protein_coding	0.521571	0.0301039	0.0026903
ENSG00000181191	PJA1	protein_coding	0.634084	0.0302093	0.00270111
ENSG00000139508	SLC46A3	protein_coding	-1.30101	0.0302391	0.00270515
ENSG00000198754	OXCT2	protein_coding	1.33306	0.0302471	0.00270725
ENSG00000185189	NRBP2	protein_coding	0.742944	0.0303499	0.00271784
ENSG00000161955	TNFSF13	protein_coding	-2.86964	0.0303688	0.00272183
ENSG00000163884	KLF15	protein_coding	0.911374	0.0303688	0.00272231
ENSG00000023902	PLEKHO1	protein_coding	0.83716	0.030469	0.00273269
ENSG00000230798	FOXD3-AS1	antisense	1.74237	0.030534	0.00273991
ENSG00000140950	TLDC1	protein_coding	-0.919918	0.0306102	0.00274815
ENSG00000151468	CCDC3	protein_coding	-1.42748	0.030614	0.00275036
ENSG00000213071	LPAL2	transcribed_unprocessed_pseudogene	-1.22395	0.030614	0.00275129
ENSG00000139567	ACVRL1	protein_coding	-1.75386	0.0306577	0.00275661
ENSG00000260196	AC124798.1	antisense	-1.13103	0.0306882	0.00276076
ENSG00000220785	MTMR9LP	transcribed_unprocessed_pseudogene	-2.21862	0.0307535	0.00276804
ENSG00000132613	MTSS1L	protein_coding	-0.678809	0.0307704	0.00277097
ENSG00000147614	ATP6V0D2	protein_coding	-3.29406	0.0308936	0.00278348
ENSG00000075702	WDR62	protein_coding	0.692027	0.0310313	0.0027973
ENSG00000119681	LTBP2	protein_coding	-1.03524	0.0310749	0.00280265
ENSG00000006453	BAIAP2L1	protein_coding	0.70526	0.0311021	0.00280778
ENSG00000182240	BACE2	protein_coding	0.719952	0.0311021	0.00280795
ENSG00000011677	GABRA3	protein_coding	0.748388	0.0311792	0.00281633
ENSG00000232527	AC245595.1	lincRNA	-0.80547	0.0311833	0.00281813
ENSG00000113361	CDH6	protein_coding	-1.08896	0.0312085	0.00282183
ENSG00000196565	HBG2	protein_coding	-1.77717	0.0313919	0.00283985
ENSG00000243566	UPK3B	protein_coding	-1.79234	0.0314021	0.00284221
ENSG00000169760	NLGN1	protein_coding	1.05227	0.0314616	0.00284903
ENSG00000005471	ABCB4	protein_coding	1.96019	0.0314756	0.00285174
ENSG00000196535	MYO18A	protein_coding	-0.606078	0.0315952	0.00286402
ENSG00000167971	CASKIN1	protein_coding	1.35693	0.0316864	0.00287373
ENSG00000104059	FAM189A1	protein_coding	2.76347	0.0316898	0.00287549
ENSG00000120697	ALG5	protein_coding	0.524827	0.0317938	0.00288812
ENSG00000148357	HMCN2	protein_coding	-1.27572	0.0317938	0.00288907
ENSG00000250562	RPL38P4	processed_pseudogene	-2.38859	0.0317938	0.0028903
ENSG00000175164	ABO	protein_coding	-1.78361	0.0317938	0.00289074
ENSG00000119125	GDA	protein_coding	-1.31608	0.031908	0.00290259
ENSG00000198355	PIM3	protein_coding	0.552425	0.0320151	0.00291459
ENSG00000115232	ITGA4	protein_coding	1.11416	0.0320151	0.00291526
ENSG00000243144	AC079760.2	lincRNA	5.45596	0.0320593	0.00292074
ENSG00000180801	ARSJ	protein_coding	1.10247	0.0320614	0.0029224
ENSG00000149260	CAPN5	protein_coding	1.09496	0.0321112	0.00292841
ENSG00000116983	HPCAL4	protein_coding	1.5825	0.0322096	0.00293886
ENSG00000254607	AP001783.1	antisense	-1.54377	0.0322186	0.00294115
ENSG00000113594	LIFR	protein_coding	1.49534	0.0322439	0.00294493
ENSG00000144843	ADPRH	protein_coding	0.794007	0.03228	0.00295111
ENSG00000146678	IGFBP1	protein_coding	2.40936	0.03228	0.00295118
ENSG00000154478	GPR26	protein_coding	5.00272	0.0322968	0.00295419
ENSG00000225554	AL359764.1	lincRNA	-2.05382	0.0324542	0.00297007
ENSG00000165943	MOAP1	protein_coding	-0.568457	0.0325295	0.00297845
ENSG00000235421	AC114501.2	unprocessed_pseudogene	2.32486	0.0327793	0.00300282
[truncated: 234 more rows]
