# Supplementary material for: ALDH1A3-acetaldehyde metabolism potentiates transcriptional heterogeneity in melanoma
Source: Cell Rep. 2024 Jul 3;43(7):114406. doi: 10.1016/j.celrep.2024.114406 (PMC11290356; doi:10.1016/j.celrep.2024.114406)
Supplement: Table S4. Diff peak ChIP, related to Figures S3 and S4 [file mmc5.xlsx]

## Sheet: new_table_s4_annotated
seqnames	start	end	width	strand	Conc_KO_log2	Conc_WT_log2	log2_Fold	p.value	FDR	ENSEMBL	SYMBOL	GENENAME	Enrich_Group	Gene.Pathway.Annotation	annotation	geneChr	geneStart	geneEnd	geneLength	geneStrand	geneId	transcriptId	distanceToTSS
chr4	97092068	97092319	252	*	1.28	4.56	-3.28	0.0045	0.0343	ENSG00000163114	PDHA2	pyruvate dehydrogenase E1 subunit alpha 2	WT_enrich	pro-glucose-metab-flux	Distal Intergenic	4	96761239	96762625	1387	1	5161	uc003htr.4	330829
chr19	1213537	1217042	3506	*	7.42	8.78	-1.36	2.78e-14	6.9e-12	ENSG00000118046	STK11	serine/threonine kinase 11	WT_enrich	pro-glucose-metab-flux	Intron (uc002lrl.1/6794, intron 1 of 9)	19	1205798	1228434	22637	1	6794	uc002lrl.1	7739
chr13	110336679	110338071	1393	*	5.54	6.84	-1.3	0.0002	0.00297	ENSG00000185950	IRS2	insulin receptor substrate 2	WT_enrich	pro-glucose-metab-flux	Distal Intergenic	13	110406184	110438914	32731	2	8660	uc001vqv.3	100843
chr19	1205226	1209920	4695	*	9.57	10.6	-1.03	3.89e-17	1.57e-14	ENSG00000118046	STK11	serine/threonine kinase 11	WT_enrich	pro-glucose-metab-flux	Promoter (<=1kb)	19	1205798	1228434	22637	1	6794	uc002lrl.1	0
chr19	1194342	1195106	765	*	6.79	7.59	-0.8	0.00339	0.0276	ENSG00000118046	STK11	serine/threonine kinase 11	WT_enrich	pro-glucose-metab-flux	Distal Intergenic	19	1205798	1228434	22637	1	6794	uc002lrl.1	-10692
chr16	46916830	46921383	4554	*	10.45	11.06	-0.6	6.41e-06	0.000174	ENSG00000166123	GPT2	glutamic--pyruvic transaminase 2	WT_enrich	pro-glucose-metab-flux	Promoter (<=1kb)	16	46918308	46965201	46894	1	84706	uc002eel.3	0
chr10	69643774	69646302	2529	*	9.77	10.27	-0.5	0.000164	0.00254	ENSG00000096717	SIRT1	sirtuin 1	WT_enrich	pro-glucose-metab-flux	Promoter (<=1kb)	10	69644427	69678147	33721	1	23411	uc001jnd.3	0
chr18	12881672	12884806	3135	*	10.54	10.98	-0.43	2e-05	0.000454	ENSG00000175354	PTPN2	protein tyrosine phosphatase non-receptor type 2	WT_enrich	pro-glucose-metab-flux	Promoter (<=1kb)	18	12785477	12884334	98858	2	5771	uc002krl.3	0
chr10	6288742	6289723	982	*	4.2	5.88	-1.68	0.00127	0.0129	ENSG00000170525	PFKFB3	6-phosphofructo-2-kinase/fructose-2,6-biphosphatase 3	WT_enrich	pro-glucose-metab-flux	Distal Intergenic	10	6266112	6277507	11396	1	5209	uc009xil.3	22630
chr6	13407106	13408739	1634	*	5.57	6.96	-1.4	0.000139	0.00222	ENSG00000145990	GFOD1	glucose-fructose oxidoreductase domain containing 1	WT_enrich	pro-glucose-metab-flux	Promoter (<=1kb)	6	13363587	13408369	44783	2	54438	uc021ylt.1	0
chr2	50574305	50574912	608	*	1.92	5.4	-3.48	2.7e-05	0.00058	ENSG00000179915	NRXN1	neurexin 1	WT_enrich	NCSC	Promoter (<=1kb)	2	50145643	50574894	429252	2	9378	uc010fbp.3	0
chr1	182959869	182960224	356	*	3.11	5.6	-2.49	0.000187	0.00282	ENSG00000135862	LAMC1	laminin subunit gamma 1	WT_enrich	NCSC	Distal Intergenic	1	182992595	183074191	81597	1	3915	uc001gpx.3	-32371
chr10	118031601	118033580	1980	*	5.63	8.06	-2.43	6.33e-19	3.17e-16	ENSG00000151892	GFRA1	GDNF family receptor alpha 1	WT_enrich	NCSC	Promoter (<=1kb)	10	117816442	118031819	215378	2	2674	uc001lci.3	0
chr14	23821339	23822268	930	*	4.81	6.6	-1.79	1.03e-05	0.000259	ENSG00000092096	SLC22A17	solute carrier family 22 member 17	WT_enrich	NCSC	Promoter (<=1kb)	14	23815527	23821660	6134	2	51310	uc001wjl.3	0
chr2	51179475	51180931	1457	*	5.3	6.96	-1.65	3.37e-06	0.000102	ENSG00000179915	NRXN1	neurexin 1	WT_enrich	NCSC	Intron (uc021vhg.1/9378, intron 2 of 22)	2	50145643	51256332	1110690	2	9378	uc021vhg.1	75401
chr10	117873125	117874763	1639	*	5.71	7.33	-1.62	1.99e-07	9.32e-06	ENSG00000151892	GFRA1	GDNF family receptor alpha 1	WT_enrich	NCSC	Intron (uc001lci.3/2674, intron 4 of 8)	10	117816442	118031819	215378	2	2674	uc001lci.3	157056
chr2	50167735	50168727	993	*	5.13	6.56	-1.43	0.0027	0.0231	ENSG00000179915	NRXN1	neurexin 1	WT_enrich	NCSC	Intron (uc002rxa.4/9378, intron 2 of 2)	2	50145643	50201304	55662	2	9378	uc002rxa.4	32577
chr9	75834190	75835372	1183	*	5.6	6.9	-1.3	0.000149	0.00235	ENSG00000135046	ANXA1	annexin A1	WT_enrich	NCSC	Distal Intergenic	9	75772570	75785307	12738	1	301	uc004ajg.1	61620
chr14	94254664	94255759	1096	*	6.54	7.76	-1.22	1.34e-06	4.72e-05	ENSG00000175785	PRIMA1	proline rich membrane anchor 1	WT_enrich	NCSC	Promoter (<=1kb)	14	94184644	94254766	70123	2	145270	uc001ybw.1	0
chr6	169691816	169694549	2734	*	6.99	7.98	-0.99	2.02e-05	0.000455	ENSG00000186340	THBS2	thrombospondin 2	WT_enrich	NCSC	Distal Intergenic	6	169615875	169654137	38263	2	7058	uc003qwt.3	-37679
chr6	169639621	169640920	1300	*	5.92	6.92	-0.99	0.00373	0.0297	ENSG00000186340	THBS2	thrombospondin 2	WT_enrich	NCSC	Exon (uc003qwt.3/7058, exon 7 of 23)	6	169615875	169654137	38263	2	7058	uc003qwt.3	13217
chr5	52082599	52088128	5530	*	10.24	10.56	-0.32	0.00412	0.032	ENSG00000213949	ITGA1	integrin subunit alpha 1	WT_enrich	NCSC	Promoter (<=1kb)	5	52083774	52249485	165712	1	3672	uc003jou.3	0
chr6	50791034	50791539	506	*	2.6	5.63	-3.03	0.000105	0.00176	ENSG00000008196	TFAP2B	transcription factor AP-2 beta	WT_enrich	NCSC	Exon (uc003pag.3/7021, exon 2 of 7)	6	50786439	50815326	28888	1	7021	uc003pag.3	4595
chr22	38367066	38383643	16578	*	12.69	12.96	-0.28	0.00452	0.0344	ENSG00000100146	SOX10	SRY-box transcription factor 10	WT_enrich	NCSC	Promoter (<=1kb)	22	38368319	38380539	12221	2	6663	uc003aun.1	0
chr19	16434348	16437392	3045	*	10.79	10.44	0.35	0.000476	0.00596	ENSG00000127528	KLF2	Kruppel like factor 2	KO_enrich	pro-immune-response	Promoter (<=1kb)	19	16435651	16438339	2689	1	10365	uc002ndw.3	0
chr5	96211435	96213566	2132	*	9.59	9.23	0.36	0.00407	0.0317	ENSG00000164308	ERAP2	endoplasmic reticulum aminopeptidase 2	KO_enrich	pro-immune-response	Promoter (<=1kb)	5	96211644	96255406	43763	1	64167	uc003kmq.3	0
chr12	10514436	10519256	4821	*	10.63	10.19	0.44	0.000143	0.00227	ENSG00000213809	KLRK1	killer cell lectin like receptor K1	KO_enrich	pro-immune-response	Exon (uc001qya.1/uc001qya.1, exon 1 of 4)	12	10524952	10542653	17702	2	22914	uc009zhj.3	23397
chr2	46299601	46303669	4069	*	9.93	9.46	0.47	0.000176	0.00269	ENSG00000116016	EPAS1	endothelial PAS domain protein 1	KO_enrich	pro-immune-response	Intron (uc002rut.3/5581, intron 10 of 14)	2	46524541	46613842	89302	1	2034	uc002ruv.3	-220872
chr5	75697925	75699818	1894	*	9.37	8.87	0.5	0.000625	0.00738	ENSG00000145703	IQGAP2	IQ motif containing GTPase activating protein 2	KO_enrich	pro-immune-response	Promoter (<=1kb)	5	75699149	76003957	304809	1	10788	uc003kek.3	0
chr3	152015843	152018240	2398	*	8.99	8.45	0.54	0.0041	0.0319	ENSG00000152601	MBNL1	muscleblind like splicing regulator 1	KO_enrich	pro-immune-response	Promoter (<=1kb)	3	152016771	152018156	1386	1	4154	uc003ezk.1	0
chr6	32632316	32634542	2227	*	9.31	8.75	0.56	0.00175	0.0165	ENSG00000179344	HLA-DQB1	major histocompatibility complex, class II, DQ beta 1	KO_enrich	pro-immune-response	Promoter (<=1kb)	6	32627241	32632851	5611	2	3119	uc010juc.2	0
chr12	6538978	6541627	2650	*	9.49	8.89	0.6	7.52e-06	0.000198	ENSG00000139193	CD27	CD27 molecule	KO_enrich	pro-immune-response	Distal Intergenic	12	6554051	6560884	6834	1	939	uc001qod.3	-12424
chr3	152338192	152340696	2505	*	8.16	7.56	0.6	0.00232	0.0206	ENSG00000152601	MBNL1	muscleblind like splicing regulator 1	KO_enrich	pro-immune-response	Distal Intergenic	3	152132730	152183569	50840	1	4154	uc010hvp.3	205462
chr1	168605675	168607627	1953	*	7.99	7.38	0.61	0.00452	0.0344	ENSG00000143184	XCL1	X-C motif chemokine ligand 1	KO_enrich	pro-immune-response	Distal Intergenic	1	168545711	168551315	5605	1	6375	uc001gfo.2	59964
chr19	2539660	2544927	5268	*	10.51	9.87	0.64	3.29e-09	2.61e-07	ENSG00000099860	GADD45B	growth arrest and DNA damage inducible beta	KO_enrich	pro-immune-response	Intron (uc002lwd.2/2788, intron 3 of 4)	19	2476354	2477249	896	1	4616	uc002lwc.1	63306
chr1	160695860	160697546	1687	*	8.12	7.43	0.69	0.00105	0.0111	ENSG00000026751	SLAMF7	SLAM family member 7	KO_enrich	pro-immune-response	Distal Intergenic	1	160709077	160724601	15525	1	57823	uc001fwq.3	-11531
chr11	118186926	118188127	1202	*	8.15	7.43	0.71	0.000602	0.00717	ENSG00000198851	CD3E	CD3e molecule	KO_enrich	pro-immune-response	Downstream (<=300bp)	11	118175295	118186890	11596	1	916	uc001psq.4	11631
chr12	68302522	68304905	2384	*	8.17	7.45	0.72	0.000321	0.00436	ENSG00000111537	IFNG	interferon gamma	KO_enrich	pro-immune-response	Distal Intergenic	12	68548550	68553521	4972	2	3458	uc001stw.1	248616
chr5	158153817	158156092	2276	*	8.85	8.1	0.75	2.92e-05	0.000618	ENSG00000164330	EBF1	EBF transcription factor 1	KO_enrich	pro-immune-response	Intron (uc011ddw.2/1879, intron 9 of 13)	5	158122923	158523614	400692	2	1879	uc011ddw.2	367522
chr11	72868000	72869596	1597	*	7.62	6.86	0.75	0.0016	0.0154	ENSG00000137478	FCHSD2	FCH and double SH3 domains 2	KO_enrich	pro-immune-response	Distal Intergenic	11	72547790	72853143	305354	2	9873	uc010rrg.2	-14857
chr3	99619547	99621415	1869	*	7.31	6.49	0.81	0.00469	0.0353	ENSG00000168386	FILIP1L	filamin A interacting protein 1 like	KO_enrich	pro-immune-response	Intron (uc003dtk.2/84319, intron 1 of 4)	3	99567139	99595046	27908	2	11259	uc003dtp.1	-24501
chr17	58219247	58220769	1523	*	7.35	6.52	0.83	0.00214	0.0193	ENSG00000167434	CA4	carbonic anhydrase 4	KO_enrich	pro-immune-response	Distal Intergenic	17	58227302	58236906	9605	1	762	uc002iym.4	-6533
chrX	153827918	153829805	1888	*	7.82	6.97	0.85	0.00131	0.0132	ENSG00000184033	CTAG1B	cancer/testis antigen 1B	KO_enrich	pro-immune-response	Distal Intergenic	23	153813418	153815075	1658	1	1485	uc004fme.3	14500
chr19	42371483	42373882	2400	*	7.53	6.67	0.86	0.000705	0.00809	ENSG00000105369	CD79A	CD79a molecule	KO_enrich	pro-immune-response	Exon (uc002ort.3/6223, exon 4 of 6)	19	42381190	42385439	4250	1	973	uc002oru.3	-7308
chr19	2549532	2550904	1373	*	7.14	6.26	0.88	0.00446	0.034	ENSG00000099860	GADD45B	growth arrest and DNA damage inducible beta	KO_enrich	pro-immune-response	Intron (uc002lwd.2/2788, intron 3 of 4)	19	2476354	2477249	896	1	4616	uc002lwc.1	73178
chr17	46547201	46551381	4181	*	9.61	8.72	0.9	2.41e-10	2.7e-08	ENSG00000141293	SKAP1	src kinase associated phosphoprotein 1	KO_enrich	pro-immune-response	Distal Intergenic	17	46214300	46507594	293295	2	8631	uc010dbe.1	-39607
chr2	190445005	190445973	969	*	7.01	6.1	0.91	0.00273	0.0233	ENSG00000138449	SLC40A1	solute carrier family 40 member 1	KO_enrich	pro-immune-response	Promoter (<=1kb)	2	190425316	190445537	20222	2	30061	uc002uqp.4	0
chr19	16447627	16451464	3838	*	11.05	10.1	0.96	2.1e-19	1.13e-16	ENSG00000127528	KLF2	Kruppel like factor 2	KO_enrich	pro-immune-response	Distal Intergenic	19	16435651	16438339	2689	1	10365	uc002ndw.3	11976
chr11	128556760	128558642	1883	*	7.21	6.19	1.01	0.00622	0.0433	ENSG00000151702	FLI1	Fli-1 proto-oncogene, ETS transcription factor	KO_enrich	pro-immune-response	Promoter (<=1kb)	11	128556430	128683162	126733	1	2313	uc010sbt.2	330
chr16	66415598	66417898	2301	*	9.02	8	1.02	1.22e-09	1.12e-07	ENSG00000179776	CDH5	cadherin 5	KO_enrich	pro-immune-response	Promoter (2-3kb)	16	66413207	66426888	13682	1	1003	uc002eon.1	2391
chr12	10491524	10492750	1227	*	8.06	7.03	1.03	2.09e-06	6.88e-05	ENSG00000134539	KLRD1	killer cell lectin like receptor D1	KO_enrich	pro-immune-response	Distal Intergenic	12	10460577	10469850	9274	1	3824	uc001qxz.4	30947
chr1	167630542	167632788	2247	*	7.71	6.63	1.08	2.82e-05	0.000602	ENSG00000198771	RCSD1	RCSD domain containing 1	KO_enrich	pro-immune-response	Intron (uc001gem.3/92241, intron 1 of 6)	1	167599474	167675486	76013	1	92241	uc010pli.2	31068
chr5	75984601	75988275	3675	*	9.54	8.45	1.09	4.04e-15	1.16e-12	ENSG00000145703	IQGAP2	IQ motif containing GTPase activating protein 2	KO_enrich	pro-immune-response	Intron (uc003kek.3/10788, intron 30 of 35)	5	75970302	75993972	23671	1	10788	uc010izw.1	14299
chr22	51094073	51095286	1214	*	7.17	6.03	1.14	0.000192	0.00287	ENSG00000251322	SHANK3	SH3 and multiple ankyrin repeat domains 3	KO_enrich	pro-immune-response	Distal Intergenic	22	51113070	51171640	58571	1	85358	uc031ryd.1	-17784
chrX	123688173	123690440	2268	*	7.17	6.03	1.14	0.000689	0.00795	ENSG00000183918	SH2D1A	SH2 domain containing 1A	KO_enrich	pro-immune-response	Intron (uc004euj.3/10178, intron 14 of 30)	23	123480221	123507010	26790	1	4068	uc010nqx.3	207952
chr16	66283922	66286409	2488	*	9.16	8.01	1.15	3.4e-12	5.83e-10	ENSG00000179776	CDH5	cadherin 5	KO_enrich	pro-immune-response	Distal Intergenic	16	66400525	66438689	38165	1	1003	uc002eom.4	-114116
chr19	2546080	2547052	973	*	7.49	6.35	1.15	0.000117	0.00194	ENSG00000099860	GADD45B	growth arrest and DNA damage inducible beta	KO_enrich	pro-immune-response	Intron (uc002lwd.2/2788, intron 3 of 4)	19	2476354	2477249	896	1	4616	uc002lwc.1	69726
chr12	4273673	4274471	799	*	7.5	6.33	1.16	2.11e-05	0.000474	ENSG00000118971	CCND2	cyclin D2	KO_enrich	pro-immune-response	Distal Intergenic	12	4382902	4414522	31621	1	894	uc001qmo.3	-108431
chr12	6193397	6194371	975	*	6.46	5.26	1.2	0.00197	0.0181	ENSG00000110799	VWF	von Willebrand factor	KO_enrich	pro-immune-response	Intron (uc001qnn.1/7450, intron 6 of 51)	12	6058040	6233836	175797	2	7450	uc001qnn.1	39465
chr9	6182459	6183268	810	*	7.17	5.93	1.23	4.73e-05	0.000914	ENSG00000137033	IL33	interleukin 33	KO_enrich	pro-immune-response	Distal Intergenic	9	6215786	6257983	42198	1	90865	uc003zjt.3	-32518
chr1	203159113	203159729	617	*	6.18	4.83	1.35	0.00273	0.0233	ENSG00000133048	CHI3L1	chitinase 3 like 1	KO_enrich	pro-immune-response	Distal Intergenic	1	203148059	203155922	7864	2	1116	uc001gzj.2	-3191
chr1	203175046	203176013	968	*	7.06	5.66	1.4	1.17e-05	0.000288	ENSG00000133048	CHI3L1	chitinase 3 like 1	KO_enrich	pro-immune-response	Distal Intergenic	1	203148059	203155922	7864	2	1116	uc001gzj.2	-19124
chr9	27150820	27151819	1000	*	6.6	5.15	1.45	0.000191	0.00286	ENSG00000120156	TEK	TEK receptor tyrosine kinase	KO_enrich	pro-immune-response	Intron (uc010mjc.1/7010, intron 1 of 3)	9	27157820	27209229	51410	1	7010	uc003zqj.1	-6001
chr1	167635375	167636365	991	*	6.79	5.31	1.48	9.2e-05	0.00158	ENSG00000198771	RCSD1	RCSD domain containing 1	KO_enrich	pro-immune-response	Intron (uc001gem.3/92241, intron 1 of 6)	1	167599474	167675486	76013	1	92241	uc010pli.2	35901
chr5	71760745	71768062	7318	*	9.81	8.3	1.51	3.21e-27	4.21e-24	ENSG00000178175	ZNF366	zinc finger protein 366	KO_enrich	pro-immune-response	Intron (uc003kce.1/167465, intron 1 of 4)	5	71739234	71803249	64016	2	167465	uc003kce.1	35187
chr10	46970290	46970987	698	*	5.85	4.21	1.63	0.00584	0.0413	ENSG00000204176	SYT15	synaptotagmin 15	KO_enrich	pro-immune-response	Promoter (<=1kb)	10	46955444	46970601	15158	2	83849	uc001jdz.2	0
chr4	78500130	78501213	1084	*	6.22	4.24	1.98	8.23e-05	0.00144	ENSG00000156234	CXCL13	C-X-C motif chemokine ligand 13	KO_enrich	pro-immune-response	Intron (uc003hkr.3/10563, intron 1 of 4)	4	78432907	78532988	100082	1	10563	uc003hkr.3	67223
chr3	30699447	30701820	2374	*	8.5	7.86	0.64	0.000986	0.0105	ENSG00000163513	TGFBR2	transforming growth factor beta receptor 2	KO_enrich	NA	Intron (uc021wut.1/7048, intron 3 of 3)	3	30647994	30735633	87640	1	7048	uc003ceo.3	51453
chrX	152485024	152486123	1100	*	4.11	7.22	-3.11	2.67e-15	8.02e-13	ENSG00000198681	MAGEA1	MAGE family member A1	WT_enrich	NA	Promoter (<=1kb)	23	152481522	152486116	4595	2	4100	uc004fhf.2	0
chrX	141478971	141479696	726	*	3.5	6.37	-2.87	7.82e-08	4.17e-06	ENSG00000046774	MAGEC2	MAGE family member C2	WT_enrich	NA	Distal Intergenic	23	141290128	141293076	2949	2	51438	uc004fbu.2	-185895
chr1	8000883	8001345	463	*	2.49	5.3	-2.8	0.00118	0.0121	ENSG00000049249	TNFRSF9	TNF receptor superfamily member 9	WT_enrich	NA	Promoter (1-2kb)	1	7975931	8003225	27295	2	3604	uc001aot.3	1880
chr1	12652861	12658176	5316	*	8.74	11.28	-2.54	1.53e-18	7.46e-16	ENSG00000162496	DHRS3	dehydrogenase/reductase 3	WT_enrich	NA	Promoter (<=1kb)	1	12640551	12656106	15556	2	9249	uc001aue.1	0
chr18	3177661	3178542	882	*	4.48	6.99	-2.51	7.31e-11	9.44e-09	ENSG00000101605	MYOM1	myomesin 1	WT_enrich	NA	Intron (uc002klp.3/8736, intron 5 of 37)	18	3066805	3220106	153302	2	8736	uc002klp.3	41564
chr11	128648536	128649264	729	*	3.91	6.33	-2.42	7.94e-06	0.000208	ENSG00000151702	FLI1	Fli-1 proto-oncogene, ETS transcription factor	WT_enrich	NA	Intron (uc010sbt.2/2313, intron 2 of 6)	11	128628010	128638413	10404	1	2313	uc001qen.3	20526
chr1	12673437	12683535	10099	*	9.52	11.93	-2.41	1.97e-106	4.63e-102	ENSG00000162496	DHRS3	dehydrogenase/reductase 3	WT_enrich	NA	Promoter (<=1kb)	1	12627939	12676788	48850	2	9249	uc001aub.3	0
chr1	12660705	12664995	4291	*	7.37	9.42	-2.05	2.56e-37	5.49e-34	ENSG00000162496	DHRS3	dehydrogenase/reductase 3	WT_enrich	NA	Intron (uc001aub.3/9249, intron 1 of 5)	1	12640551	12656106	15556	2	9249	uc001aue.1	-4599
chr1	12226851	12228344	1494	*	5.86	7.59	-1.73	1.99e-09	1.7e-07	ENSG00000028137	TNFRSF1B	TNF receptor superfamily member 1B	WT_enrich	NA	Promoter (<=1kb)	1	12227060	12269277	42218	1	7133	uc001att.3	0
chr11	64511931	64513099	1169	*	6.09	7.79	-1.7	9.73e-11	1.21e-08	ENSG00000068831	RASGRP2	RAS guanyl releasing protein 2	WT_enrich	NA	Promoter (<=1kb)	11	64494383	64512329	17947	2	10235	uc009ypv.3	0
chrX	123461627	123465030	3404	*	6.2	7.88	-1.69	2.85e-08	1.72e-06	ENSG00000183918	SH2D1A	SH2 domain containing 1A	WT_enrich	NA	Distal Intergenic	23	123480132	123507010	26879	1	4068	uc004euf.4	-15102
chr3	30585122	30587037	1916	*	5.45	7.1	-1.64	3.17e-05	0.00066	ENSG00000163513	TGFBR2	transforming growth factor beta receptor 2	WT_enrich	NA	Distal Intergenic	3	30647994	30713929	65936	1	7048	uc021wut.1	-60957
chr3	16770069	16771009	941	*	4.91	6.41	-1.5	0.000259	0.00367	ENSG00000154822	PLCL2	phospholipase C like 2	WT_enrich	NA	Distal Intergenic	3	16844159	17052576	208418	1	23228	uc010het.1	-73150
chr1	12647904	12649271	1368	*	5.42	6.8	-1.38	0.000115	0.00191	ENSG00000162496	DHRS3	dehydrogenase/reductase 3	WT_enrich	NA	Intron (uc001aub.3/9249, intron 1 of 5)	1	12640551	12656106	15556	2	9249	uc001aue.1	6835
chr19	6719464	6721305	1842	*	5.95	7.05	-1.1	0.000453	0.00573	ENSG00000125730	C3	complement C3	WT_enrich	NA	Promoter (<=1kb)	19	6677846	6720662	42817	2	718	uc002mfm.3	0
chr3	30388662	30390012	1351	*	5.93	7.03	-1.1	0.000484	0.00604	ENSG00000163513	TGFBR2	transforming growth factor beta receptor 2	WT_enrich	NA	Distal Intergenic	3	30647994	30713929	65936	1	7048	uc021wut.1	-257982
chr5	96190721	96191841	1121	*	6.44	7.38	-0.95	0.000432	0.00552	ENSG00000164308	ERAP2	endoplasmic reticulum aminopeptidase 2	WT_enrich	NA	Intron (uc003kmo.1/uc003kmo.1, intron 2 of 3)	5	96211644	96255406	43763	1	64167	uc003kmq.3	-19803
chr9	27193837	27195361	1525	*	7.23	8.11	-0.87	0.000636	0.00748	ENSG00000120156	TEK	TEK receptor tyrosine kinase	WT_enrich	NA	Intron (uc003zqi.4/7010, intron 11 of 22)	9	27157820	27209229	51410	1	7010	uc003zqj.1	36017
chr20	56191622	56194666	3045	*	6.53	7.37	-0.83	0.00521	0.038	ENSG00000124256	ZBP1	Z-DNA binding protein 1	WT_enrich	NA	Promoter (<=1kb)	20	56178902	56195632	16731	2	81030	uc002xyo.3	966
chr15	50139898	50141426	1529	*	6.49	7.28	-0.8	0.00376	0.0299	ENSG00000104043	ATP8B4	ATPase phospholipid transporting 8B4 (putative)	WT_enrich	NA	Distal Intergenic	15	50150435	50168727	18293	2	79895	uc001zxt.3	27301
chr1	12615667	12617821	2155	*	6.79	7.56	-0.77	0.00489	0.0363	ENSG00000162496	DHRS3	dehydrogenase/reductase 3	WT_enrich	NA	Distal Intergenic	1	12640551	12656106	15556	2	9249	uc001aue.1	38285
chrX	153978693	153979815	1123	*	7.56	8.21	-0.65	0.00186	0.0173	ENSG00000160219	GAB3	GRB2 associated binding protein 3	WT_enrich	NA	Promoter (<=1kb)	23	153903527	153979348	75822	2	139716	uc004fmj.1	0
chr9	27093758	27096257	2500	*	7.74	8.31	-0.58	0.00268	0.023	ENSG00000120156	TEK	TEK receptor tyrosine kinase	WT_enrich	NA	Distal Intergenic	9	27109147	27173360	64214	1	7010	uc010mjc.1	-12890
chrX	117628965	117631199	2235	*	8.7	9.24	-0.54	0.000709	0.00814	ENSG00000147251	DOCK11	dedicator of cytokinesis 11	WT_enrich	NA	Promoter (<=1kb)	23	117629872	117820123	190252	1	139818	uc004eqp.2	0
chrX	123350573	123353102	2530	*	7.62	8.15	-0.53	0.00719	0.0481	ENSG00000183918	SH2D1A	SH2 domain containing 1A	WT_enrich	NA	Distal Intergenic	23	123480132	123507010	26879	1	4068	uc004euf.4	-127030
chr20	56171728	56177149	5422	*	10.3	10.78	-0.48	2.36e-06	7.59e-05	ENSG00000124256	ZBP1	Z-DNA binding protein 1	WT_enrich	NA	Distal Intergenic	20	56178902	56195632	16731	2	81030	uc002xyo.3	18483
chr9	78504582	78507543	2962	*	9.06	9.54	-0.48	0.00108	0.0113	ENSG00000099139	PCSK5	proprotein convertase subtilisin/kexin type 5	WT_enrich	NA	Promoter (<=1kb)	9	78505560	78790478	284919	1	5125	uc004ajy.2	0
chr10	111834742	111838885	4144	*	8.65	9.09	-0.44	0.00627	0.0435	ENSG00000148700	ADD3	adducin 3	WT_enrich	NA	Intron (uc001kyt.4/120, intron 2 of 15)	10	111882778	111895323	12546	1	120	uc001kyx.3	-43893
chr3	16925557	16927178	1622	*	9.59	9.98	-0.39	0.00539	0.039	ENSG00000154822	PLCL2	phospholipase C like 2	WT_enrich	NA	Promoter (<=1kb)	3	16926452	17132098	205647	1	23228	uc011awc.2	0
chr12	21807725	21811386	3662	*	10.88	10.57	0.31	0.00191	0.0177	ENSG00000111716	LDHB	lactate dehydrogenase B	KO_enrich	NA	Promoter (<=1kb)	12	21788275	21810728	22454	2	3945	uc001rfd.3	0
chr17	35713515	35716969	3455	*	10.82	10.46	0.36	0.00582	0.0412	ENSG00000278540	ACACA	acetyl-CoA carboxylase alpha	KO_enrich	NA	Promoter (<=1kb)	17	35441927	35716059	274133	2	31	uc002hnm.3	0
chr5	125928344	125931377	3034	*	9.95	9.58	0.37	0.00207	0.0188	ENSG00000164904	ALDH7A1	aldehyde dehydrogenase 7 family member A1	KO_enrich	NA	Promoter (<=1kb)	5	125877533	125931082	53550	2	501	uc003ktx.3	0
chr15	72527316	72531561	4246	*	10.6	10.2	0.4	0.000208	0.00307	ENSG00000067225	PKM	pyruvate kinase M1/2	KO_enrich	NA	Distal Intergenic	15	72491370	72523727	32358	2	5315	uc010ukk.2	-3589
chr9	38391365	38394428	3064	*	9.81	9.41	0.4	0.000955	0.0103	ENSG00000137124	ALDH1B1	aldehyde dehydrogenase 1 family member B1	KO_enrich	NA	Promoter (<=1kb)	9	38392661	38398662	6002	1	219	uc004aay.3	0
chr13	110678198	110681823	3626	*	9.27	8.85	0.42	0.00234	0.0208	ENSG00000185950	IRS2	insulin receptor substrate 2	KO_enrich	NA	Distal Intergenic	13	110406184	110438914	32731	2	8660	uc001vqv.3	-239284
chr4	24324282	24329001	4720	*	9.55	9.04	0.5	0.000122	0.002	ENSG00000109819	PPARGC1A	PPARG coactivator 1 alpha	KO_enrich	NA	Intron (uc031sdx.1/10891, intron 1 of 14)	4	23793644	24474394	680751	2	10891	uc031sdx.1	145393
chr18	57552461	57554017	1557	*	8.27	7.75	0.53	0.00666	0.0454	ENSG00000141682	PMAIP1	phorbol-12-myristate-13-acetate-induced protein 1	KO_enrich	NA	Distal Intergenic	18	57567192	57571538	4347	1	5366	uc002lic.2	-13175
chr12	68091390	68093423	2034	*	8.08	7.53	0.54	0.00682	0.0463	ENSG00000127334	DYRK2	dual specificity tyrosine phosphorylation regulated kinase 2	KO_enrich	NA	Distal Intergenic	12	68042512	68056444	13933	1	8445	uc001sts.4	48878
chr11	86380219	86383984	3766	*	10.36	9.79	0.57	9.37e-07	3.48e-05	ENSG00000151376	ME3	malic enzyme 3	KO_enrich	NA	Promoter (<=1kb)	11	86152150	86383240	231091	2	10873	uc001pbz.3	0
chr19	7197040	7198873	1834	*	8.98	8.36	0.62	0.000445	0.00565	ENSG00000171105	INSR	insulin receptor	KO_enrich	NA	Intron (uc002mgd.1/3643, intron 2 of 21)	19	7112266	7294011	181746	2	3643	uc002mgd.1	95138
chr11	66652738	66655147	2410	*	8.62	8	0.62	0.00103	0.0109	ENSG00000173599	PC	pyruvate carboxylase	KO_enrich	NA	Intron (uc001ojn.1/5091, intron 1 of 20)	11	66615997	66675340	59344	2	5091	uc001ojn.1	20193
chr11	86343017	86345065	2049	*	8.45	7.78	0.67	0.000253	0.00361	ENSG00000151376	ME3	malic enzyme 3	KO_enrich	NA	Intron (uc001pbz.3/10873, intron 1 of 13)	11	86152150	86383240	231091	2	10873	uc001pbz.3	38175
chr13	110653306	110655618	2313	*	7.74	7.06	0.68	0.00375	0.0299	ENSG00000185950	IRS2	insulin receptor substrate 2	KO_enrich	NA	Distal Intergenic	13	110406184	110438914	32731	2	8660	uc001vqv.3	-214392
chr12	109629009	109631982	2974	*	9.08	8.39	0.69	6.51e-06	0.000176	ENSG00000076555	ACACB	acetyl-CoA carboxylase beta	KO_enrich	NA	Exon (uc001tob.3/32, exon 14 of 53)	12	109666576	109702191	35616	1	32	uc010sxl.1	-34594
chr7	134132644	134134134	1491	*	7.44	6.71	0.74	0.00471	0.0354	ENSG00000085662	AKR1B1	aldo-keto reductase family 1 member B	KO_enrich	NA	Exon (uc003vrp.1/231, exon 5 of 10)	7	134127107	134143888	16782	2	231	uc003vrp.1	9754
chr10	97205024	97206061	1038	*	7.18	6.33	0.85	0.00303	0.0253	ENSG00000095637	SORBS1	sorbin and SH3 domain containing 1	KO_enrich	NA	Intron (uc001kkt.3/10580, intron 1 of 24)	10	97071530	97200937	129408	2	10580	uc001kks.3	-4087
chr7	134106571	134108399	1829	*	7.36	6.51	0.85	0.00472	0.0354	ENSG00000085662	AKR1B1	aldo-keto reductase family 1 member B	KO_enrich	NA	Distal Intergenic	7	134127107	134143888	16782	2	231	uc003vrp.1	35489
chr13	110662764	110665832	3069	*	9.94	9.04	0.89	8.59e-12	1.34e-09	ENSG00000185950	IRS2	insulin receptor substrate 2	KO_enrich	NA	Distal Intergenic	13	110406184	110438914	32731	2	8660	uc001vqv.3	-223850
chr13	110666818	110671749	4932	*	11.84	10.89	0.95	2.26e-23	1.98e-20	ENSG00000185950	IRS2	insulin receptor substrate 2	KO_enrich	NA	Distal Intergenic	13	110406184	110438914	32731	2	8660	uc001vqv.3	-227904
chr13	110381370	110382547	1178	*	6.96	5.93	1.03	0.00175	0.0165	ENSG00000185950	IRS2	insulin receptor substrate 2	KO_enrich	NA	Distal Intergenic	13	110406184	110438914	32731	2	8660	uc001vqv.3	56367
chr13	110492454	110493207	754	*	7.08	5.96	1.12	0.000247	0.00354	ENSG00000185950	IRS2	insulin receptor substrate 2	KO_enrich	NA	Distal Intergenic	13	110406184	110438914	32731	2	8660	uc001vqv.3	-53540
chr5	125866369	125868293	1925	*	7.92	6.79	1.13	3.1e-06	9.55e-05	ENSG00000164904	ALDH7A1	aldehyde dehydrogenase 7 family member A1	KO_enrich	NA	Distal Intergenic	5	125877533	125897175	19643	2	501	uc003ktv.3	28882
chr13	110396256	110398194	1939	*	7.34	6.17	1.16	5.83e-05	0.00109	ENSG00000185950	IRS2	insulin receptor substrate 2	KO_enrich	NA	Distal Intergenic	13	110406184	110438914	32731	2	8660	uc001vqv.3	40720
chr13	110657552	110659273	1722	*	8.33	7.09	1.23	1.16e-09	1.07e-07	ENSG00000185950	IRS2	insulin receptor substrate 2	KO_enrich	NA	Distal Intergenic	13	110406184	110438914	32731	2	8660	uc001vqv.3	-218638
chr12	112211661	112212729	1069	*	6.41	5.08	1.33	0.0013	0.0131	ENSG00000111275	ALDH2	aldehyde dehydrogenase 2 family member	KO_enrich	NA	Intron (uc001tst.3/217, intron 1 of 12)	12	112204691	112247789	43099	1	217	uc010syi.2	6970
chr13	110317230	110318625	1396	*	8.13	6.77	1.36	9.89e-10	9.25e-08	ENSG00000185950	IRS2	insulin receptor substrate 2	KO_enrich	NA	Distal Intergenic	13	110406184	110438914	32731	2	8660	uc001vqv.3	120289
chr4	24262381	24264735	2355	*	8.2	6.83	1.37	1.02e-08	6.91e-07	ENSG00000109819	PPARGC1A	PPARG coactivator 1 alpha	KO_enrich	NA	Intron (uc031sdx.1/10891, intron 1 of 14)	4	23793644	24474394	680751	2	10891	uc031sdx.1	209659
chr13	110152477	110153014	538	*	6.44	5	1.45	0.000401	0.00522	ENSG00000185950	IRS2	insulin receptor substrate 2	KO_enrich	NA	Distal Intergenic	13	110406184	110438914	32731	2	8660	uc001vqv.3	285900
chr11	86406567	86408108	1542	*	8.04	6.52	1.52	7.59e-10	7.32e-08	ENSG00000151376	ME3	malic enzyme 3	KO_enrich	NA	Distal Intergenic	11	86160931	86383678	222748	2	10873	uc010rtr.1	-22889
chr4	23729525	23730662	1138	*	6.87	5.33	1.54	2.18e-05	0.000486	ENSG00000109819	PPARGC1A	PPARG coactivator 1 alpha	KO_enrich	NA	Distal Intergenic	4	23815313	23883734	68422	2	10891	uc011bxp.1	153072
chr2	54270899	54271984	1086	*	7.83	6.26	1.57	4.76e-10	4.85e-08	ENSG00000170634	ACYP2	acylphosphatase 2	KO_enrich	NA	Distal Intergenic	2	54342410	54532435	190026	1	98	uc002rxq.4	-70426
chr11	86430504	86433765	3262	*	8.07	6.41	1.66	7.35e-10	7.12e-08	ENSG00000151376	ME3	malic enzyme 3	KO_enrich	NA	Distal Intergenic	11	86160931	86383678	222748	2	10873	uc010rtr.1	-46826
chr10	97210529	97212925	2397	*	8.65	6.98	1.67	2.1e-17	8.76e-15	ENSG00000095637	SORBS1	sorbin and SH3 domain containing 1	KO_enrich	NA	Intron (uc001kkt.3/10580, intron 1 of 24)	10	97071530	97200937	129408	2	10580	uc001kks.3	-9592
chr11	86443170	86444811	1642	*	7.39	5.7	1.7	1.39e-08	9.09e-07	ENSG00000151376	ME3	malic enzyme 3	KO_enrich	NA	Distal Intergenic	11	86160931	86383678	222748	2	10873	uc010rtr.1	-59492
chr4	97023487	97024721	1235	*	6.22	4.49	1.72	0.000455	0.00575	ENSG00000163114	PDHA2	pyruvate dehydrogenase E1 subunit alpha 2	KO_enrich	NA	Distal Intergenic	4	96761239	96762625	1387	1	5161	uc003htr.4	262248
chr13	110744437	110748828	4392	*	10.26	9.89	0.36	0.00433	0.0333	ENSG00000187498	COL4A1	collagen type IV alpha 1 chain	KO_enrich	NA	Distal Intergenic	13	110801310	110959496	158187	2	1282	uc001vqw.4	210668
chr1	95389765	95393391	3627	*	11.43	10.98	0.44	4.01e-05	0.000797	ENSG00000117519	CNN3	calponin 3	KO_enrich	NA	Promoter (<=1kb)	1	95362507	95391337	28831	2	1266	uc010otv.2	0
chr9	75765757	75773133	7377	*	10.26	9.81	0.45	0.00107	0.0112	ENSG00000135046	ANXA1	annexin A1	KO_enrich	NA	Promoter (<=1kb)	9	75766781	75782928	16148	1	301	uc031tee.1	0
chrX	153145770	153152433	6664	*	10.56	10.08	0.49	2.06e-05	0.000465	ENSG00000198910	L1CAM	L1 cell adhesion molecule	KO_enrich	NA	Promoter (<=1kb)	23	153126969	153151628	24660	2	3897	uc031tks.1	0
chr9	75746344	75749328	2985	*	9.66	9.12	0.54	0.000172	0.00264	ENSG00000135046	ANXA1	annexin A1	KO_enrich	NA	Distal Intergenic	9	75766781	75782928	16148	1	301	uc031tee.1	-17453
chr2	173300863	173308437	7575	*	9.86	9.27	0.59	1.11e-06	4.03e-05	ENSG00000091409	ITGA6	integrin subunit alpha 6	KO_enrich	NA	Intron (uc010fqk.1/3655, intron 1 of 6)	2	173292314	173371181	78868	1	3655	uc002uhp.1	8549
chr17	47584563	47587229	2667	*	7.75	7.1	0.66	0.00717	0.048	ENSG00000064300	NGFR	nerve growth factor receptor	KO_enrich	NA	Intron (uc002ioz.4/4804, intron 3 of 5)	17	47572655	47592382	19728	1	4804	uc002ioz.4	11908
chr1	183007378	183010184	2807	*	8.5	7.72	0.78	6.77e-05	0.00123	ENSG00000135862	LAMC1	laminin subunit gamma 1	KO_enrich	NA	Intron (uc001gpx.3/3915, intron 1 of 1)	1	182992595	183114727	122133	1	3915	uc001gpy.4	14783
chr7	30953476	30956988	3513	*	8.54	7.68	0.86	3.1e-05	0.00065	ENSG00000240583	AQP1	aquaporin 1 (Colton blood group)	KO_enrich	NA	Promoter (2-3kb)	7	30951415	30965131	13717	1	358	uc003tbv.2	2061
chr1	183058943	183061238	2296	*	8.77	7.86	0.91	5.09e-07	2.11e-05	ENSG00000135862	LAMC1	laminin subunit gamma 1	KO_enrich	NA	Intron (uc001gpx.3/3915, intron 1 of 1)	1	182992595	183114727	122133	1	3915	uc001gpy.4	66348
chr22	39601175	39604361	3187	*	8.3	7.38	0.92	7.16e-06	0.000191	ENSG00000100311	PDGFB	platelet derived growth factor subunit B	KO_enrich	NA	Distal Intergenic	22	39619685	39636914	17230	2	5155	uc003axe.3	32553
chr13	110881485	110882504	1020	*	6.79	5.87	0.93	0.00749	0.0496	ENSG00000187498	COL4A1	collagen type IV alpha 1 chain	KO_enrich	NA	Intron (uc001vqw.4/1282, intron 2 of 51)	13	110801310	110959496	158187	2	1282	uc001vqw.4	76992
chr2	52233314	52234499	1186	*	8.31	7.36	0.95	3.61e-06	0.000109	ENSG00000179915	NRXN1	neurexin 1	KO_enrich	NA	Distal Intergenic	2	51149796	51259674	109879	2	9378	uc021vhk.1	-973640
chr17	48285976	48289509	3534	*	9.32	8.36	0.96	3.85e-11	5.32e-09	ENSG00000108821	COL1A1	collagen type I alpha 1 chain	KO_enrich	NA	Distal Intergenic	17	48261457	48279000	17544	2	1277	uc031rdc.1	-6976
chr2	173322535	173329196	6662	*	9.72	8.74	0.98	4.87e-13	9.53e-11	ENSG00000091409	ITGA6	integrin subunit alpha 6	KO_enrich	NA	Intron (uc010fqk.1/3655, intron 1 of 6)	2	173335702	173337618	1917	1	3655	uc010fql.2	-6506
chr1	160093997	160096014	2018	*	8.3	7.27	1.04	2.85e-06	8.93e-05	ENSG00000018625	ATP1A2	ATPase Na+/K+ transporting subunit alpha 2	KO_enrich	NA	Promoter (<=1kb)	1	160093733	160098728	4996	1	477	uc010piz.1	264
chr2	173319528	173321128	1601	*	6.97	5.92	1.05	0.000799	0.00891	ENSG00000091409	ITGA6	integrin subunit alpha 6	KO_enrich	NA	Intron (uc010fqk.1/3655, intron 1 of 6)	2	173335702	173337618	1917	1	3655	uc010fql.2	-14574
chr2	173204052	173206070	2019	*	7.57	6.51	1.06	4.08e-05	0.000808	ENSG00000091409	ITGA6	integrin subunit alpha 6	KO_enrich	NA	Distal Intergenic	2	173292082	173339850	47769	1	3655	uc010fqk.1	-86012
chr2	173312865	173315397	2533	*	7.95	6.86	1.09	2.42e-06	7.77e-05	ENSG00000091409	ITGA6	integrin subunit alpha 6	KO_enrich	NA	Intron (uc010fqk.1/3655, intron 1 of 6)	2	173335702	173337618	1917	1	3655	uc010fql.2	-20305
chr9	76162611	76164615	2005	*	6.92	5.79	1.13	0.00181	0.0169	ENSG00000135046	ANXA1	annexin A1	KO_enrich	NA	Distal Intergenic	9	75772570	75785307	12738	1	301	uc004ajg.1	390041
chr22	39608024	39611217	3194	*	8.89	7.5	1.38	8.23e-13	1.56e-10	ENSG00000100311	PDGFB	platelet derived growth factor subunit B	KO_enrich	NA	Distal Intergenic	22	39619685	39636914	17230	2	5155	uc003axe.3	25697
chr2	173344546	173345779	1234	*	5.95	4.35	1.61	0.00167	0.0159	ENSG00000091409	ITGA6	integrin subunit alpha 6	KO_enrich	NA	Exon (uc010zdy.1/3655, exon 11 of 26)	2	173339657	173371181	31525	1	3655	uc010fqm.1	4889
chr13	86569578	86570146	569	*	6.07	4.45	1.62	0.000747	0.00848	ENSG00000184564	SLITRK6	SLIT and NTRK like family member 6	KO_enrich	NA	Distal Intergenic	13	86366922	86373483	6562	2	84189	uc001vll.1	-196095
chr8	21524463	21525266	804	*	5.96	4.31	1.65	0.00197	0.0182	ENSG00000168546	GFRA2	GDNF family receptor alpha 2	KO_enrich	NA	Distal Intergenic	8	21549530	21646346	96817	2	2675	uc003wzu.1	121080
chr6	169472602	169473937	1336	*	7.11	5.4	1.71	3.43e-06	0.000104	ENSG00000186340	THBS2	thrombospondin 2	KO_enrich	NA	Distal Intergenic	6	169615875	169654137	38263	2	7058	uc003qwt.3	180200
chr2	51056567	51056867	301	*	4.89	2.31	2.58	0.00385	0.0304	ENSG00000179915	NRXN1	neurexin 1	KO_enrich	NA	Intron (uc021vhg.1/9378, intron 5 of 22)	2	50426275	50883552	457278	2	9378	uc002rxc.1	-173015
chr12	18476738	18477375	638	*	-0.11	6.81	-6.92	2.33e-10	2.61e-08	ENSG00000139144	PIK3C2G	phosphatidylinositol-4-phosphate 3-kinase catalytic subunit type 2 gamma	WT_enrich	NA	Intron (uc001rdt.3/5288, intron 7 of 31)	12	18434938	18801352	366415	1	5288	uc010sic.2	41800
chr10	37438282	37442296	4015	*	1.4	8.12	-6.72	1.34e-25	1.54e-22	ENSG00000148513	ANKRD30A	ankyrin repeat domain 30A	WT_enrich	NA	Exon (uc021ppc.1/91074, exon 10 of 35)	10	37414785	37521495	106711	1	91074	uc001iza.1	23497
chr10	37466183	37467826	1644	*	0.44	6.7	-6.27	3.27e-11	4.59e-09	ENSG00000148513	ANKRD30A	ankyrin repeat domain 30A	WT_enrich	NA	Intron (uc021ppc.1/91074, intron 24 of 34)	10	37414785	37521495	106711	1	91074	uc001iza.1	51398
chr10	37459887	37461272	1386	*	0.89	7.1	-6.21	6.77e-15	1.82e-12	ENSG00000148513	ANKRD30A	ankyrin repeat domain 30A	WT_enrich	NA	Intron (uc021ppc.1/91074, intron 21 of 34)	10	37414785	37521495	106711	1	91074	uc001iza.1	45102
chr10	37471651	37473079	1429	*	0.95	6.88	-5.93	1.85e-13	3.94e-11	ENSG00000148513	ANKRD30A	ankyrin repeat domain 30A	WT_enrich	NA	Intron (uc021ppc.1/91074, intron 24 of 34)	10	37414785	37521495	106711	1	91074	uc001iza.1	56866
chr10	37447183	37456623	9441	*	3.78	9.65	-5.86	0.000398	0.0052	ENSG00000148513	ANKRD30A	ankyrin repeat domain 30A	WT_enrich	NA	Exon (uc021ppc.1/91074, exon 14 of 35)	10	37414785	37521495	106711	1	91074	uc001iza.1	32398
chr5	100377710	100378045	336	*	-0.11	5.7	-5.81	8.86e-07	3.33e-05	ENSG00000113532	ST8SIA4	ST8 alpha-N-acetyl-neuraminide alpha-2,8-sialyltransferase 4	WT_enrich	NA	Distal Intergenic	5	100221015	100238987	17973	2	7903	uc003knl.3	-138723
chr5	140180777	140181169	393	*	-0.11	5.7	-5.81	8.93e-07	3.35e-05	ENSG00000255408	PCDHA3	protocadherin alpha 3	WT_enrich	NA	Promoter (<=1kb)	5	140180783	140183257	2475	1	56145	uc011czz.2	0
chr1	14501471	14502169	699	*	-0.11	5.62	-5.73	1.55e-06	5.36e-05	ENSG00000189337	KAZN	kazrin, periplakin interacting protein	WT_enrich	NA	Distal Intergenic	1	14925213	15394651	469439	1	23254	uc009vog.1	-423044
chr13	68744891	68745567	677	*	1.8	7.02	-5.22	5.71e-16	1.95e-13	ENSG00000281778	LINC00550	long intergenic non-protein coding RNA 550	WT_enrich	NA	Distal Intergenic	13	69435417	69459457	24041	2	338862	uc001vio.3	713890
chr8	110377985	110378427	443	*	-0.11	5.03	-5.14	7.31e-05	0.00131	ENSG00000205038	PKHD1L1	PKHD1 like 1	WT_enrich	NA	Intron (uc003yne.3/93035, intron 2 of 77)	8	110374706	110543500	168795	1	93035	uc003yne.3	3279
chr6	93432698	93433629	932	*	2.53	7.61	-5.08	3.5e-24	3.44e-21	ENSG00000135333	EPHA7	EPH receptor A7	WT_enrich	NA	Distal Intergenic	6	93949740	94129300	179561	2	2045	uc003poe.3	695671
chr14	60418953	60419246	294	*	-0.11	4.93	-5.04	0.000124	0.00203	ENSG00000131951	LRRC9	leucine rich repeat containing 9	WT_enrich	NA	Intron (uc001xep.1/341883, intron 8 of 32)	14	60386431	60530277	143847	1	341883	uc001xep.1	32522
chr18	65612124	65613873	1750	*	1.71	6.71	-5	7.67e-14	1.73e-11	ENSG00000171451	DSEL	dermatan sulfate epimerase like	WT_enrich	NA	Distal Intergenic	18	65173819	65183967	10149	2	92126	uc002lke.1	-428157
chr15	97034935	97035859	925	*	2.79	7.78	-4.99	6.95e-28	1.02e-24	ENSG00000185551	NR2F2	nuclear receptor subfamily 2 group F member 2	WT_enrich	NA	Distal Intergenic	15	96876569	96883492	6924	1	7026	uc010urk.2	158366
chr10	44069604	44070117	514	*	1.4	6.38	-4.98	4.37e-11	5.92e-09	ENSG00000196793	ZNF239	zinc finger protein 239	WT_enrich	NA	Promoter (<=1kb)	10	44051793	44070066	18274	2	8187	uc001jax.4	0
chr13	30195382	30196126	745	*	0.95	5.85	-4.91	5.31e-08	2.97e-06	ENSG00000139514	SLC7A1	solute carrier family 7 member 1	WT_enrich	NA	Distal Intergenic	13	30083551	30169825	86275	2	6541	uc001uso.3	-25557
chr18	62392701	62393541	841	*	2.19	7.04	-4.85	3.25e-17	1.34e-14	ENSG00000266952	LINC01538	long intergenic non-protein coding RNA 1538	WT_enrich	NA	Distal Intergenic	18	61880318	61927290	46973	2	400654	uc002ljy.3	-465411
chr8	494830	495988	1159	*	1.28	6.09	-4.81	3.04e-09	2.44e-07	ENSG00000180190	TDRP	testis development related protein	WT_enrich	NA	Promoter (<=1kb)	8	439790	494845	55056	2	157695	uc011kwg.2	0
chr19	53757738	53758063	326	*	0.44	5.22	-4.78	1.69e-05	0.000394	ENSG00000197928	ZNF677	zinc finger protein 677	WT_enrich	NA	Promoter (<=1kb)	19	53738638	53757941	19304	2	342926	uc002qbf.1	0
chr1	150692424	150692932	509	*	1.44	6.19	-4.76	5.21e-10	5.25e-08	ENSG00000143452	HORMAD1	HORMA domain containing 1	WT_enrich	NA	Promoter (<=1kb)	1	150670535	150693364	22830	2	84072	uc001evk.2	432
chr18	66449694	66451530	1837	*	2.12	6.86	-4.74	1.04e-14	2.74e-12	ENSG00000150636	CCDC102B	coiled-coil domain containing 102B	WT_enrich	NA	Intron (uc002lkk.2/79839, intron 3 of 9)	18	66465317	66722426	257110	1	79839	uc002lki.2	-13787
chr19	9473599	9474196	598	*	1.4	6.13	-4.73	1.76e-09	1.55e-07	ENSG00000188629	ZNF177	zinc finger protein 177	WT_enrich	NA	Promoter (<=1kb)	19	9473696	9493293	19598	1	7730	uc002mlk.3	0
chr19	56879401	56880400	1000	*	3.26	7.82	-4.57	9.43e-29	1.48e-25	ENSG00000240225	ZNF542P	zinc finger protein 542, pseudogene	WT_enrich	NA	Promoter (<=1kb)	19	56879468	56891196	11729	1	147947	uc002qmu.4	0
chr7	155843492	155843868	377	*	-0.11	4.47	-4.57	0.00166	0.0158	ENSG00000164690	SHH	sonic hedgehog signaling molecule	WT_enrich	NA	Distal Intergenic	7	155595558	155604967	9410	2	6469	uc003wmk.1	-238525
chr19	58570713	58571142	430	*	0.44	4.91	-4.47	0.000162	0.00251	ENSG00000176293	ZNF135	zinc finger protein 135	WT_enrich	NA	Promoter (<=1kb)	19	58570607	58581110	10504	1	7694	uc021vcu.1	106
chrX	89367353	89368014	662	*	1.8	6.25	-4.45	6.38e-10	6.32e-08	ENSG00000153779	TGIF2LX	TGFB induced factor homeobox 2 like X-linked	WT_enrich	NA	Distal Intergenic	23	89176940	89177882	943	1	90316	uc004efe.3	190413
chr21	16252535	16254265	1731	*	1.97	6.36	-4.39	1.24e-09	1.13e-07	ENSG00000180530	NRIP1	nuclear receptor interacting protein 1	WT_enrich	NA	Distal Intergenic	21	16333556	16437126	103571	2	8204	uc002yjx.2	182861
chr5	50218239	50218638	400	*	1.14	5.52	-4.37	2.28e-06	7.39e-05	ENSG00000151883	PARP8	poly(ADP-ribose) polymerase family member 8	WT_enrich	NA	Distal Intergenic	5	49962772	50142356	179585	1	79668	uc003jop.3	255467
chrX	136647902	136648414	513	*	0.83	5.2	-4.36	3.15e-05	0.000658	ENSG00000156925	ZIC3	Zic family member 3	WT_enrich	NA	Promoter (<=1kb)	23	136648346	136654259	5914	1	7547	uc004fak.3	0
chr4	137277167	137277540	374	*	1.48	5.8	-4.33	9.99e-08	5.17e-06	ENSG00000189184	PCDH18	protocadherin 18	WT_enrich	NA	Distal Intergenic	4	138440074	138453629	13556	2	54510	uc003ihe.4	1176089
chrX	105040969	105041393	425	*	1.28	5.53	-4.25	2.91e-06	9.08e-05	ENSG00000123572	NRK	Nik related kinase	WT_enrich	NA	Distal Intergenic	23	105066536	105184024	117489	1	203447	uc010npc.1	-25143
chr13	22808844	22810384	1541	*	2.7	6.87	-4.17	0.00141	0.014	ENSG00000226722	LINC00424	long intergenic non-protein coding RNA 424	WT_enrich	NA	Intron (uc001uoi.3/uc001uoi.3, intron 1 of 1)	13	22446935	22452299	5365	2	100874182	uc031qkr.1	-356545
chr5	27472465	27473776	1312	*	2.7	6.84	-4.14	0.00218	0.0197	ENSG00000250337	PURPL	p53 upregulated regulator of p53 levels	WT_enrich	NA	Promoter (<=1kb)	5	27472399	27496508	24110	1	643401	uc003jgy.3	66
chr7	50850130	50850810	681	*	1.97	6.07	-4.1	1.73e-08	1.1e-06	ENSG00000106070	GRB10	growth factor receptor bound protein 10	WT_enrich	NA	Promoter (<=1kb)	7	50657760	50850264	192505	2	2887	uc003tpk.2	0
chr21	25580946	25582273	1328	*	3.31	7.39	-4.08	0.0074	0.0491	ENSG00000226983	LINC01692	long intergenic non-protein coding RNA 1692	WT_enrich	NA	Distal Intergenic	21	26212864	26430056	217193	1	339622	uc031rvb.1	-630591
chr14	21994120	21994690	571	*	1.8	5.85	-4.04	2.6e-07	1.17e-05	ENSG00000165821	SALL2	spalt like transcription factor 2	WT_enrich	NA	Promoter (<=1kb)	14	21989232	21994362	5131	2	6297	uc010tly.2	0
chr15	52587571	52588180	610	*	2.19	6.19	-4	1.13e-09	1.05e-07	ENSG00000128833	MYO5C	myosin VC	WT_enrich	NA	Promoter (<=1kb)	15	52484515	52587995	103481	2	55930	uc010bff.3	0
chr13	23412206	23412618	413	*	1.51	5.49	-3.98	4.26e-06	0.000124	NA	BASP1P1	BASP1 pseudogene 1	WT_enrich	NA	Distal Intergenic	13	23471169	23472320	1152	2	646201	uc021rhf.1	59702
chr4	165206658	165206889	232	*	0.95	4.92	-3.97	0.000271	0.00382	ENSG00000248546	ANP32C	acidic nuclear phosphoprotein 32 family member C	WT_enrich	NA	Intron (uc003iqs.2/55016, intron 1 of 7)	4	165118159	165118863	705	2	23520	uc011cjk.2	-87795
chr6	83268117	83268587	471	*	1.62	5.54	-3.92	7.5e-06	0.000198	ENSG00000146242	TPBG	trophoblast glycoprotein	WT_enrich	NA	Distal Intergenic	6	83073961	83077133	3173	1	7162	uc003pjo.3	194156
chr11	89269052	89269584	533	*	2.05	5.94	-3.89	4.99e-08	2.8e-06	ENSG00000086991	NOX4	NADPH oxidase 4	WT_enrich	NA	Intron (uc009yvq.3/50507, intron 2 of 20)	11	89057522	89225387	167866	2	50507	uc010rtv.2	-43665
chr2	557809	558464	656	*	2.3	6.17	-3.87	1.73e-08	1.1e-06	ENSG00000151353	TMEM18	transmembrane protein 18	WT_enrich	NA	Distal Intergenic	2	667973	676158	8186	2	129787	uc002qwk.3	117694
chr5	10849410	10850065	656	*	1.62	5.48	-3.87	8.85e-06	0.000227	ENSG00000112977	DAP	death associated protein	WT_enrich	NA	Distal Intergenic	5	10679342	10761387	82046	2	1611	uc011cmw.2	-88023
chr21	16247744	16250051	2308	*	3.89	7.73	-3.84	9.14e-25	9.37e-22	ENSG00000180530	NRIP1	nuclear receptor interacting protein 1	WT_enrich	NA	Distal Intergenic	21	16333556	16437126	103571	2	8204	uc002yjx.2	187075
chrX	73756400	73756743	344	*	1.14	4.97	-3.83	0.000259	0.00367	ENSG00000147100	SLC16A2	solute carrier family 16 member 2	WT_enrich	NA	Distal Intergenic	23	73744194	73753764	9571	1	6567	uc010nlr.2	12206
chr18	4477280	4477791	512	*	2.55	6.35	-3.8	3.27e-10	3.54e-08	ENSG00000170579	DLGAP1	DLG associated protein 1	WT_enrich	NA	Distal Intergenic	18	3502143	4455266	953124	2	9229	uc010wyz.2	-22014
chr1	117026210	117026505	296	*	1.14	4.94	-3.8	0.000354	0.00474	ENSG00000116815	CD58	CD58 molecule	WT_enrich	NA	Distal Intergenic	1	117061853	117087226	25374	2	965	uc001ego.1	60721
chr7	70095297	70096800	1504	*	2	5.78	-3.78	8.23e-07	3.13e-05	ENSG00000158321	AUTS2	activator of transcription and developmental regulator AUTS2	WT_enrich	NA	Intron (uc003tvw.4/26053, intron 5 of 18)	7	70231248	70257885	26638	1	26053	uc011keg.2	-134448
chr8	15021690	15022072	383	*	1.62	5.26	-3.64	7.53e-05	0.00134	ENSG00000185053	SGCZ	sarcoglycan zeta	WT_enrich	NA	Intron (uc003wwq.3/137868, intron 1 of 7)	8	13947373	15095792	1148420	2	137868	uc003wwq.3	73720
chr13	97636489	97637506	1018	*	2.12	5.74	-3.62	3.21e-06	9.81e-05	NA	LINC00359	long intergenic non-protein coding RNA 359	WT_enrich	NA	Promoter (<=1kb)	13	97593535	97636426	42892	2	100887754	uc031qmy.1	-63
chr7	73038478	73038954	477	*	2.26	5.86	-3.61	5.88e-07	2.4e-05	ENSG00000009950	MLXIPL	MLX interacting protein like	WT_enrich	NA	Promoter (<=1kb)	7	73007524	73038870	31347	2	51085	uc003tyk.1	0
chr4	175699641	175700065	425	*	1.8	5.42	-3.61	3.15e-05	0.000657	ENSG00000145451	GLRA3	glycine receptor alpha 3	WT_enrich	NA	Intron (uc003ity.1/8001, intron 2 of 9)	4	175563198	175750465	187268	2	8001	uc003ity.1	50400
chr2	5831310	5834735	3426	*	6.41	9.99	-3.58	9.01e-91	1.06e-86	ENSG00000176887	SOX11	SRY-box transcription factor 11	WT_enrich	NA	Promoter (<=1kb)	2	5832799	5841517	8719	1	6664	uc002qyj.3	0
chr13	29267854	29268434	581	*	2.02	5.58	-3.56	9.25e-06	0.000236	ENSG00000139508	SLC46A3	solute carrier family 46 member 3	WT_enrich	NA	Distal Intergenic	13	29274218	29289110	14893	2	283537	uc001usg.3	20676
chr15	97839048	97839569	522	*	2.63	6.18	-3.55	1.7e-08	1.09e-06	ENSG00000185594	SPATA8	spermatogenesis associated 8	WT_enrich	NA	Distal Intergenic	15	97326679	97328845	2167	1	145946	uc002bue.3	512369
chr21	15669099	15669789	691	*	1.28	4.83	-3.55	0.00115	0.0119	ENSG00000243064	ABCC13	ATP binding cassette subfamily C member 13 (pseudogene)	WT_enrich	NA	Intron (uc002yjr.3/150000, intron 5 of 5)	21	15646120	15710337	64218	1	150000	uc002yjs.3	22979
chr5	103787586	103788509	924	*	3.77	7.31	-3.54	3.57e-17	1.46e-14	ENSG00000232159	RAB9BP1	RAB9B, member RAS oncogene family pseudogene 1	WT_enrich	NA	Distal Intergenic	5	104435175	104435799	625	1	9366	uc003kok.3	-646666
chr18	11752395	11752888	494	*	2.85	6.36	-3.51	3.23e-09	2.57e-07	ENSG00000141404	GNAL	G protein subunit alpha L	WT_enrich	NA	Promoter (<=1kb)	18	11752186	11885683	133498	1	2774	uc002kqd.3	209
chr10	11779259	11779676	418	*	1.48	4.96	-3.49	0.000405	0.00527	ENSG00000134463	ECHDC3	enoyl-CoA hydratase domain containing 3	WT_enrich	NA	Distal Intergenic	10	11784356	11806065	21710	1	79746	uc001ikw.4	-4680
chr8	22625639	22626339	701	*	2.53	5.98	-3.45	2.67e-07	1.21e-05	ENSG00000179388	EGR3	early growth response 3	WT_enrich	NA	Intron (uc003xcn.1/157310, intron 4 of 6)	8	22545174	22550815	5642	2	1960	uc003xcm.1	-74824
chr13	50760029	50760470	442	*	2.12	5.57	-3.45	2.29e-05	0.000505	NA	ST13P4	ST13, Hsp70 interacting protein pseudogene 4	WT_enrich	NA	Exon (uc001vek.2/uc001vek.2, exon 1 of 3)	13	50746154	50747751	1598	1	145165	uc001vej.3	13875
chr1	220921406	220922181	776	*	3.52	6.96	-3.44	2.91e-14	7.14e-12	ENSG00000117791	MTARC2	mitochondrial amidoxime reducing component 2	WT_enrich	NA	Promoter (<=1kb)	1	220921676	220957596	35921	1	54996	uc001hmq.3	0
chrX	139791632	139793402	1771	*	3.5	6.91	-3.41	1.43e-13	3.12e-11	ENSG00000203930	LINC00632	long intergenic non-protein coding RNA 632	WT_enrich	NA	Promoter (<=1kb)	23	139791924	139796996	5073	1	286411	uc004fbe.2	0
chr16	21831408	21832150	743	*	3.1	6.51	-3.41	2.18e-10	2.48e-08	NA	RRN3P1	RRN3 pseudogene 1	WT_enrich	NA	Promoter (<=1kb)	16	21821750	21831731	9982	2	730092	uc002djl.3	0
chr17	79258984	79259801	818	*	3.36	6.76	-3.39	1.59e-12	2.92e-10	ENSG00000157637	SLC38A10	solute carrier family 38 member 10	WT_enrich	NA	Promoter (<=1kb)	17	79218799	79259514	40716	2	124565	uc002jzy.1	0
chr12	52207848	52208492	645	*	2.42	5.77	-3.35	3.88e-06	0.000115	ENSG00000261308	FIGNL2	fidgetin like 2	WT_enrich	NA	Distal Intergenic	12	52211676	52225701	14026	2	401720	uc001rzc.3	17209
chr6	170054546	170055567	1022	*	3.55	6.89	-3.34	2.18e-13	4.55e-11	ENSG00000184465	WDR27	WD repeat domain 27	WT_enrich	NA	Intron (uc003qwv.2/253769, intron 4 of 14)	6	169857303	170060912	203610	2	253769	uc003qwv.2	5345
chr14	64663511	64664049	539	*	2.48	5.79	-3.31	1.25e-06	4.47e-05	ENSG00000054654	SYNE2	spectrin repeat containing nuclear envelope protein 2	WT_enrich	NA	Intron (uc001xgl.3/23224, intron 99 of 115)	14	64676042	64693167	17126	1	23224	uc001xgr.3	-11993
chr2	77023038	77023516	479	*	2.05	5.34	-3.3	7.36e-05	0.00131	ENSG00000176204	LRRTM4	leucine rich repeat transmembrane neuronal 4	WT_enrich	NA	Intron (uc002snq.3/80059, intron 3 of 3)	2	76974850	77749502	774653	2	80059	uc002snq.3	725986
chr7	125209211	125209859	649	*	2.14	5.42	-3.28	5.58e-05	0.00105	ENSG00000128513	POT1	protection of telomeres 1	WT_enrich	NA	Distal Intergenic	7	124462440	124570037	107598	2	25913	uc003vlo.3	-639174
chr2	155554196	155554763	568	*	3.07	6.31	-3.24	2.69e-08	1.64e-06	ENSG00000162989	KCNJ3	potassium inwardly rectifying channel subfamily J member 3	WT_enrich	NA	Promoter (<=1kb)	2	155555093	155556103	1011	1	3760	uc031rpq.1	-330
chr14	46533257	46533636	380	*	2.02	5.26	-3.24	0.000122	0.002	ENSG00000258700	LINC00871	long intergenic non-protein coding RNA 871	WT_enrich	NA	Promoter (<=1kb)	14	46533362	46971104	437743	1	100506412	uc031qoi.1	0
chr10	37444586	37445635	1050	*	3.3	6.53	-3.23	8.34e-10	7.98e-08	ENSG00000148513	ANKRD30A	ankyrin repeat domain 30A	WT_enrich	NA	Intron (uc021ppc.1/91074, intron 13 of 34)	10	37414785	37521495	106711	1	91074	uc001iza.1	29801
chr11	82444264	82444988	725	*	2.97	6.2	-3.22	7.29e-07	2.85e-05	ENSG00000182103	FAM181B	family with sequence similarity 181 member B	WT_enrich	NA	Promoter (<=1kb)	11	82443046	82444906	1861	2	220382	uc001ozp.3	0
chr16	77331941	77333097	1157	*	3.09	6.3	-3.21	3.55e-08	2.09e-06	ENSG00000140873	ADAMTS18	ADAM metallopeptidase with thrombospondin type 1 motif 18	WT_enrich	NA	Intron (uc002ffc.4/170692, intron 17 of 22)	16	77326839	77397782	70944	2	170692	uc010chc.1	64685
chr5	160523226	160523839	614	*	2.49	5.71	-3.21	2.82e-05	0.000602	ENSG00000253417	LINC02159	long intergenic non-protein coding RNA 2159	WT_enrich	NA	Distal Intergenic	5	160358786	160365633	6848	2	285629	uc003lyq.2	-157593
chr18	12287598	12288637	1040	*	3.55	6.75	-3.2	6.27e-11	8.19e-09	ENSG00000176014	TUBB6	tubulin beta 6 class V	WT_enrich	NA	Distal Intergenic	18	12308240	12326568	18329	1	84617	uc002kqv.3	-19603
chr19	23185580	23185937	358	*	1.86	5.06	-3.2	0.000431	0.00551	ENSG00000269067	ZNF728	zinc finger protein 728	WT_enrich	NA	Promoter (<=1kb)	19	23157685	23186010	28326	2	388523	uc002nqz.2	73
chr11	82114702	82115361	660	*	3.23	6.43	-3.19	4e-09	3.09e-07	ENSG00000182103	FAM181B	family with sequence similarity 181 member B	WT_enrich	NA	Exon (uc001ozo.1/uc001ozo.1, exon 1 of 8)	11	82443046	82444906	1861	2	220382	uc001ozp.3	329545
chr2	113538677	113542783	4107	*	5.64	8.8	-3.17	4.89e-40	1.54e-36	ENSG00000115008	IL1A	interleukin 1 alpha	WT_enrich	NA	Promoter (<=1kb)	2	113531492	113542971	11480	2	3552	uc002tig.3	188
chr13	23184801	23185057	257	*	1.71	4.88	-3.17	0.00107	0.0112	NA	BASP1P1	BASP1 pseudogene 1	WT_enrich	NA	Distal Intergenic	13	23471169	23472320	1152	2	646201	uc021rhf.1	287263
chr5	5598645	5599337	693	*	2.6	5.76	-3.16	5.13e-05	0.00098	ENSG00000164151	ICE1	interactor of little elongation complex ELL subunit 1	WT_enrich	NA	Distal Intergenic	5	5422786	5490347	67562	1	23379	uc003jdm.5	175859
chr2	2030026	2030536	511	*	2.83	5.98	-3.15	8.12e-07	3.1e-05	ENSG00000186487	MYT1L	myelin transcription factor 1 like	WT_enrich	NA	Intron (uc002qxd.3/23040, intron 4 of 24)	2	1887649	1927035	39387	2	23040	uc010ewl.2	-102991
chr19	21182719	21183225	507	*	3.35	6.48	-3.13	6.72e-09	4.9e-07	ENSG00000118620	ZNF430	zinc finger protein 430	WT_enrich	NA	Distal Intergenic	19	21203426	21242852	39427	1	80264	uc002npj.3	-20201
chr11	130471072	130471671	600	*	2.57	5.7	-3.13	6.69e-05	0.00122	ENSG00000175728	LINC02873	long intergenic non-protein coding RNA 2873	WT_enrich	NA	Distal Intergenic	11	130542851	130587247	44397	1	283171	uc031qfg.1	-71180
chr16	62016161	62016590	430	*	3.19	6.32	-3.12	3.81e-08	2.2e-06	ENSG00000150394	CDH8	cadherin 8	WT_enrich	NA	Intron (uc002eog.2/1006, intron 2 of 11)	16	61685915	62070739	384825	2	1006	uc002eog.2	54149
chr8	41511147	41511896	750	*	3.57	6.67	-3.09	2.17e-09	1.84e-07	ENSG00000274705	MIR486-1	microRNA 486-1	WT_enrich	NA	3' UTR	8	41517959	41518026	68	2	619554	uc022auh.1	6130
chr21	16236775	16238067	1293	*	3.26	6.35	-3.09	7.35e-09	5.23e-07	ENSG00000180530	NRIP1	nuclear receptor interacting protein 1	WT_enrich	NA	Distal Intergenic	21	16333556	16437126	103571	2	8204	uc002yjx.2	199059
chr3	45185792	45188720	2929	*	5.1	8.18	-3.08	0.000903	0.00985	ENSG00000163814	CDCP1	CUB domain containing protein 1	WT_enrich	NA	Promoter (<=1kb)	3	45123769	45187914	64146	2	64866	uc003com.3	0
chr4	62075819	62076428	610	*	2.62	5.69	-3.07	3.01e-05	0.000633	ENSG00000150471	ADGRL3	adhesion G protein-coupled receptor L3	WT_enrich	NA	Intron (uc010ihg.1/23284, intron 1 of 7)	4	62066974	62938168	871195	1	23284	uc003hcq.4	8845
chr7	81333770	81334752	983	*	2.85	5.88	-3.03	6.63e-06	0.000178	ENSG00000019991	HGF	hepatocyte growth factor	WT_enrich	NA	Exon (uc003uhl.3/3082, exon 17 of 18)	7	81331444	81399452	68009	2	3082	uc003uhl.3	64700
chr2	10538464	10539022	559	*	2.26	5.26	-3.01	0.000618	0.00733	ENSG00000115756	HPCAL1	hippocalcin like 1	WT_enrich	NA	Intron (uc002raj.4/3241, intron 2 of 4)	2	10508890	10567743	58854	1	3241	uc010exf.3	29574
chr6	2104202	2104596	395	*	2.4	5.39	-3	0.000215	0.00315	ENSG00000112699	GMDS	GDP-mannose 4,6-dehydratase	WT_enrich	NA	Intron (uc021ykn.1/2762, intron 4 of 10)	6	1624035	2176225	552191	2	2762	uc021ykn.1	71629
chr5	8089741	8090186	446	*	2.26	5.25	-3	0.000657	0.00765	ENSG00000124275	MTRR	5-methyltetrahydrofolate-homocysteine methyltransferase reductase	WT_enrich	NA	Distal Intergenic	5	7869217	7901235	32019	1	4552	uc010ito.3	220524
chr7	30499211	30500081	871	*	3.23	6.21	-2.97	1.64e-07	7.87e-06	ENSG00000106100	NOD1	nucleotide binding oligomerization domain containing 1	WT_enrich	NA	5' UTR	7	30464143	30518393	54251	2	10392	uc003tav.3	18312
chr8	13316955	13317594	640	*	2.3	5.27	-2.97	0.000617	0.00731	ENSG00000164741	DLC1	DLC1 Rho GTPase activating protein	WT_enrich	NA	Intron (uc003wwm.2/10395, intron 2 of 17)	8	12940872	13372429	431558	2	10395	uc003wwm.2	54835
chr4	34040071	34041235	1165	*	2.79	5.72	-2.93	0.000135	0.00217	ENSG00000047365	ARAP2	ArfGAP with RhoGAP domain, ankyrin repeat and PH domain 2	WT_enrich	NA	Intron (uc003gsn.3/uc003gsn.3, intron 1 of 4)	4	35949843	36075457	125615	2	116984	uc003gso.3	2034222
chr17	12124070	12124624	555	*	2.26	5.19	-2.93	0.00105	0.0111	ENSG00000266297	MIR744	microRNA 744	WT_enrich	NA	Distal Intergenic	17	11985216	11985313	98	1	100126313	uc021tqg.1	138854
chr14	103021412	103023753	2342	*	4.67	7.58	-2.92	0.0045	0.0343	ENSG00000266015	MIR4309	microRNA 4309	WT_enrich	NA	Distal Intergenic	14	103005981	103006063	83	1	100422954	uc021sed.1	15431
chr7	123662523	123663303	781	*	2.79	5.7	-2.91	0.000144	0.00229	ENSG00000234224	TMEM229A	transmembrane protein 229A	WT_enrich	NA	Intron (uc003vlg.3/uc003vlg.3, intron 4 of 4)	7	123670970	123673523	2554	2	730130	uc011kob.2	10220
chr10	134512595	134514934	2340	*	3.84	6.72	-2.88	8.88e-10	8.41e-08	ENSG00000148826	NKX6-2	NK6 homeobox 2	WT_enrich	NA	Intron (uc001llo.1/3632, intron 6 of 12)	10	134598320	134599537	1218	2	84504	uc001llr.2	84603
chr7	41951798	41952275	478	*	2.99	5.87	-2.88	3.52e-06	0.000107	ENSG00000122641	INHBA	inhibin subunit beta A	WT_enrich	NA	Distal Intergenic	7	41728601	41742706	14106	2	3624	uc003thr.3	-209092
chr2	186289758	186290176	419	*	2.28	5.16	-2.88	0.000915	0.00995	ENSG00000188738	FSIP2	fibrous sheath interacting protein 2	WT_enrich	NA	Distal Intergenic	2	186603355	186698016	94662	1	401024	uc002upl.3	-313179
chr11	63851436	63852170	735	*	2.38	5.25	-2.87	0.000408	0.0053	ENSG00000126500	FLRT1	fibronectin leucine rich transmembrane protein 1	WT_enrich	NA	Intron (uc001nyh.3/28992, intron 3 of 10)	11	63871362	63886645	15284	1	23769	uc001nyi.1	-19192
chr10	83634060	83635299	1240	*	4.09	6.95	-2.86	6.75e-12	1.08e-09	ENSG00000185737	NRG3	neuregulin 3	WT_enrich	NA	Promoter (<=1kb)	10	83635070	84746935	1111866	1	10718	uc001kco.2	0
chr20	44650213	44650480	268	*	1.86	4.72	-2.86	0.00386	0.0305	ENSG00000124140	SLC12A5	solute carrier family 12 member 5	WT_enrich	NA	Promoter (<=1kb)	20	44650329	44688789	38461	1	57468	uc010zxl.1	0
chrX	67913313	67913989	677	*	3.3	6.15	-2.85	2.93e-07	1.31e-05	ENSG00000130052	STARD8	StAR related lipid transfer domain containing 8	WT_enrich	NA	Promoter (<=1kb)	23	67913482	67945684	32203	1	9754	uc004dxc.4	0
chr17	49895894	49898173	2280	*	4.55	7.38	-2.84	5.63e-14	1.31e-11	ENSG00000154975	CA10	carbonic anhydrase 10	WT_enrich	NA	Intron (uc002itv.4/56934, intron 4 of 9)	17	49707674	50235729	528056	2	56934	uc002itv.4	337556
chr13	104667028	104668984	1957	*	6.06	8.89	-2.83	4.52e-33	8.87e-30	ENSG00000263741	MIR548AS	microRNA 548as	WT_enrich	NA	Distal Intergenic	13	103934829	103934848	20	2	100847092	uc031qnd.1	-732180
chr18	12015330	12016179	850	*	3.63	6.45	-2.83	9.65e-09	6.65e-07	ENSG00000141401	IMPA2	inositol monophosphatase 2	WT_enrich	NA	Intron (uc010dlb.2/3613, intron 6 of 6)	18	11981427	12030885	49459	1	3613	uc021uhq.1	33903
chr2	942077	942734	658	*	2.49	5.31	-2.81	0.00103	0.0109	ENSG00000172554	SNTG2	syntrophin gamma 2	WT_enrich	NA	Distal Intergenic	2	946554	1157357	210804	1	54221	uc002qwp.3	-3820
chr1	177001480	177002909	1430	*	3.73	6.53	-2.8	8.07e-08	4.27e-06	ENSG00000152092	ASTN1	astrotactin 1	WT_enrich	NA	Promoter (<=1kb)	1	176945189	177001985	56797	2	460	uc001gle.4	0
chr12	37941279	37941956	678	*	3.12	5.92	-2.8	4.69e-06	0.000135	ENSG00000175548	ALG10B	ALG10 alpha-1,2-glucosyltransferase B	WT_enrich	NA	Distal Intergenic	12	38710557	38723528	12972	1	144245	uc001rln.4	-768601
chr2	80531360	80531859	500	*	2.57	5.36	-2.79	0.000913	0.00992	ENSG00000162951	LRRTM1	leucine rich repeat transmembrane neuronal 1	WT_enrich	NA	Promoter (<=1kb)	2	80515481	80531487	16007	2	347730	uc002soj.3	0
chr14	44777990	44778563	574	*	2.79	5.55	-2.76	0.000539	0.00657	ENSG00000189139	FSCB	fibrous sheath CABYR binding protein	WT_enrich	NA	Distal Intergenic	14	44973354	44976499	3146	2	84075	uc001wvn.3	197936
chr8	119627593	119627832	240	*	2.32	5.08	-2.76	0.00112	0.0116	NA	SAMD12-AS1	SAMD12 antisense RNA 1	WT_enrich	NA	Intron (uc010mda.1/401474, intron 1 of 4)	8	119633240	119738306	105067	1	552860	uc022bae.1	-5408
chr14	26301738	26302393	656	*	2.8	5.55	-2.75	0.000296	0.00409	ENSG00000139910	NOVA1	NOVA alternative splicing regulator 1	WT_enrich	NA	Distal Intergenic	14	26915089	27066960	151872	2	4857	uc001wpy.3	764567
chr1	31221241	31221796	556	*	2.6	5.34	-2.74	0.00123	0.0125	ENSG00000162511	LAPTM5	lysosomal protein transmembrane 5	WT_enrich	NA	Intron (uc001bsc.2/7805, intron 1 of 7)	1	31205315	31230683	25369	2	7805	uc001bsc.2	8887
chr15	27026802	27027304	503	*	2.4	5.14	-2.74	0.00169	0.016	ENSG00000166206	GABRB3	gamma-aminobutyric acid type A receptor subunit beta3	WT_enrich	NA	Intron (uc001zbb.3/2562, intron 2 of 9)	15	26788694	27018935	230242	2	2562	uc001zba.3	-7867
chr2	87936972	87937430	459	*	2.99	5.72	-2.73	2.64e-05	0.00057	ENSG00000265507	MIR4435-1	microRNA 4435-1	WT_enrich	NA	Intron (uc002srs.4/64795, intron 3 of 10)	2	87929274	87929353	80	1	100616499	uc021vkl.1	7698
chr11	111427658	111428565	908	*	3.01	5.74	-2.73	4.1e-05	0.000809	ENSG00000204381	LAYN	layilin	WT_enrich	NA	Exon (uc001plp.2/143903, exon 6 of 7)	11	111412059	111432470	20412	1	143903	uc010rwh.3	15599
chr7	146139803	146140243	441	*	2.67	5.4	-2.73	0.000655	0.00763	ENSG00000174469	CNTNAP2	contactin associated protein 2	WT_enrich	NA	Intron (uc003weu.2/26047, intron 1 of 23)	7	145813453	148118088	2304636	1	26047	uc003weu.2	326350
chr18	66442659	66443312	654	*	2.97	5.69	-2.72	0.000203	0.00301	ENSG00000150636	CCDC102B	coiled-coil domain containing 102B	WT_enrich	NA	Intron (uc002lkk.2/79839, intron 3 of 9)	18	66465317	66722426	257110	1	79839	uc002lki.2	-22005
chr8	122684817	122686545	1729	*	4.89	7.61	-2.71	1.65e-16	6.45e-14	ENSG00000170961	HAS2	hyaluronan synthase 2	WT_enrich	NA	Distal Intergenic	8	122625271	122653630	28360	2	3037	uc003yph.2	-31187
chr3	44770828	44771369	542	*	2.38	5.09	-2.71	0.00329	0.027	ENSG00000186446	ZNF501	zinc finger protein 501	WT_enrich	NA	Promoter (<=1kb)	3	44771098	44778575	7478	1	115560	uc003cnu.2	0
chr20	53091881	53092857	977	*	4.99	7.68	-2.69	3.36e-15	9.91e-13	ENSG00000101134	DOK5	docking protein 5	WT_enrich	NA	Promoter (<=1kb)	20	53092266	53267710	175445	1	55816	uc002xwy.3	0
chrX	119805008	119806194	1187	*	3.38	6.07	-2.69	2.2e-06	7.16e-05	ENSG00000171155	C1GALT1C1	C1GALT1 specific chaperone 1	WT_enrich	NA	Distal Intergenic	23	119759529	119764005	4477	2	29071	uc004esz.3	-41003
chr2	143934384	143935122	739	*	3.05	5.74	-2.69	2.35e-05	0.000517	ENSG00000075884	ARHGAP15	Rho GTPase activating protein 15	WT_enrich	NA	Intron (uc010zbl.1/55843, intron 2 of 7)	2	143886899	144525921	639023	1	55843	uc002tvm.4	47485
chr7	123672120	123673535	1416	*	4.68	7.34	-2.67	5.68e-13	1.1e-10	ENSG00000234224	TMEM229A	transmembrane protein 229A	WT_enrich	NA	Promoter (<=1kb)	7	123670970	123673523	2554	2	730130	uc011kob.2	0
chr2	1391845	1392465	621	*	2.79	5.46	-2.67	0.00119	0.0122	ENSG00000115705	TPO	thyroid peroxidase	WT_enrich	NA	Intron (uc010ewj.3/7173, intron 1 of 5)	2	1377995	1546499	168505	1	7173	uc010ewj.3	13850
chr2	1997807	1998367	561	*	3.71	6.36	-2.65	1.19e-07	5.96e-06	ENSG00000186487	MYT1L	myelin transcription factor 1 like	WT_enrich	NA	Intron (uc002qxd.3/23040, intron 5 of 24)	2	1887649	1927035	39387	2	23040	uc010ewl.2	-70772
chr11	83298906	83299184	279	*	2.28	4.91	-2.63	0.00469	0.0353	ENSG00000150672	DLG2	discs large MAGUK scaffold protein 2	WT_enrich	NA	Intron (uc010rsw.1/1740, intron 2 of 10)	11	83166056	83393468	227413	2	1740	uc010rsw.1	94284
chr3	128135792	128136735	944	*	3.03	5.65	-2.62	0.00079	0.00885	ENSG00000242049	DNAJB8-AS1	DNAJB8 antisense RNA 1	WT_enrich	NA	Distal Intergenic	3	128182437	128191160	8724	1	285224	uc003ekl.1	-45702
chr21	24191154	24191695	542	*	2.7	5.31	-2.61	0.00222	0.02	ENSG00000228592	D21S2088E	D21S2088E	WT_enrich	NA	Distal Intergenic	21	24733426	24757156	23731	2	266917	uc021whw.1	565461
chr1	12537613	12542350	4738	*	8.1	10.69	-2.6	9.5e-97	1.49e-92	ENSG00000239149	SNORA59B	small nucleolar RNA, H/ACA box 59B	WT_enrich	NA	Intron (uc001atv.3/55187, intron 67 of 69)	1	12567300	12567451	152	1	677882	uc001atz.1	-24950
chr5	3740712	3742120	1409	*	4.67	7.27	-2.6	3.88e-13	7.68e-11	ENSG00000170549	IRX1	iroquois homeobox 1	WT_enrich	NA	Distal Intergenic	5	3596168	3601517	5350	1	79192	uc003jde.3	144544
chr8	2199793	2200379	587	*	3.02	5.62	-2.59	0.000141	0.00225	ENSG00000036448	MYOM2	myomesin 2	WT_enrich	NA	Distal Intergenic	8	1993158	2093380	100223	1	9172	uc011kwi.2	206635
chr11	84027860	84028422	563	*	2.53	5.11	-2.58	0.00216	0.0195	ENSG00000150672	DLG2	discs large MAGUK scaffold protein 2	WT_enrich	NA	Promoter (<=1kb)	11	83166056	84028382	862327	2	1740	uc021qof.1	0
chr13	23072598	23073544	947	*	3.45	6.01	-2.56	6.89e-06	0.000184	NA	BASP1P1	BASP1 pseudogene 1	WT_enrich	NA	Distal Intergenic	13	23471169	23472320	1152	2	646201	uc021rhf.1	398776
chr18	4453762	4456212	2451	*	6.52	9.05	-2.53	1.02e-30	1.92e-27	ENSG00000170579	DLGAP1	DLG associated protein 1	WT_enrich	NA	Promoter (<=1kb)	18	3496030	4455266	959237	2	9229	uc002kmf.3	0
chr4	46391298	46392700	1403	*	5.19	7.73	-2.53	9.87e-18	4.21e-15	ENSG00000151834	GABRA2	gamma-aminobutyric acid type A receptor subunit alpha2	WT_enrich	NA	Promoter (<=1kb)	4	46251581	46391396	139816	2	2555	uc003gxc.3	0
chr9	66033285	66034998	1714	*	4.39	6.92	-2.53	2.75e-10	3.05e-08	ENSG00000275450	PTGER4P2-CDK2AP2P2	PTGER4P2-CDK2AP2P2 readthrough, transcribed pseudogene	WT_enrich	NA	Distal Intergenic	9	66496470	66503027	6558	1	442421	uc004aed.1	-461472
chr19	7565747	7566375	629	*	2.92	5.45	-2.53	0.000511	0.0063	ENSG00000198723	TEX45	testis expressed 45	WT_enrich	NA	Exon (uc002mgm.2/374877, exon 2 of 9)	19	7562445	7573336	10892	1	374877	uc002mgm.2	3302
chr2	201479998	201482044	2047	*	4.04	6.56	-2.52	7.33e-08	3.94e-06	ENSG00000138356	AOX1	aldehyde oxidase 1	WT_enrich	NA	5' UTR	2	201473943	201536217	62275	1	316	uc010zhf.2	6055
chr2	45240605	45241677	1073	*	3.83	6.36	-2.52	1.25e-06	4.45e-05	ENSG00000170577	SIX2	SIX homeobox 2	WT_enrich	NA	Distal Intergenic	2	45232324	45236542	4219	2	10736	uc002ruo.3	-4063
chr4	37246153	37247018	866	*	3.03	5.56	-2.52	0.00161	0.0154	ENSG00000174145	NWD2	NACHT and WD repeat domain containing 2	WT_enrich	NA	Promoter (<=1kb)	4	37246690	37451087	204398	1	57495	uc011bxz.2	0
chr5	26324320	26324936	617	*	3.57	6.07	-2.5	4.17e-06	0.000122	ENSG00000113100	CDH9	cadherin 9	WT_enrich	NA	Distal Intergenic	5	26880709	26890942	10234	2	1007	uc011cnv.1	566006
chr2	5835752	5837760	2009	*	6.87	9.36	-2.49	5.72e-38	1.59e-34	ENSG00000176887	SOX11	SRY-box transcription factor 11	WT_enrich	NA	Promoter (2-3kb)	2	5832799	5841517	8719	1	6664	uc002qyj.3	2953
chr3	53216785	53217812	1028	*	3.81	6.3	-2.48	2.54e-06	8.06e-05	ENSG00000163932	PRKCD	protein kinase C delta	WT_enrich	NA	Promoter (<=1kb)	3	53217468	53219809	2342	1	5580	uc010hmt.1	0
chrX	68215905	68216333	429	*	2.7	5.18	-2.48	0.00571	0.0407	ENSG00000090776	EFNB1	ephrin B1	WT_enrich	NA	Distal Intergenic	23	68048840	68066029	17190	1	1947	uc004dxe.2	167065
chr3	141054017	141055939	1923	*	5.27	7.74	-2.47	7.97e-16	2.59e-13	ENSG00000177311	ZBTB38	zinc finger and BTB domain containing 38	WT_enrich	NA	Intron (uc003etw.3/253461, intron 1 of 7)	3	141043055	141168632	125578	1	253461	uc003etw.3	10962
chr12	130554772	130555063	292	*	2.83	5.29	-2.46	0.00129	0.0131	ENSG00000214039	LINC02418	long intergenic non-protein coding RNA 2418	WT_enrich	NA	Distal Intergenic	12	130518357	130526887	8531	2	100190940	uc031qkh.1	-27885
chr13	22614771	22616222	1452	*	4.28	6.73	-2.45	1.88e-08	1.18e-06	ENSG00000226722	LINC00424	long intergenic non-protein coding RNA 424	WT_enrich	NA	Exon (uc001uoi.3/uc001uoi.3, exon 1 of 2)	13	22446935	22452299	5365	2	100874182	uc031qkr.1	-162472
chrX	144899345	144900244	900	*	3.81	6.25	-2.45	1.58e-06	5.43e-05	ENSG00000185985	SLITRK2	SLIT and NTRK like family member 2	WT_enrich	NA	Promoter (<=1kb)	23	144899347	144907360	8014	1	84631	uc004fcd.3	0
chr11	2118418	2119172	755	*	3.34	5.79	-2.45	5.21e-05	0.000993	ENSG00000129965	INS-IGF2	INS-IGF2 readthrough	WT_enrich	NA	Distal Intergenic	11	2150342	2154904	4563	2	723961	uc001lvf.3	35732
chr14	70346095	70347187	1093	*	5.05	7.48	-2.44	4.41e-13	8.7e-11	ENSG00000198732	SMOC1	SPARC related modular calcium binding 1	WT_enrich	NA	Promoter (<=1kb)	14	70346114	70499083	152970	1	64093	uc001xls.2	0
chr5	148384415	148385200	786	*	3.62	6.05	-2.44	0.000121	0.00199	ENSG00000169247	SH3TC2	SH3 domain and tetratricopeptide repeats 2	WT_enrich	NA	Exon (uc010jgw.3/79628, exon 8 of 8)	5	148361713	148411250	49538	2	79628	uc010jgw.3	26050
chr19	53868945	53869526	582	*	3.25	5.69	-2.44	0.000126	0.00204	ENSG00000203326	ZNF525	zinc finger protein 525	WT_enrich	NA	Promoter (<=1kb)	19	53868968	53889834	20867	1	170958	uc002qbl.2	0
chr4	74606221	74608327	2107	*	4.8	7.23	-2.43	7.63e-12	1.2e-09	ENSG00000169429	CXCL8	C-X-C motif chemokine ligand 8	WT_enrich	NA	Promoter (<=1kb)	4	74606223	74609433	3211	1	3576	uc003hhe.3	0
chr1	49242116	49242798	683	*	4.42	6.84	-2.42	1.77e-09	1.55e-07	ENSG00000162373	BEND5	BEN domain containing 5	WT_enrich	NA	Promoter (<=1kb)	1	49193540	49242547	49008	2	79656	uc001crw.4	0
chr10	57659354	57659899	546	*	3.93	6.36	-2.42	4.41e-07	1.86e-05	ENSG00000150275	PCDH15	protocadherin related 15	WT_enrich	NA	Distal Intergenic	10	55580939	57387702	1806764	2	65217	uc001jjv.1	-271652
chr8	75186324	75186900	577	*	3.39	5.8	-2.41	5.85e-05	0.00109	ENSG00000104369	JPH1	junctophilin 1	WT_enrich	NA	Intron (uc003yae.3/56704, intron 2 of 5)	8	75146939	75233562	86624	2	56704	uc003yae.3	46662
chr11	83392314	83392840	527	*	3.23	5.64	-2.41	0.000231	0.00335	ENSG00000150672	DLG2	discs large MAGUK scaffold protein 2	WT_enrich	NA	Promoter (<=1kb)	11	83166056	83393468	227413	2	1740	uc010rsw.1	628
chrX	87867972	87868379	408	*	3.02	5.43	-2.41	0.000865	0.00952	ENSG00000147183	CPXCR1	CPX chromosome region candidate 1	WT_enrich	NA	Distal Intergenic	23	88002226	88009785	7560	1	53336	uc004efc.4	-133847
chr4	173772833	173773614	782	*	3.74	6.14	-2.4	4.95e-06	0.00014	ENSG00000109586	GALNT7	polypeptide N-acetylgalactosaminyltransferase 7	WT_enrich	NA	Intron (uc003isv.3/442117, intron 7 of 12)	4	174089904	174245118	155215	1	51809	uc003isz.4	-316290
chr21	16594523	16597705	3183	*	5.52	7.92	-2.4	0.000118	0.00194	ENSG00000180530	NRIP1	nuclear receptor interacting protein 1	WT_enrich	NA	Distal Intergenic	21	16333556	16438231	104676	2	8204	uc031ruz.1	-156292
chr8	17554811	17555195	385	*	2.63	5.02	-2.39	0.00549	0.0395	ENSG00000129422	MTUS1	microtubule associated scaffold protein 1	WT_enrich	NA	Promoter (<=1kb)	8	17501303	17555246	53944	2	57509	uc003wxs.3	51
chr5	158645395	158645934	540	*	2.88	5.26	-2.38	0.00596	0.042	ENSG00000145860	RNF145	ring finger protein 145	WT_enrich	NA	Distal Intergenic	5	158584417	158637061	52645	2	153830	uc010jiq.2	-8334
chr8	2743343	2744094	752	*	3.07	5.44	-2.37	0.000565	0.00682	ENSG00000183117	CSMD1	CUB and Sushi multiple domains 1	WT_enrich	NA	Distal Intergenic	8	2792875	3045487	252613	2	64478	uc010lrg.3	301393
chr15	27084084	27084459	376	*	3.02	5.39	-2.37	0.000839	0.00927	ENSG00000186297	GABRA5	gamma-aminobutyric acid type A receptor subunit alpha5	WT_enrich	NA	Intron (uc001zbb.3/2562, intron 1 of 9)	15	27111866	27194357	82492	1	2558	uc001zbd.2	-27407
chr10	108923772	108924945	1174	*	5.81	8.17	-2.36	5.87e-18	2.64e-15	ENSG00000108018	SORCS1	sortilin related VPS10 domain containing receptor 1	WT_enrich	NA	Promoter (<=1kb)	10	108333421	108924466	591046	2	114815	uc001kyl.3	0
chr2	14647234	14647762	529	*	3.34	5.7	-2.36	0.000232	0.00337	ENSG00000162981	LRATD1	LRAT domain containing 1	WT_enrich	NA	Distal Intergenic	2	14772810	14780168	7359	1	151354	uc002rbz.2	-125048
chr8	51095498	51096210	713	*	3.94	6.29	-2.35	6.05e-05	0.00112	ENSG00000147481	SNTG1	syntrophin gamma 1	WT_enrich	NA	Intron (uc010lxy.1/54212, intron 3 of 19)	8	51085121	51705427	620307	1	54212	uc011ldl.1	10377
chr6	32055310	32055959	650	*	3.47	5.81	-2.34	6.66e-05	0.00121	ENSG00000168477	TNXB	tenascin XB	WT_enrich	NA	Intron (uc003nzl.2/7148, intron 6 of 43)	6	32008932	32077151	68220	2	7148	uc003nzl.2	21192
chr3	25469057	25473735	4679	*	6.87	9.2	-2.33	1.61e-37	3.6e-34	ENSG00000077092	RARB	retinoic acid receptor beta	WT_enrich	NA	Promoter (<=1kb)	3	25469754	25639422	169669	1	5915	uc003cdi.2	0
chrX	151141819	151143772	1954	*	6.07	8.4	-2.33	3.3e-21	2.23e-18	ENSG00000102287	GABRE	gamma-aminobutyric acid type A receptor subunit epsilon	WT_enrich	NA	Promoter (<=1kb)	23	151121596	151143151	21556	2	2564	uc004ffi.3	0
chr5	9379121	9380266	1146	*	5.12	7.45	-2.33	4.6e-12	7.58e-10	ENSG00000112902	SEMA5A	semaphorin 5A	WT_enrich	NA	5' UTR	5	9035138	9546233	511096	2	9037	uc003jek.2	165967
chrX	150957412	150958352	941	*	3.44	5.76	-2.33	0.000146	0.00231	ENSG00000183862	CNGA2	cyclic nucleotide gated channel subunit alpha 2	WT_enrich	NA	Distal Intergenic	23	150903218	150914036	10819	1	1260	uc004fey.1	54194
chr7	108465162	108465656	495	*	2.93	5.27	-2.33	0.00212	0.0192	ENSG00000205174	C7orf66	chromosome 7 putative open reading frame 66	WT_enrich	NA	Distal Intergenic	7	108524038	108524637	600	2	154907	uc003vfo.3	58981
chr19	43961831	43962426	596	*	3.17	5.49	-2.32	0.000896	0.00979	ENSG00000124466	LYPD3	LY6/PLAUR domain containing 3	WT_enrich	NA	Distal Intergenic	19	43964946	43969831	4886	2	27076	uc002owl.1	7405
chr8	133333047	133334139	1093	*	4.3	6.61	-2.31	4.23e-07	1.81e-05	ENSG00000184156	KCNQ3	potassium voltage-gated channel subfamily Q member 3	WT_enrich	NA	Intron (uc003yti.3/3786, intron 1 of 14)	8	133133105	133459509	326405	2	3786	uc003yti.3	125370
chr19	19383679	19384452	774	*	3.84	6.15	-2.31	6.03e-06	0.000165	ENSG00000187664	HAPLN4	hyaluronan and proteoglycan link protein 4	WT_enrich	NA	Promoter (<=1kb)	19	19366452	19384074	17623	2	404037	uc002nmc.3	0
chrX	40869515	40870008	494	*	3.28	5.59	-2.31	0.000401	0.00522	ENSG00000124486	USP9X	ubiquitin specific peptidase 9 X-linked	WT_enrich	NA	Distal Intergenic	23	40944888	41095832	150945	1	8239	uc004dfb.3	-74880
chr10	109493457	109493980	524	*	3.36	5.67	-2.31	0.00118	0.0121	ENSG00000108018	SORCS1	sortilin related VPS10 domain containing receptor 1	WT_enrich	NA	Distal Intergenic	10	108338421	108924466	586046	2	114815	uc001kyo.3	-568991
chr22	43026355	43028040	1686	*	5.22	7.52	-2.3	1.94e-11	2.87e-09	ENSG00000249222	ATP5MGL	ATP synthase membrane subunit g like	WT_enrich	NA	Exon (uc011aps.2/1727, exon 3 of 9)	22	43035809	43036607	799	2	267020	uc003bda.1	8567
chr3	47050527	47051470	944	*	3.69	5.99	-2.3	8.65e-05	0.00151	NA	NRADDP	neurotrophin receptor associated death domain, pseudogene	WT_enrich	NA	Promoter (1-2kb)	3	47053032	47054957	1926	1	100129354	uc011bas.1	-1562
chr11	19463336	19463796	461	*	3.05	5.35	-2.3	0.0044	0.0337	ENSG00000255043	NAV2-AS5	NAV2 antisense RNA 5	WT_enrich	NA	Intron (uc001mpp.3/89797, intron 1 of 37)	11	19524220	19528776	4557	2	100874012	uc031pzi.1	64980
chr20	56243191	56243629	439	*	3.03	5.33	-2.3	0.00722	0.0483	ENSG00000124225	PMEPA1	prostate transmembrane protein, androgen induced 1	WT_enrich	NA	Intron (uc031ruk.1/56937, intron 1 of 3)	20	56223448	56265680	42233	2	56937	uc031ruk.1	22051
chr6	44705690	44707743	2054	*	4.48	6.77	-2.29	2.14e-08	1.33e-06	ENSG00000266619	MIR4642	microRNA 4642	WT_enrich	NA	Distal Intergenic	6	44403378	44403459	82	1	100616352	uc021zaa.1	302312
chr6	112375243	112376279	1037	*	4.02	6.31	-2.29	5.29e-06	0.000148	ENSG00000112761	CCN6	cellular communication network factor 6	WT_enrich	NA	Promoter (<=1kb)	6	112375278	112390887	15610	1	8838	uc003pvm.3	0
chr19	49238335	49238990	656	*	3.84	6.12	-2.29	2.33e-05	0.000514	ENSG00000105538	RASIP1	Ras interacting protein 1	WT_enrich	NA	Exon (uc002pki.3/54922, exon 4 of 12)	19	49223842	49243970	20129	2	54922	uc002pki.3	4980
chr1	196829972	196830599	628	*	4.11	6.39	-2.28	1.8e-05	0.000415	ENSG00000134365	CFHR4	complement factor H related 4	WT_enrich	NA	Intron (uc021pgt.1/10877, intron 1 of 3)	1	196857144	196887843	30700	1	10877	uc001gto.3	-26545
chr2	41562655	41563170	516	*	3.26	5.53	-2.28	0.00294	0.0247	ENSG00000214691	LINC01913	long intergenic non-protein coding RNA 1913	WT_enrich	NA	Distal Intergenic	2	42104695	42121186	16492	1	388942	uc002rse.3	-541525
chr18	44812266	44814534	2269	*	4.78	7.06	-2.27	1.59e-09	1.42e-07	ENSG00000215474	SKOR2	SKI family transcriptional corepressor 2	WT_enrich	NA	Intron (uc002lcx.4/uc002lcx.4, intron 1 of 2)	18	44757494	44775554	18061	2	652991	uc010dnt.2	-36712
chrX	8470339	8473150	2812	*	5.27	7.53	-2.26	3.82e-13	7.6e-11	ENSG00000205642	VCX3B	variable charge X-linked 3B	WT_enrich	NA	Distal Intergenic	23	8433346	8434346	1001	1	425054	uc004csd.1	36993
chr7	52155687	52156551	865	*	4.62	6.88	-2.26	9.65e-09	6.65e-07	ENSG00000106078	COBL	cordon-bleu WH2 repeat protein	WT_enrich	NA	Distal Intergenic	7	51138526	51384515	245990	2	23242	uc003tpt.3	-771172
chr1	12601530	12602044	515	*	2.85	5.11	-2.26	0.004	0.0313	ENSG00000239149	SNORA59B	small nucleolar RNA, H/ACA box 59B	WT_enrich	NA	Distal Intergenic	1	12567300	12567451	152	1	677882	uc001atz.1	34230
chr7	191166	197400	6235	*	8.27	10.51	-2.25	1.81e-57	1.42e-53	ENSG00000177706	FAM20C	FAM20C golgi associated secretory pathway kinase	WT_enrich	NA	Promoter (<=1kb)	7	192969	300740	107772	1	56975	uc003sip.3	0
chrX	120181305	120181972	668	*	4.33	6.58	-2.25	2.25e-07	1.04e-05	ENSG00000182890	GLUD2	glutamate dehydrogenase 2	WT_enrich	NA	Promoter (<=1kb)	23	120181462	120183796	2335	1	2747	uc004eto.3	0
chr14	32895400	32896482	1083	*	3.78	6.02	-2.25	7.24e-05	0.0013	ENSG00000151320	AKAP6	A-kinase anchoring protein 6	WT_enrich	NA	Intron (uc010aml.3/9472, intron 1 of 9)	14	32798479	33302268	503790	1	9472	uc001wrq.3	96921
chr5	19287614	19289690	2077	*	5.53	7.77	-2.24	4.4e-14	1.04e-11	ENSG00000145526	CDH18	cadherin 18	WT_enrich	NA	Distal Intergenic	5	19473155	19886381	413227	2	1016	uc021xwu.1	596691
chr13	91827224	91827852	629	*	4.27	6.51	-2.24	8.53e-07	3.23e-05	NA	LINC00379	long intergenic non-protein coding RNA 379	WT_enrich	NA	Intron (uc031qms.1/100874150, intron 2 of 3)	13	91779867	91863952	84086	2	100874150	uc031qms.1	36100
chr2	242743166	242744715	1550	*	3.88	6.12	-2.24	2.07e-05	0.000466	ENSG00000204099	NEU4	neuraminidase 4	WT_enrich	NA	3' UTR	2	242750160	242758739	8580	1	129807	uc002wcm.3	-5445
chr1	12123300	12124211	912	*	3.54	5.77	-2.23	0.000296	0.00409	ENSG00000120949	TNFRSF8	TNF receptor superfamily member 8	WT_enrich	NA	Promoter (<=1kb)	1	12123434	12204264	80831	1	943	uc001atq.3	0
chr5	9540744	9541299	556	*	3.33	5.56	-2.23	0.000547	0.00665	ENSG00000112902	SEMA5A	semaphorin 5A	WT_enrich	NA	Intron (uc003jek.2/9037, intron 1 of 22)	5	9035138	9546233	511096	2	9037	uc003jek.2	4934
chr3	46886914	46888370	1457	*	5.56	7.77	-2.21	2.51e-15	7.68e-13	ENSG00000178055	PRSS42P	serine protease 42, pseudogene	WT_enrich	NA	Distal Intergenic	3	46871894	46875585	3692	2	339906	uc011bap.2	-11329
chr13	37729667	37730295	629	*	4.48	6.69	-2.21	1.28e-07	6.37e-06	ENSG00000180138	CSNK1A1L	casein kinase 1 alpha 1 like	WT_enrich	NA	Distal Intergenic	13	37677397	37679801	2405	2	122011	uc001uwm.1	-49866
chr2	68271405	68271788	384	*	3.39	5.6	-2.21	0.00227	0.0203	ENSG00000197223	C1D	C1D nuclear receptor corepressor	WT_enrich	NA	Intron (uc002sea.4/10438, intron 4 of 4)	2	68269332	68280269	10938	2	10438	uc002sea.4	8481
chr4	58720521	58721354	834	*	4.28	6.48	-2.2	1.26e-06	4.5e-05	ENSG00000163453	IGFBP7	insulin like growth factor binding protein 7	WT_enrich	NA	Distal Intergenic	4	57898404	57976551	78148	2	3490	uc011cag.2	-743970
chr5	150464921	150466025	1105	*	3.86	6.06	-2.2	3.86e-05	0.000774	ENSG00000145901	TNIP1	TNFAIP3 interacting protein 1	WT_enrich	NA	Promoter (<=1kb)	5	150409504	150466747	57244	2	10318	uc003ltj.3	722
chr2	175528472	175529448	977	*	3.56	5.76	-2.2	0.000224	0.00327	ENSG00000115935	WIPF1	WAS/WASL interacting protein family member 1	WT_enrich	NA	Intron (uc002uiw.3/uc002uiw.3, intron 2 of 3)	2	175424302	175547627	123326	2	7456	uc002uja.3	18179
chr3	134427610	134428169	560	*	3.18	5.38	-2.2	0.00156	0.0151	ENSG00000174611	KY	kyphoscoliosis peptidase	WT_enrich	NA	Distal Intergenic	3	134343895	134370478	26584	2	339855	uc003eqs.1	-57132
chr18	66222758	66223472	715	*	3.06	5.26	-2.2	0.0075	0.0496	ENSG00000166479	TMX3	thioredoxin related transmembrane protein 3	WT_enrich	NA	Distal Intergenic	18	66340925	66382353	41429	2	54495	uc002lkf.3	158881
chr3	59545047	59546108	1062	*	4.71	6.9	-2.19	5.87e-07	2.4e-05	ENSG00000163689	CFAP20DC	CFAP20 domain containing	WT_enrich	NA	Distal Intergenic	3	58873072	59035758	162687	2	200844	uc011bfg.1	-509289
chr20	39994624	39995801	1178	*	3.55	5.74	-2.19	0.000235	0.00339	ENSG00000183798	EMILIN3	elastin microfibril interfacer 3	WT_enrich	NA	Promoter (<=1kb)	20	39988606	39995498	6893	2	90187	uc002xjy.1	0
chr11	111169917	111170328	412	*	2.99	5.17	-2.19	0.00337	0.0275	ENSG00000214290	COLCA2	colorectal cancer associated 2	WT_enrich	NA	Promoter (<=1kb)	11	111169976	111179460	9485	1	120376	uc010rwf.2	0
chr13	93858904	93859525	622	*	4.34	6.52	-2.18	1.3e-06	4.61e-05	ENSG00000183098	GPC6	glypican 6	WT_enrich	NA	Distal Intergenic	13	93879078	94958788	1079711	1	10082	uc010tig.1	-19553
chr6	54284487	54284930	444	*	3.26	5.43	-2.17	0.00133	0.0134	ENSG00000137251	TINAG	tubulointerstitial nephritis antigen	WT_enrich	NA	Distal Intergenic	6	54173203	54254950	81748	1	27283	uc010jzt.2	111284
chrX	11359898	11360767	870	*	3.22	5.39	-2.17	0.00247	0.0217	ENSG00000047648	ARHGAP6	Rho GTPase activating protein 6	WT_enrich	NA	Intron (uc004cun.1/395, intron 1 of 12)	23	11162100	11369656	207557	2	395	uc011mif.1	8889
chr7	64871380	64872335	956	*	4.47	6.62	-2.16	7.41e-06	0.000196	ENSG00000146757	ZNF92	zinc finger protein 92	WT_enrich	NA	Distal Intergenic	7	64838768	64865998	27231	1	168374	uc010kzu.3	32612
chr7	124699207	124699526	320	*	3.28	5.44	-2.16	0.00302	0.0253	ENSG00000128513	POT1	protection of telomeres 1	WT_enrich	NA	Intron (uc003vlp.3/uc003vlp.3, intron 3 of 7)	7	124462440	124570037	107598	2	25913	uc003vlo.3	-129170
chr18	2588324	2590437	2114	*	5.55	7.7	-2.15	0.00179	0.0168	ENSG00000080986	NDC80	NDC80 kinetochore complex component	WT_enrich	NA	Exon (uc002kli.3/10403, exon 9 of 17)	18	2571510	2616634	45125	1	10403	uc002kli.3	16814
chr21	40189581	40190202	622	*	3.32	5.46	-2.14	0.0018	0.0169	ENSG00000157557	ETS2	ETS proto-oncogene 2, transcription factor	WT_enrich	NA	Intron (uc002yxf.3/2114, intron 7 of 10)	21	40177755	40196878	19124	1	2114	uc002yxg.4	11826
chr14	77541845	77543252	1408	*	4.51	6.64	-2.13	3.85e-07	1.67e-05	ENSG00000198894	CIPC	CLOCK interacting pacemaker	WT_enrich	NA	Exon (uc001xta.1/uc001xta.1, exon 1 of 3)	14	77564578	77583629	19052	1	85457	uc001xtc.1	-21326
chr15	74520408	74521520	1113	*	4.26	6.39	-2.13	4.1e-06	0.00012	ENSG00000140481	CCDC33	coiled-coil domain containing 33	WT_enrich	NA	Distal Intergenic	15	74528630	74628482	99853	1	80125	uc002axo.4	-7110
chr4	159969140	159969838	699	*	3.97	6.1	-2.13	2.63e-05	0.000568	ENSG00000164123	C4orf45	chromosome 4 open reading frame 45	WT_enrich	NA	Intron (uc010iqt.1/152940, intron 2 of 3)	4	159814684	159956333	141650	2	152940	uc003iqf.1	-12807
chr9	38713089	38714034	946	*	3.51	5.64	-2.13	0.000591	0.00707	NA	FAM201A	family with sequence similarity 201 member A	WT_enrich	NA	Distal Intergenic	9	38621085	38623277	2193	1	158228	uc004abh.4	92004
chr13	23148880	23149307	428	*	3.4	5.53	-2.13	0.00283	0.024	NA	BASP1P1	BASP1 pseudogene 1	WT_enrich	NA	Distal Intergenic	13	23471169	23472320	1152	2	646201	uc021rhf.1	323013
chr1	173081333	173082300	968	*	4.25	6.38	-2.12	3.95e-06	0.000117	ENSG00000120337	TNFSF18	TNF superfamily member 18	WT_enrich	NA	Distal Intergenic	1	173010360	173020103	9744	2	8995	uc001giu.2	-61230
chr13	21517462	21518220	759	*	4.29	6.4	-2.12	1.98e-05	0.00045	ENSG00000132953	XPO4	exportin 4	WT_enrich	NA	Distal Intergenic	13	21417034	21476913	59880	2	64328	uc010tcr.1	-40549
chr13	53173903	53174826	924	*	5.38	7.49	-2.11	4.59e-09	3.5e-07	ENSG00000139675	HNRNPA1L2	heterogeneous nuclear ribonucleoprotein A1 like 2	WT_enrich	NA	Distal Intergenic	13	53191605	53203917	12313	1	144983	uc021rjx.1	-16779
chr15	102029447	102030298	852	*	3.79	5.9	-2.11	0.000117	0.00194	ENSG00000140479	PCSK6	proprotein convertase subtilisin/kexin type 6	WT_enrich	NA	Promoter (<=1kb)	15	101844133	102030187	186055	2	5046	uc002bwy.3	0
chr14	61092267	61092670	404	*	2.99	5.1	-2.11	0.00552	0.0397	ENSG00000126778	SIX1	SIX homeobox 1	WT_enrich	NA	Distal Intergenic	14	61111417	61116155	4739	2	6495	uc001xfb.4	23485
chr17	77967095	77967924	830	*	3.88	5.98	-2.1	0.000319	0.00434	ENSG00000167291	TBC1D16	TBC1 domain family member 16	WT_enrich	NA	Intron (uc002jxj.4/125058, intron 3 of 11)	17	77906142	78009657	103516	2	125058	uc002jxj.4	41733
chr8	35092642	35093600	959	*	4.24	6.33	-2.09	3.77e-05	0.000758	ENSG00000156687	UNC5D	unc-5 netrin receptor D	WT_enrich	NA	Promoter (<=1kb)	8	35092975	35652181	559207	1	137970	uc003xjr.2	0
chr4	103360321	103361241	921	*	3.47	5.56	-2.09	0.00111	0.0115	ENSG00000109320	NFKB1	nuclear factor kappa B subunit 1	WT_enrich	NA	Distal Intergenic	4	103422486	103538459	115974	1	4790	uc011cep.2	-61245
chr14	101373402	101373784	383	*	3.16	5.25	-2.09	0.00566	0.0405	NA	MEG8	maternally expressed 8, small nucleolar RNA host gene	WT_enrich	NA	Downstream (<=300bp)	14	101361107	101373305	12199	1	79104	uc010txl.1	12295
chr5	64660475	64660692	218	*	2.96	5.05	-2.09	0.0069	0.0466	ENSG00000049192	ADAMTS6	ADAM metallopeptidase with thrombospondin type 1 motif 6	WT_enrich	NA	Intron (uc003jto.4/11174, intron 6 of 24)	5	64444563	64769779	325217	2	11174	uc003jto.4	109087
chr2	23726050	23727892	1843	*	4.62	6.7	-2.08	2.22e-06	7.22e-05	ENSG00000119771	KLHL29	kelch like family member 29	WT_enrich	NA	Intron (uc010ykg.2/114818, intron 2 of 13)	2	23755455	23867144	111690	1	114818	uc002ref.3	-27563
chr6	166108902	166109752	851	*	3.39	5.47	-2.08	0.0015	0.0147	ENSG00000112541	PDE10A	phosphodiesterase 10A	WT_enrich	NA	Distal Intergenic	6	165740776	166075588	334813	2	10846	uc003quo.3	-33314
chr2	172928150	172928658	509	*	3.36	5.44	-2.08	0.00313	0.026	ENSG00000144355	DLX1	distal-less homeobox 1	WT_enrich	NA	5' UTR	2	172950208	172951866	1659	1	1745	uc010fqj.1	-21550
chr9	112059842	112060400	559	*	3.4	5.48	-2.08	0.0039	0.0307	ENSG00000095203	EPB41L4B	erythrocyte membrane protein band 4.1 like 4B	WT_enrich	NA	Intron (uc004bdz.1/54566, intron 1 of 25)	9	111934254	112083021	148768	2	54566	uc004bdz.1	22621
chr6	50787147	50790203	3057	*	6.15	8.21	-2.07	2.18e-16	8.1e-14	ENSG00000008196	TFAP2B	transcription factor AP-2 beta	WT_enrich	NA	Promoter (<=1kb)	6	50786439	50815326	28888	1	7021	uc003pag.3	708
chr10	109674259	109675305	1047	*	5.58	7.65	-2.07	3.47e-12	5.93e-10	ENSG00000108018	SORCS1	sortilin related VPS10 domain containing receptor 1	WT_enrich	NA	Distal Intergenic	10	108338421	108924466	586046	2	114815	uc001kyo.3	-749793
chr1	154474227	154474760	534	*	3.59	5.66	-2.07	0.0011	0.0115	ENSG00000163239	TDRD10	tudor domain containing 10	WT_enrich	NA	Promoter (<=1kb)	1	154474695	154520623	45929	1	126668	uc001ffd.3	0
chr11	84431430	84432385	956	*	4.6	6.66	-2.06	7.18e-07	2.82e-05	ENSG00000150672	DLG2	discs large MAGUK scaffold protein 2	WT_enrich	NA	Intron (uc001paj.2/1740, intron 1 of 22)	11	83166056	84634465	1468410	2	1740	uc001paj.2	202080
chr16	62068448	62070015	1568	*	4.59	6.65	-2.06	7.25e-07	2.84e-05	ENSG00000150394	CDH8	cadherin 8	WT_enrich	NA	Promoter (<=1kb)	16	61685915	62070739	384825	2	1006	uc002eog.2	724
chr5	136895799	136896415	617	*	3.99	6.05	-2.06	7.66e-05	0.00136	ENSG00000152377	SPOCK1	SPARC (osteonectin), cwcv and kazal like domains proteoglycan 1	WT_enrich	NA	Distal Intergenic	5	136310987	136835018	524032	2	6695	uc003lbp.3	-60781
chr13	31412333	31414511	2179	*	4.22	6.28	-2.06	0.000123	0.00201	ENSG00000237879	LINC00398	long intergenic non-protein coding RNA 398	WT_enrich	NA	Distal Intergenic	13	31377343	31384782	7440	1	100874158	uc031qkx.1	34990
chr8	122681238	122682036	799	*	4.09	6.16	-2.06	0.000129	0.00209	ENSG00000170961	HAS2	hyaluronan synthase 2	WT_enrich	NA	Distal Intergenic	8	122625271	122653630	28360	2	3037	uc003yph.2	-27608
chrX	69671905	69672845	941	*	5.18	7.23	-2.05	2.26e-09	1.9e-07	ENSG00000082458	DLG3	discs large MAGUK scaffold protein 3	WT_enrich	NA	Promoter (<=1kb)	23	69672155	69725339	53185	1	1741	uc004dyj.2	0
chr20	50246184	50249483	3300	*	7.82	9.86	-2.04	5.84e-47	2.3e-43	ENSG00000054793	ATP9A	ATPase phospholipid transporting 9A (putative)	WT_enrich	NA	Intron (uc002xwf.1/10079, intron 6 of 12)	20	50213314	50314042	100729	2	10079	uc002xwf.1	64559
chr7	81319553	81321818	2266	*	5.32	7.36	-2.04	8.27e-11	1.05e-08	ENSG00000019991	HGF	hepatocyte growth factor	WT_enrich	NA	Exon (uc003uhk.1/uc003uhk.1, exon 1 of 11)	7	81331444	81399452	68009	2	3082	uc003uhl.3	77634
chr4	81392896	81393288	393	*	3.27	5.31	-2.04	0.00308	0.0256	ENSG00000197826	CFAP299	cilia and flagella associated protein 299	WT_enrich	NA	Intron (uc003hmf.3/255119, intron 2 of 5)	4	81256874	81884910	628037	1	255119	uc010ijp.3	136022
chr4	185772215	185772595	381	*	4.58	6.6	-2.02	1.98e-06	6.58e-05	ENSG00000266698	MIR3945	microRNA 3945	WT_enrich	NA	Promoter (<=1kb)	4	185772167	185772264	98	2	100500818	uc021xvg.1	0
chr12	94198276	94200028	1753	*	4.74	6.76	-2.02	4.87e-06	0.000138	ENSG00000169372	CRADD	CASP2 and RIPK1 domain containing adaptor with death domain	WT_enrich	NA	Intron (uc001tda.3/8738, intron 2 of 2)	12	94071151	94288616	217466	1	8738	uc010sus.1	127125
chr11	127895785	127897733	1949	*	4.5	6.52	-2.02	8.03e-06	0.00021	ENSG00000134954	ETS1	ETS proto-oncogene 1, transcription factor	WT_enrich	NA	Distal Intergenic	11	128328656	128392205	63550	2	2113	uc009zcg.2	494472
chr17	20492101	20492696	596	*	4.17	6.19	-2.02	2.93e-05	0.000621	ENSG00000214819	CDRT15L2	CMT1A duplicated region transcript 15 like 2	WT_enrich	NA	Distal Intergenic	17	20483037	20484224	1188	1	256223	uc021tsn.1	9064
chr1	201228550	201229458	909	*	4.31	6.33	-2.02	6.05e-05	0.00112	ENSG00000081277	PKP1	plakophilin 1	WT_enrich	NA	Distal Intergenic	1	201252580	201302121	49542	1	5317	uc001gwd.3	-23122
chr15	74476114	74478112	1999	*	4.87	6.88	-2.01	8.06e-06	0.00021	ENSG00000129009	ISLR	immunoglobulin superfamily containing leucine rich repeat	WT_enrich	NA	Exon (uc002axi.3/64220, exon 8 of 14)	15	74466905	74469212	2308	1	3671	uc002axh.1	9209
chr4	147880990	147882349	1360	*	4.27	6.28	-2.01	7.89e-05	0.00139	ENSG00000137473	TTC29	tetratricopeptide repeat domain 29	WT_enrich	NA	Distal Intergenic	4	147628637	147867034	238398	2	83894	uc010ipd.1	-13956
chr17	60766126	60766960	835	*	3.65	5.66	-2.01	0.0012	0.0123	ENSG00000011028	MRC2	mannose receptor C type 2	WT_enrich	NA	Exon (uc002jad.4/9902, exon 23 of 30)	17	60758819	60770962	12144	1	9902	uc002jaf.4	7307
chr9	1232225	1232734	510	*	3.66	5.67	-2.01	0.00505	0.0372	ENSG00000173253	DMRT2	doublesex and mab-3 related transcription factor 2	WT_enrich	NA	Distal Intergenic	9	1051535	1057554	6020	1	10655	uc011llv.2	180690
chr5	168727294	168728611	1318	*	5.96	7.96	-2	9.19e-15	2.45e-12	ENSG00000184347	SLIT3	slit guidance ligand 3	WT_enrich	NA	Promoter (<=1kb)	5	168088738	168728133	639396	2	6586	uc003mab.4	0
chr7	103358356	103359961	1606	*	4.82	6.83	-2	2.4e-07	1.1e-05	ENSG00000189056	RELN	reelin	WT_enrich	NA	Intron (uc010liz.3/5649, intron 8 of 63)	7	103112231	103629963	517733	2	5649	uc010liz.3	270002
chr19	57828849	57829266	418	*	4.37	6.36	-2	4.15e-05	0.000818	ENSG00000178229	ZNF543	zinc finger protein 543	WT_enrich	NA	Promoter (2-3kb)	19	57831865	57842144	10280	1	125919	uc002qoi.2	-2599
chr9	44118118	44119232	1115	*	4.92	6.91	-1.99	5.58e-08	3.09e-06	ENSG00000154529	CNTNAP3B	contactin associated protein family member 3B	WT_enrich	NA	Distal Intergenic	9	43905604	43922473	16870	1	728577	uc004adb.3	212514
chr12	20119934	20121072	1139	*	4.85	6.84	-1.99	7.06e-07	2.78e-05	ENSG00000256287	LINC02398	long intergenic non-protein coding RNA 2398	WT_enrich	NA	Distal Intergenic	12	20167619	20251802	84184	1	100506393	uc021qvz.1	-46547
chr10	12647518	12648271	754	*	4.19	6.17	-1.99	4.7e-05	0.00091	ENSG00000263584	MIR4480	microRNA 4480	WT_enrich	NA	Intron (uc001iln.3/57118, intron 2 of 9)	10	12620752	12620822	71	1	100616151	uc021pmz.1	26766
chr12	110751864	110752229	366	*	4.03	6.02	-1.99	0.000725	0.00827	ENSG00000174437	ATP2A2	ATPase sarcoplasmic/endoplasmic reticulum Ca2+ transporting 2	WT_enrich	NA	Intron (uc001tqk.4/488, intron 5 of 19)	12	110729825	110788897	59073	1	488	uc021rdt.1	22039
chr4	10030427	10030821	395	*	3.32	5.31	-1.99	0.00491	0.0364	ENSG00000109667	SLC2A9	solute carrier family 2 member 9	WT_enrich	NA	Intron (uc003gmd.3/56606, intron 1 of 12)	4	9827848	10023114	195267	2	56606	uc003gmc.3	-7313
chr19	772834	774030	1197	*	3.89	5.87	-1.98	0.00279	0.0237	ENSG00000099812	MISP	mitotic spindle positioning	WT_enrich	NA	Distal Intergenic	19	751146	764318	13173	1	126353	uc002lpo.3	21688
chr5	44942440	44944130	1691	*	5.77	7.74	-1.97	2.53e-09	2.08e-07	ENSG00000112996	MRPS30	mitochondrial ribosomal protein S30	WT_enrich	NA	Distal Intergenic	5	44809945	44811256	1312	1	10884	uc003joi.1	132495
chr5	3661910	3662859	950	*	5.2	7.18	-1.97	3.05e-08	1.82e-06	ENSG00000170549	IRX1	iroquois homeobox 1	WT_enrich	NA	Distal Intergenic	5	3596168	3601517	5350	1	79192	uc003jde.3	65742
chr3	78967869	78968911	1043	*	5.06	7.03	-1.97	4.14e-07	1.78e-05	ENSG00000169855	ROBO1	roundabout guidance receptor 1	WT_enrich	NA	Intron (uc003dqb.2/6091, intron 2 of 28)	3	78646388	79068609	422222	2	6091	uc003dqb.2	99698
chr20	56363427	56363973	547	*	4.2	6.17	-1.97	6.13e-05	0.00113	ENSG00000124225	PMEPA1	prostate transmembrane protein, androgen induced 1	WT_enrich	NA	Distal Intergenic	20	56223448	56286592	63145	2	56937	uc002xyt.4	-76835
chr5	156973543	156974144	602	*	4.28	6.24	-1.97	0.00015	0.00235	ENSG00000135074	ADAM19	ADAM metallopeptidase domain 19	WT_enrich	NA	Intron (uc003lww.3/8728, intron 3 of 22)	5	156908442	157002749	94308	2	8728	uc011ddr.1	28605
chr2	153337995	153338649	655	*	3.73	5.7	-1.97	0.00228	0.0204	ENSG00000157827	FMNL2	formin like 2	WT_enrich	NA	Intron (uc002tye.3/114793, intron 1 of 25)	2	153476023	153506348	30326	1	114793	uc002tyf.3	-137374
chr20	56245044	56245789	746	*	3.48	5.46	-1.97	0.00342	0.0278	ENSG00000124225	PMEPA1	prostate transmembrane protein, androgen induced 1	WT_enrich	NA	Intron (uc031ruk.1/56937, intron 1 of 3)	20	56223448	56265680	42233	2	56937	uc031ruk.1	19891
chr1	1554028	1555143	1116	*	3.62	5.59	-1.97	0.00377	0.03	ENSG00000197530	MIB2	mindbomb E3 ubiquitin protein ligase 2	WT_enrich	NA	Promoter (2-3kb)	1	1551690	1565990	14301	1	142678	uc010nyq.2	2338
chr17	8957233	8957701	469	*	3.33	5.3	-1.97	0.00461	0.0348	ENSG00000065320	NTN1	netrin 1	WT_enrich	NA	Intron (uc002glw.4/9423, intron 2 of 6)	17	8924859	9147317	222459	1	9423	uc002glw.4	32374
chr6	155427701	155429109	1409	*	4.88	6.84	-1.96	9.42e-07	3.5e-05	ENSG00000146426	TIAM2	TIAM Rac1 associated GEF 2	WT_enrich	NA	Intron (uc003qqb.3/26230, intron 4 of 28)	6	155411423	155578857	167435	1	26230	uc003qqe.3	16278
chr21	43130822	43132229	1408	*	4.51	6.47	-1.96	1.38e-05	0.000331	ENSG00000236384	LINC00479	long intergenic non-protein coding RNA 479	WT_enrich	NA	3' UTR	21	43131680	43135935	4256	2	150135	uc010got.1	3706
chr6	125334851	125335992	1142	*	4.23	6.19	-1.96	8.51e-05	0.00149	ENSG00000146373	RNF217	ring finger protein 217	WT_enrich	NA	Intron (uc003pzr.3/154214, intron 1 of 5)	6	125304514	125404661	100148	1	154214	uc003pzt.3	30337
chr5	124486615	124489602	2988	*	6.82	8.76	-1.95	1.45e-22	1.18e-19	ENSG00000168916	ZNF608	zinc finger protein 608	WT_enrich	NA	Distal Intergenic	5	123982372	124084500	102129	2	57507	uc003ktt.1	-402115
chr4	165056876	165058009	1134	*	5.18	7.14	-1.95	3.38e-06	0.000103	ENSG00000248546	ANP32C	acidic nuclear phosphoprotein 32 family member C	WT_enrich	NA	Intron (uc003iqs.2/55016, intron 1 of 7)	4	165118159	165118863	705	2	23520	uc011cjk.2	60854
chr19	50215810	50216910	1101	*	4.59	6.53	-1.95	3.75e-06	0.000112	ENSG00000169169	CPT1C	carnitine palmitoyltransferase 1C	WT_enrich	NA	3' UTR	19	50209166	50216988	7823	1	126129	uc010eni.1	6644
chr17	55619113	55619673	561	*	3.47	5.42	-1.95	0.00276	0.0235	ENSG00000153944	MSI2	musashi RNA binding protein 2	WT_enrich	NA	Intron (uc010wnm.1/124540, intron 7 of 13)	17	55339476	55345894	6419	1	124540	uc002ivb.3	279637
chr2	10335168	10335654	487	*	3.28	5.23	-1.95	0.00564	0.0404	ENSG00000265418	MIR4261	microRNA 4261	WT_enrich	NA	Promoter (2-3kb)	2	10332740	10332797	58	2	100422929	uc021vdt.1	-2371
chr5	130232869	130233788	920	*	6.31	8.25	-1.94	3.84e-17	1.56e-14	ENSG00000169567	HINT1	histidine triad nucleotide binding protein 1	WT_enrich	NA	Distal Intergenic	5	130494976	130501041	6066	2	3094	uc003kve.4	267253
chr12	1639314	1640538	1225	*	5.14	7.08	-1.94	4.24e-07	1.81e-05	ENSG00000249628	LINC00942	long intergenic non-protein coding RNA 942	WT_enrich	NA	Distal Intergenic	12	1609657	1613590	3934	1	100292680	uc021qsv.1	29657
chr2	79102701	79103317	617	*	3.76	5.7	-1.94	0.00144	0.0142	ENSG00000143954	REG3G	regenerating family member 3 gamma	WT_enrich	NA	Distal Intergenic	2	79252812	79255630	2819	1	130120	uc002snw.4	-149495
chr9	129011258	129011591	334	*	3.5	5.45	-1.94	0.00282	0.024	ENSG00000196814	MVB12B	multivesicular body subunit 12B	WT_enrich	NA	Distal Intergenic	9	129089123	129159912	70790	1	89853	uc004bqg.2	-77532
chr3	70339678	70340238	561	*	3.8	5.74	-1.94	0.00346	0.028	ENSG00000187098	MITF	melanocyte inducing transcription factor	WT_enrich	NA	Distal Intergenic	3	69985751	70017488	31738	1	4286	uc021xam.1	353927
chr9	81398619	81402550	3932	*	6.78	8.71	-1.93	3.78e-22	3.02e-19	ENSG00000135069	PSAT1	phosphoserine aminotransferase 1	WT_enrich	NA	Distal Intergenic	9	80912059	80945009	32951	1	29968	uc004alb.3	486560
chr15	88020826	88021443	618	*	4.21	6.14	-1.93	7.12e-05	0.00128	ENSG00000259527	LINC00052	long intergenic non-protein coding RNA 52	WT_enrich	NA	Distal Intergenic	15	88120160	88122917	2758	1	145978	uc002bmc.1	-98717
chr6	21022419	21023602	1184	*	4.09	6.02	-1.93	0.000439	0.00559	ENSG00000145996	CDKAL1	CDK5 regulatory subunit associated protein 1 like 1	WT_enrich	NA	Intron (uc003ndd.2/54901, intron 11 of 15)	6	21065279	21232634	167356	1	54901	uc003ndf.2	-41677
chr7	1585695	1587274	1580	*	4.02	5.95	-1.93	0.000557	0.00674	ENSG00000164855	TMEM184A	transmembrane protein 184A	WT_enrich	NA	3' UTR	7	1581871	1590618	8748	2	202915	uc003skt.4	3344
chr9	132427572	132428438	867	*	4.13	6.06	-1.93	0.00142	0.0141	ENSG00000167157	PRRX2	paired related homeobox 2	WT_enrich	NA	Promoter (<=1kb)	9	132427920	132484951	57032	1	51450	uc004byh.3	0
chr9	81234471	81237314	2844	*	5.56	7.47	-1.92	1.06e-08	7.13e-07	ENSG00000135069	PSAT1	phosphoserine aminotransferase 1	WT_enrich	NA	Distal Intergenic	9	80912059	80945009	32951	1	29968	uc004alb.3	322412
chr1	179045783	179046819	1037	*	5.02	6.95	-1.92	8.05e-06	0.00021	ENSG00000186283	TOR3A	torsin family 3 member A	WT_enrich	NA	Downstream (<=300bp)	1	179051112	179065129	14018	1	64222	uc001gmd.3	-4293
chr5	113281918	113282578	661	*	3.82	5.74	-1.92	0.00121	0.0124	ENSG00000080709	KCNN2	potassium calcium-activated channel subfamily N member 2	WT_enrich	NA	Distal Intergenic	5	113698016	113832197	134182	1	3781	uc003kqo.3	-415438
chr12	55738009	55738490	482	*	3.27	5.19	-1.92	0.00711	0.0477	ENSG00000205329	OR6C3	olfactory receptor family 6 subfamily C member 3	WT_enrich	NA	Distal Intergenic	12	55725485	55726420	936	1	254786	uc010spj.2	12524
chr7	124821548	124822262	715	*	5.29	7.2	-1.91	4.3e-08	2.46e-06	ENSG00000128513	POT1	protection of telomeres 1	WT_enrich	NA	Distal Intergenic	7	124462440	124570037	107598	2	25913	uc003vlo.3	-251511
chr2	1027517	1028171	655	*	3.92	5.82	-1.9	0.00131	0.0132	ENSG00000172554	SNTG2	syntrophin gamma 2	WT_enrich	NA	Intron (uc002qwp.3/54221, intron 1 of 7)	2	946554	1371384	424831	1	54221	uc010ewi.3	80963
chr3	9811159	9811883	725	*	5.46	7.35	-1.89	1.01e-09	9.45e-08	ENSG00000134072	CAMK1	calcium/calmodulin dependent protein kinase I	WT_enrich	NA	Promoter (<=1kb)	3	9799029	9811668	12640	2	8536	uc003bst.3	0
chr2	124260366	124261636	1271	*	5.19	7.08	-1.89	1.36e-06	4.78e-05	ENSG00000155052	CNTNAP5	contactin associated protein family member 5	WT_enrich	NA	Distal Intergenic	2	124782864	125672863	890000	1	129684	uc002tno.3	-521228
chr11	30038240	30039302	1063	*	4.42	6.31	-1.88	0.000363	0.00482	ENSG00000182255	KCNA4	potassium voltage-gated channel subfamily A member 4	WT_enrich	NA	Promoter (<=1kb)	11	30031288	30038577	7290	2	3739	uc001msk.3	0
chr17	78225936	78226786	851	*	4.14	6.01	-1.88	0.00149	0.0146	ENSG00000173821	RNF213	ring finger protein 213	WT_enrich	NA	3' UTR	17	78234660	78262162	27503	1	57674	uc031ret.1	-7874
chr19	41698735	41699781	1047	*	4.86	6.74	-1.87	1.1e-06	3.98e-05	ENSG00000167600	CYP2S1	cytochrome P450 family 2 subfamily S member 1	WT_enrich	NA	Promoter (<=1kb)	19	41699115	41713444	14330	1	29785	uc002opw.3	0
chr13	25620999	25621584	586	*	4.56	6.44	-1.87	6.39e-05	0.00117	ENSG00000151846	PABPC3	poly(A) binding protein cytoplasmic 3	WT_enrich	NA	Distal Intergenic	13	25670276	25672704	2429	1	5042	uc001upy.3	-48692
chr20	39297348	39298557	1210	*	3.9	5.76	-1.86	0.00176	0.0166	ENSG00000204103	MAFB	MAF bZIP transcription factor B	WT_enrich	NA	Distal Intergenic	20	39314517	39317876	3360	2	9935	uc002xji.3	19319
chr5	159923406	159925059	1654	*	5.58	7.43	-1.85	1.7e-07	8.11e-06	ENSG00000283733	MIR146A	microRNA 146a	WT_enrich	NA	Distal Intergenic	5	159912359	159912457	99	1	406938	uc021yhe.1	11047
chr14	38241463	38242061	599	*	5.07	6.92	-1.85	1.43e-06	4.96e-05	ENSG00000129514	FOXA1	forkhead box A1	WT_enrich	NA	5' UTR	14	38058757	38064325	5569	2	3169	uc001wuf.4	-177138
chr20	56256110	56258175	2066	*	4.76	6.61	-1.85	3.13e-05	0.000654	ENSG00000124225	PMEPA1	prostate transmembrane protein, androgen induced 1	WT_enrich	NA	Intron (uc031ruk.1/56937, intron 1 of 3)	20	56223448	56265680	42233	2	56937	uc031ruk.1	7505
chr20	19192072	19194142	2071	*	6.9	8.74	-1.84	0.000338	0.00456	ENSG00000185052	SLC24A3	solute carrier family 24 member 3	WT_enrich	NA	Promoter (<=1kb)	20	19193290	19703541	510252	1	57419	uc002wrl.3	0
chr2	161508276	161508991	716	*	4.2	6.04	-1.84	0.00061	0.00725	ENSG00000153250	RBMS1	RNA binding motif single stranded interacting protein 1	WT_enrich	NA	Distal Intergenic	2	161137825	161350318	212494	2	5937	uc010fox.2	-157958
chr17	5683666	5684566	901	*	4.97	6.8	-1.83	3.33e-06	0.000102	ENSG00000284837	LOC339166	uncharacterized LOC339166	WT_enrich	NA	Intron (uc002gcm.3/339166, intron 1 of 3)	17	5675554	5834016	158463	1	339166	uc002gcm.3	8112
chr5	4348112	4349600	1489	*	4.52	6.35	-1.83	3.6e-05	0.000733	ENSG00000215231	LINC01020	long intergenic non-protein coding RNA 1020	WT_enrich	NA	Distal Intergenic	5	5034472	5070115	35644	1	340094	uc003jdg.3	-684872
chr2	210636368	210636946	579	*	3.95	5.78	-1.83	0.00132	0.0133	ENSG00000144406	UNC80	unc-80 homolog, NALCN channel complex subunit	WT_enrich	NA	Promoter (<=1kb)	2	210636717	210661271	24555	1	285175	uc002vdj.1	0
chr12	76334136	76334747	612	*	3.97	5.81	-1.83	0.00147	0.0144	ENSG00000139289	PHLDA1	pleckstrin homology like domain family A member 1	WT_enrich	NA	Distal Intergenic	12	76419227	76425556	6330	2	22822	uc001sxu.3	90809
chr19	39918976	39919584	609	*	4.17	6	-1.83	0.00238	0.0211	ENSG00000105193	RPS16	ribosomal protein S16	WT_enrich	NA	3' UTR	19	39923847	39926618	2772	2	6217	uc002olk.3	7034
chr6	157638582	157639320	739	*	4.43	6.25	-1.82	7.96e-05	0.0014	ENSG00000215712	TMEM242	transmembrane protein 242	WT_enrich	NA	Distal Intergenic	6	157710054	157745253	35200	2	729515	uc003sih.4	105933
chr7	88388317	88389272	956	*	4.31	6.12	-1.82	0.000236	0.00341	ENSG00000182348	ZNF804B	zinc finger protein 804B	WT_enrich	NA	Promoter (<=1kb)	7	88388753	88966346	577594	1	219578	uc011khi.2	0
chr12	33673769	33674491	723	*	4.29	6.11	-1.82	0.000265	0.00374	ENSG00000110975	SYT10	synaptotagmin 10	WT_enrich	NA	Distal Intergenic	12	33528348	33592754	64407	2	341359	uc009zju.1	-81015
chr16	65426634	65427205	572	*	4.26	6.08	-1.82	0.000644	0.00755	ENSG00000261742	LINC00922	long intergenic non-protein coding RNA 922	WT_enrich	NA	Intron (uc010cdp.1/283867, intron 1 of 5)	16	65318402	65397711	79310	2	283867	uc010cdo.1	-28923
chr14	77964916	77965714	799	*	4.28	6.1	-1.82	0.000984	0.0105	ENSG00000100593	ISM2	isthmin 2	WT_enrich	NA	Promoter (<=1kb)	14	77940738	77965210	24473	2	145501	uc001xty.3	0
chr17	55539665	55541623	1959	*	5.49	7.31	-1.81	6.63e-09	4.85e-07	ENSG00000153944	MSI2	musashi RNA binding protein 2	WT_enrich	NA	Intron (uc010wnm.1/124540, intron 6 of 13)	17	55339476	55345894	6419	1	124540	uc002ivb.3	200189
chr12	28763497	28765519	2023	*	5.74	7.55	-1.81	4.24e-07	1.81e-05	ENSG00000123106	CCDC91	coiled-coil domain containing 91	WT_enrich	NA	Distal Intergenic	12	28459675	28703099	243425	1	55297	uc009zjl.3	303822
chr2	5660403	5661007	605	*	4.88	6.69	-1.81	5.45e-06	0.000151	ENSG00000176887	SOX11	SRY-box transcription factor 11	WT_enrich	NA	Distal Intergenic	2	5832799	5841517	8719	1	6664	uc002qyj.3	-171792
chr20	31215140	31215848	709	*	3.85	5.66	-1.81	0.00173	0.0163	ENSG00000198547	C20orf203	chromosome 20 open reading frame 203	WT_enrich	NA	Distal Intergenic	20	31219427	31239783	20357	2	284805	uc021wbx.1	23935
chr7	64903527	64904524	998	*	4.78	6.58	-1.8	8.79e-06	0.000226	ENSG00000146757	ZNF92	zinc finger protein 92	WT_enrich	NA	Distal Intergenic	7	64838768	64865998	27231	1	168374	uc010kzu.3	64759
chr2	132717336	132718240	905	*	3.78	5.59	-1.8	0.00384	0.0303	ENSG00000186825	CDRT15P3	CDRT15 pseudogene 3	WT_enrich	NA	Distal Intergenic	2	132552534	132559234	6701	2	408029	uc002ttg.1	-158102
chr6	1821529	1822886	1358	*	4.43	6.22	-1.79	0.000357	0.00476	ENSG00000054598	FOXC1	forkhead box C1	WT_enrich	NA	Intron (uc021ykn.1/2762, intron 7 of 10)	6	1610681	1614129	3449	1	2296	uc003mtp.3	210848
chr6	133524044	133524821	778	*	4.06	5.85	-1.79	0.00118	0.0122	ENSG00000112319	EYA4	EYA transcriptional coactivator and phosphatase 4	WT_enrich	NA	Distal Intergenic	6	133561736	133853258	291523	1	2070	uc011ecq.2	-36915
chrX	139521602	139522093	492	*	3.61	5.4	-1.79	0.00635	0.0439	ENSG00000134595	SOX3	SRY-box transcription factor 3	WT_enrich	NA	Distal Intergenic	23	139585152	139587225	2074	2	6658	uc004fbd.1	65132
chrX	91007784	91008264	481	*	3.92	5.69	-1.78	0.00339	0.0276	ENSG00000102290	PCDH11X	protocadherin 11 X-linked	WT_enrich	NA	Distal Intergenic	23	91034260	91139006	104747	1	27328	uc004efh.2	-25996
chr1	148872728	148873244	517	*	4.49	6.26	-1.77	0.000196	0.00292	ENSG00000232527	LSP1P5	LSP1 pseudogene 5	WT_enrich	NA	Distal Intergenic	1	148928286	148951595	23310	1	645166	uc010pbc.1	-55042
chr16	29690184	29690895	712	*	4.31	6.08	-1.77	0.000571	0.00689	ENSG00000103485	QPRT	quinolinate phosphoribosyltransferase	WT_enrich	NA	Promoter (<=1kb)	16	29690441	29709314	18874	1	23475	uc002dto.3	0
chr2	41071563	41072155	593	*	4.02	5.8	-1.77	0.00114	0.0118	ENSG00000183023	SLC8A1	solute carrier family 8 member A1	WT_enrich	NA	Distal Intergenic	2	40655613	40739575	83963	2	6546	uc002rsc.1	-331988
chr20	56249466	56251551	2086	*	5.06	6.82	-1.76	1.69e-06	5.74e-05	ENSG00000124225	PMEPA1	prostate transmembrane protein, androgen induced 1	WT_enrich	NA	Intron (uc031ruk.1/56937, intron 1 of 3)	20	56223448	56265680	42233	2	56937	uc031ruk.1	14129
chr13	23566243	23567469	1227	*	5.31	7.07	-1.76	4.42e-05	0.000866	NA	BASP1P1	BASP1 pseudogene 1	WT_enrich	NA	Distal Intergenic	13	23471169	23472320	1152	2	646201	uc021rhf.1	-93923
chr17	7536143	7536754	612	*	3.67	5.43	-1.76	0.00543	0.0392	ENSG00000129214	SHBG	sex hormone binding globulin	WT_enrich	NA	Promoter (2-3kb)	17	7533453	7536700	3248	1	6462	uc010vuf.1	2690
chr20	50251730	50253667	1938	*	6.57	8.32	-1.75	5.75e-16	1.95e-13	ENSG00000054793	ATP9A	ATPase phospholipid transporting 9A (putative)	WT_enrich	NA	Intron (uc002xwf.1/10079, intron 6 of 12)	20	50213314	50314042	100729	2	10079	uc002xwf.1	60375
chr17	29999	30857	859	*	5.08	6.83	-1.75	2.23e-06	7.25e-05	ENSG00000272636	DOC2B	double C2 domain beta	WT_enrich	NA	Promoter (<=1kb)	17	6011	31420	25410	2	8447	uc010vpx.1	563
chr12	97092557	97093500	944	*	4.62	6.37	-1.75	6.08e-05	0.00112	ENSG00000139350	NEDD1	NEDD1 gamma-tubulin ring complex targeting factor	WT_enrich	NA	Intron (uc021rcc.1/uc021rcc.1, intron 12 of 26)	12	97301001	97347469	46469	1	121441	uc001teu.4	-207501
chr16	64943951	64944743	793	*	4.4	6.16	-1.75	0.000388	0.00509	ENSG00000140937	CDH11	cadherin 11	WT_enrich	NA	Distal Intergenic	16	64980683	65038944	58262	2	1009	uc010cdn.3	94201
chr14	75061496	75062253	758	*	4.36	6.11	-1.75	0.000718	0.00821	ENSG00000119681	LTBP2	latent transforming growth factor beta binding protein 2	WT_enrich	NA	Intron (uc001xqa.3/4053, intron 2 of 35)	14	74964886	75079034	114149	2	4053	uc001xqa.3	16781
chr11	47615588	47616668	1081	*	4.15	5.9	-1.75	0.00121	0.0124	ENSG00000172247	C1QTNF4	C1q and TNF related 4	WT_enrich	NA	Promoter (<=1kb)	11	47611216	47615961	4746	2	114900	uc001ngc.2	0
chr8	6416661	6417508	848	*	3.97	5.72	-1.75	0.00291	0.0245	ENSG00000091879	ANGPT2	angiopoietin 2	WT_enrich	NA	Intron (uc003wqi.3/79648, intron 12 of 13)	8	6357175	6420784	63610	2	285	uc003wqj.4	3276
chr5	1004664	1005724	1061	*	4.97	6.7	-1.73	6.27e-06	0.000171	ENSG00000145506	NKD2	NKD inhibitor of WNT signaling pathway 2	WT_enrich	NA	Distal Intergenic	5	1009077	1038927	29851	1	85409	uc003jbt.2	-3353
chr1	176210508	176211652	1145	*	5.66	7.38	-1.73	8.73e-06	0.000225	ENSG00000143207	COP1	COP1 E3 ubiquitin ligase	WT_enrich	NA	Distal Intergenic	1	175913967	176176370	262404	2	64326	uc001gkw.1	-34138
chr9	32664774	32665966	1193	*	4.56	6.29	-1.73	0.000105	0.00177	ENSG00000122728	TAF1L	TATA-box binding protein associated factor 1 like	WT_enrich	NA	Distal Intergenic	9	32629452	32635667	6216	2	138474	uc003zrg.1	-29107
chr3	13324198	13324972	775	*	4.45	6.18	-1.73	0.000266	0.00375	ENSG00000132182	NUP210	nucleoporin 210	WT_enrich	NA	Distal Intergenic	3	13393176	13396194	3019	2	23225	uc003bxw.3	71222
chr13	25745268	25745930	663	*	4.11	5.84	-1.73	0.00118	0.0121	ENSG00000165566	AMER2	APC membrane recruitment protein 2	WT_enrich	NA	Promoter (<=1kb)	13	25742672	25745857	3186	2	219287	uc001uqa.3	0
chr4	169461226	169461649	424	*	3.87	5.6	-1.73	0.00372	0.0297	ENSG00000129116	PALLD	palladin, cytoskeletal associated protein	WT_enrich	NA	Intron (uc003iru.3/23022, intron 2 of 20)	4	169418217	169849608	431392	1	23022	uc011cjx.2	43009
chr1	12493006	12498101	5096	*	7.96	9.69	-1.72	7.87e-28	1.12e-24	ENSG00000048707	VPS13D	vacuolar protein sorting 13 homolog D	WT_enrich	NA	Intron (uc001atv.3/55187, intron 65 of 69)	1	12469884	12572098	102215	1	55187	uc010obd.2	23122
chr1	177133401	177134144	744	*	4.96	6.67	-1.72	1.1e-05	0.000274	ENSG00000152092	ASTN1	astrotactin 1	WT_enrich	NA	Promoter (<=1kb)	1	176826441	177134024	307584	2	460	uc001glb.1	0
chr3	114936676	114937638	963	*	4.39	6.11	-1.72	0.000489	0.00608	ENSG00000181722	ZBTB20	zinc finger and BTB domain containing 20	WT_enrich	NA	Distal Intergenic	3	114406073	114866127	460055	2	26137	uc003ebp.3	-70549
chr1	12244170	12244995	826	*	4.27	5.99	-1.72	0.000689	0.00795	ENSG00000263676	MIR4632	microRNA 4632	WT_enrich	NA	Intron (uc001att.3/7133, intron 1 of 9)	1	12251762	12251839	78	1	100616438	uc021ogi.1	-6767
chr1	54199297	54200266	970	*	4.07	5.8	-1.72	0.00408	0.0318	ENSG00000174332	GLIS1	GLIS family zinc finger 1	WT_enrich	NA	Promoter (<=1kb)	1	53971906	54199877	227972	2	148979	uc001cvr.1	0
chr16	1030092	1032243	2152	*	5.67	7.38	-1.71	1.14e-08	7.59e-07	ENSG00000005513	SOX8	SRY-box transcription factor 8	WT_enrich	NA	Promoter (<=1kb)	16	1031808	1036979	5172	1	30812	uc002ckn.3	0
chr4	21751183	21751914	732	*	5.07	6.78	-1.71	3.62e-06	0.000109	ENSG00000185774	KCNIP4	potassium voltage-gated channel interacting protein 4	WT_enrich	NA	Intron (uc003gqi.1/80333, intron 2 of 8)	4	20730239	21699318	969080	2	80333	uc003gqh.1	-51865
chr17	45381794	45382564	771	*	3.92	5.63	-1.71	0.00296	0.0249	ENSG00000178852	EFCAB13	EF-hand calcium binding domain 13	WT_enrich	NA	Intron (uc002ilj.3/3690, intron 13 of 14)	17	45401142	45452332	51191	1	124989	uc002ill.1	-18578
chr9	32741754	32742350	597	*	3.83	5.53	-1.7	0.00473	0.0355	ENSG00000188133	TMEM215	transmembrane protein 215	WT_enrich	NA	Distal Intergenic	9	32783497	32789199	5703	1	401498	uc003zri.4	-41147
chr1	244624339	244625137	799	*	5.94	7.62	-1.69	6.56e-09	4.81e-07	ENSG00000179397	CATSPERE	catsper channel auxiliary subunit epsilon	WT_enrich	NA	Promoter (<=1kb)	1	244624673	244803662	178990	1	257044	uc001ial.3	0
chr10	126291685	126294143	2459	*	5.74	7.43	-1.69	1.81e-06	6.07e-05	ENSG00000107902	LHPP	phospholysine phosphohistidine inorganic pyrophosphate phosphatase	WT_enrich	NA	Promoter (<=1kb)	10	126293770	126302710	8941	1	64077	uc009yaj.2	0
chr3	21791431	21793186	1756	*	5.12	6.81	-1.69	1.08e-05	0.000269	ENSG00000151789	ZNF385D	zinc finger protein 385D	WT_enrich	NA	Promoter (<=1kb)	3	21462490	21792816	330327	2	79750	uc003cce.3	0
chr3	19144219	19144844	626	*	4.89	6.58	-1.69	0.0001	0.0017	ENSG00000183960	KCNH8	potassium voltage-gated channel subfamily H member 8	WT_enrich	NA	Distal Intergenic	3	19190017	19492896	302880	1	131096	uc011awe.1	-45173
chr17	79139399	79140051	653	*	4.57	6.27	-1.69	0.000187	0.00282	ENSG00000181409	AATK	apoptosis associated tyrosine kinase	WT_enrich	NA	Promoter (<=1kb)	17	79091096	79139872	48777	2	9625	uc010dia.3	0
chr2	113593046	113594339	1294	*	4.52	6.21	-1.69	0.000245	0.00352	ENSG00000125538	IL1B	interleukin 1 beta	WT_enrich	NA	Promoter (<=1kb)	2	113587337	113593203	5867	2	3553	uc002tih.1	0
chr7	145945349	145946056	708	*	4.19	5.88	-1.69	0.00126	0.0128	ENSG00000174469	CNTNAP2	contactin associated protein 2	WT_enrich	NA	Intron (uc003weu.2/26047, intron 1 of 23)	7	145813453	148118088	2304636	1	26047	uc003weu.2	131896
chrX	122318698	122319042	345	*	3.78	5.48	-1.69	0.00709	0.0476	ENSG00000125675	GRIA3	glutamate ionotropic receptor AMPA type subunit 3	WT_enrich	NA	Promoter (<=1kb)	23	122318765	122551942	233178	1	2892	uc011muf.1	0
chr11	22213909	22214831	923	*	5.63	7.31	-1.68	4.55e-08	2.59e-06	ENSG00000171714	ANO5	anoctamin 5	WT_enrich	NA	Promoter (<=1kb)	11	22214722	22304913	90192	1	203859	uc001mqi.2	0
chr3	4392763	4393504	742	*	4.61	6.29	-1.68	0.000258	0.00365	ENSG00000170364	SETMAR	SET domain and mariner transposase fusion gene	WT_enrich	NA	Intron (uc003bps.2/285362, intron 8 of 12)	3	4345297	4358949	13653	1	6419	uc010hbx.3	47466
chr5	172346581	172347923	1343	*	6.25	7.91	-1.67	4.73e-09	3.61e-07	ENSG00000113719	ERGIC1	endoplasmic reticulum-golgi intermediate compartment 1	WT_enrich	NA	Intron (uc003mbw.4/57222, intron 5 of 9)	5	172336670	172379688	43019	1	57222	uc011dfa.2	9911
chr5	113390949	113391922	974	*	5.07	6.74	-1.67	8.13e-06	0.000212	ENSG00000080709	KCNN2	potassium calcium-activated channel subfamily N member 2	WT_enrich	NA	Distal Intergenic	5	113698016	113832197	134182	1	3781	uc003kqo.3	-306094
chr5	14936691	14938341	1651	*	5.22	6.9	-1.67	1.37e-05	0.000329	ENSG00000154122	ANKH	ANKH inorganic pyrophosphate transport regulator	WT_enrich	NA	Distal Intergenic	5	14704909	14871887	166979	2	56172	uc003jfm.4	-64804
chr10	35660578	35661844	1267	*	4.49	6.16	-1.67	0.000412	0.00533	ENSG00000108100	CCNY	cyclin Y	WT_enrich	NA	Intron (uc001iyu.4/219771, intron 3 of 11)	10	35625802	35860847	235046	1	219771	uc010qet.2	34776
chr5	109075775	109076309	535	*	3.85	5.51	-1.67	0.00596	0.0419	ENSG00000112893	MAN2A1	mannosidase alpha class 2A member 1	WT_enrich	NA	Intron (uc003kou.1/4124, intron 4 of 21)	5	109025156	109203429	178274	1	4124	uc003kou.1	50619
chrX	139173190	139174179	990	*	5.66	7.31	-1.66	1.2e-06	4.3e-05	NA	LOC389895	chromosome 16 open reading frame 72-like	WT_enrich	NA	Promoter (<=1kb)	23	139173826	139175070	1245	1	389895	uc031tkm.1	0
chr15	27017954	27018955	1002	*	5.46	7.12	-1.66	3.88e-05	0.000777	ENSG00000166206	GABRB3	gamma-aminobutyric acid type A receptor subunit beta3	WT_enrich	NA	Promoter (<=1kb)	15	26788694	27018223	229530	2	2562	uc001zaz.3	0
chr4	76537392	76538493	1102	*	5.01	6.67	-1.66	4.22e-05	0.00083	ENSG00000138769	CDKL2	cyclin dependent kinase like 2	WT_enrich	NA	Intron (uc003hiq.3/8999, intron 3 of 11)	4	76501704	76555721	54018	2	8999	uc003hiq.3	17228
chr15	66662191	66662836	646	*	4.98	6.65	-1.66	4.3e-05	0.000843	ENSG00000075131	TIPIN	TIMELESS interacting protein	WT_enrich	NA	Distal Intergenic	15	66629008	66649054	20047	2	54962	uc010ujo.1	-13137
chr19	1130930	1133521	2592	*	7.85	9.51	-1.65	2.56e-27	3.45e-24	ENSG00000064932	SBNO2	strawberry notch homolog 2	WT_enrich	NA	Promoter (<=1kb)	19	1107633	1132273	24641	2	22904	uc002lrj.4	0
chr16	77822322	77823515	1194	*	5.36	7.01	-1.65	1.28e-05	0.000309	ENSG00000171724	VAT1L	vesicle amine transport 1 like	WT_enrich	NA	Promoter (<=1kb)	16	77822483	78014001	191519	1	57687	uc002ffg.1	0
chr17	5786886	5788273	1388	*	5.41	7.06	-1.65	1.65e-05	0.000385	ENSG00000284837	LOC339166	uncharacterized LOC339166	WT_enrich	NA	Intron (uc002gcm.3/339166, intron 2 of 3)	17	5675554	5834016	158463	1	339166	uc002gcm.3	111332
chr16	86500136	86500569	434	*	4.42	6.07	-1.65	0.000783	0.00879	ENSG00000268388	FENDRR	FOXF1 adjacent non-coding developmental regulatory RNA	WT_enrich	NA	Distal Intergenic	16	86508131	86542466	34336	2	400550	uc021tmg.1	41897
chr17	27296792	27297730	939	*	3.83	5.48	-1.65	0.00693	0.0468	ENSG00000063015	SEZ6	seizure related 6 homolog	WT_enrich	NA	Exon (uc002hdm.2/124925, exon 3 of 16)	17	27281947	27309057	27111	2	124925	uc002hdm.2	11327
chr5	15004130	15007076	2947	*	6.53	8.17	-1.64	2.39e-12	4.2e-10	ENSG00000154122	ANKH	ANKH inorganic pyrophosphate transport regulator	WT_enrich	NA	Distal Intergenic	5	14704909	14871887	166979	2	56172	uc003jfm.4	-132243
chr17	31618880	31620337	1458	*	5.72	7.36	-1.64	7.56e-08	4.04e-06	ENSG00000108684	ASIC2	acid sensing ion channel subunit 2	WT_enrich	NA	Promoter (<=1kb)	17	31340106	31620006	279901	2	40	uc002hht.3	0
chr1	200867173	200867781	609	*	4.1	5.75	-1.64	0.00491	0.0364	ENSG00000163362	INAVA	innate immunity activator	WT_enrich	NA	5' UTR	1	200863949	200884864	20916	1	55765	uc010ppm.2	3224
chr22	28195989	28197815	1827	*	6.75	8.38	-1.63	1.21e-14	3.19e-12	ENSG00000169184	MN1	MN1 proto-oncogene, transcriptional regulator	WT_enrich	NA	Promoter (<=1kb)	22	28144265	28197486	53222	2	4330	uc003adj.3	0
chr17	16310158	16310752	595	*	4.83	6.47	-1.63	7.45e-05	0.00133	ENSG00000187688	TRPV2	transient receptor potential cation channel subfamily V member 2	WT_enrich	NA	Distal Intergenic	17	16318856	16340317	21462	1	51393	uc002gpy.3	-8104
chr15	27216061	27216959	899	*	4.82	6.44	-1.63	0.00177	0.0167	ENSG00000182256	GABRG3	gamma-aminobutyric acid type A receptor subunit gamma3	WT_enrich	NA	Promoter (<=1kb)	15	27216429	27726479	510051	1	2567	uc001zbf.4	0
chr20	56266044	56286924	20881	*	10.78	12.4	-1.62	2.55e-51	1.2e-47	ENSG00000124225	PMEPA1	prostate transmembrane protein, androgen induced 1	WT_enrich	NA	Promoter (<=1kb)	20	56223448	56285031	61584	2	56937	uc002xyq.4	0
chr3	192958533	192959561	1029	*	6.43	8.05	-1.62	7.22e-12	1.14e-09	ENSG00000127252	PLAAT1	phospholipase A and acyltransferase 1	WT_enrich	NA	Promoter (<=1kb)	3	192958917	192988644	29728	1	57110	uc003fta.4	0
chr6	160014894	160016988	2095	*	5.91	7.52	-1.62	1.32e-07	6.52e-06	ENSG00000112096	SOD2	superoxide dismutase 2	WT_enrich	NA	Distal Intergenic	6	160100149	160114353	14205	2	6648	uc003qsg.3	97365
chr13	106970864	106971955	1092	*	5.62	7.24	-1.62	6.7e-07	2.67e-05	ENSG00000233532	LINC00460	long intergenic non-protein coding RNA 460	WT_enrich	NA	Distal Intergenic	13	107028911	107030142	1232	1	728192	uc001vqg.3	-56956
chr7	67538570	67539926	1357	*	5.46	7.08	-1.62	7.63e-07	2.96e-05	ENSG00000106610	STAG3L4	stromal antigen 3-like 4 (pseudogene)	WT_enrich	NA	Distal Intergenic	7	66767625	66786513	18889	1	64940	uc010laj.3	770945
chr9	116281346	116282962	1617	*	5.61	7.22	-1.62	1.44e-05	0.000343	ENSG00000138835	RGS3	regulator of G protein signaling 3	WT_enrich	NA	Intron (uc004bhq.4/5998, intron 17 of 25)	9	116267542	116304371	36830	1	5998	uc004bhu.3	13804
chr5	39399124	39399716	593	*	5.02	6.65	-1.62	4.55e-05	0.000884	ENSG00000153071	DAB2	DAB adaptor protein 2	WT_enrich	NA	Intron (uc003jlw.3/1601, intron 1 of 13)	5	39371776	39425335	53560	2	1601	uc003jlw.3	25619
chrX	84498978	84499863	886	*	4.68	6.3	-1.62	0.000481	0.006	ENSG00000147180	ZNF711	zinc finger protein 711	WT_enrich	NA	Promoter (<=1kb)	23	84498997	84528368	29372	1	7552	uc004eeo.3	0
chr13	101701397	101702430	1034	*	4.6	6.23	-1.62	0.000485	0.00604	ENSG00000233009	NALCN-AS1	NALCN antisense RNA 1	WT_enrich	NA	Exon (uc031qnb.1/100885778, exon 5 of 8)	13	101360579	101711638	351060	1	100885778	uc031qnb.1	340818
chr16	65692309	65692803	495	*	3.97	5.59	-1.62	0.0063	0.0436	ENSG00000261742	LINC00922	long intergenic non-protein coding RNA 922	WT_enrich	NA	Distal Intergenic	16	65318402	65610203	291802	2	283867	uc002eol.1	-82106
chr2	132767277	132768215	939	*	6.62	8.23	-1.61	1.11e-11	1.73e-09	ENSG00000163046	ANKRD30BL	ankyrin repeat domain 30B like	WT_enrich	NA	Distal Intergenic	2	132905164	132919525	14362	2	554226	uc002tti.3	151310
chr2	1746468	1748418	1951	*	6.93	8.54	-1.61	3.91e-11	5.39e-09	ENSG00000130508	PXDN	peroxidasin	WT_enrich	NA	Promoter (<=1kb)	2	1635659	1748291	112633	2	7837	uc002qxa.3	0
chr15	51245029	51246475	1447	*	6.35	7.97	-1.61	4.61e-08	2.61e-06	NA	DCAF13P3	DDB1 and CUL4 associated factor 13 pseudogene 3	WT_enrich	NA	Intron (uc001zyx.2/23431, intron 13 of 20)	15	51236326	51238762	2437	1	100132724	uc010ufl.2	8703
chr15	93970839	93972841	2003	*	5.42	7.04	-1.61	2.54e-06	8.06e-05	ENSG00000182175	RGMA	repulsive guidance molecule BMP co-receptor a	WT_enrich	NA	Intron (uc002bsu.1/uc002bsu.1, intron 2 of 3)	15	93586636	93632443	45808	2	56963	uc002bss.2	-338396
chr5	135265623	135266616	994	*	5.4	7.02	-1.61	4.18e-06	0.000122	NA	FBXL21P	F-box and leucine rich repeat protein 21, pseudogene	WT_enrich	NA	Promoter (<=1kb)	5	135266006	135277367	11362	1	26223	uc031sld.1	0
chr5	63986259	63987008	750	*	4.77	6.37	-1.61	0.000313	0.00428	ENSG00000145642	SHISAL2B	shisa like 2B	WT_enrich	NA	Promoter (<=1kb)	5	63986135	64014017	27883	1	100132916	uc021xzg.1	124
chr19	49013847	49014873	1027	*	4.44	6.05	-1.61	0.00124	0.0126	ENSG00000142235	LMTK3	lemur tyrosine kinase 3	WT_enrich	NA	Promoter (1-2kb)	19	48988528	49016446	27919	2	114783	uc002pjk.3	1573
chr20	13211422	13212179	758	*	4.84	6.45	-1.61	0.00127	0.0129	NA	ISM1-AS1	ISM1 antisense RNA 1	WT_enrich	NA	Intron (uc010gce.1/140862, intron 1 of 5)	20	13218067	13220334	2268	2	100505536	uc002wof.2	8155
chr2	237837175	237837636	462	*	4.18	5.79	-1.61	0.00298	0.025	ENSG00000198612	COPS8	COP9 signalosome subunit 8	WT_enrich	NA	Distal Intergenic	2	237994084	238004527	10444	1	10920	uc010fys.1	-156448
chr12	130610403	130611056	654	*	4.13	5.74	-1.61	0.00548	0.0395	ENSG00000250208	FZD10-AS1	FZD10 antisense divergent transcript	WT_enrich	NA	Distal Intergenic	12	130636138	130646223	10086	2	440119	uc001uig.2	35167
chrX	142721038	142723005	1968	*	6.12	7.72	-1.6	1.43e-09	1.28e-07	ENSG00000179542	SLITRK4	SLIT and NTRK like family member 4	WT_enrich	NA	Promoter (<=1kb)	23	142710595	142722319	11725	2	139065	uc022cfl.1	0
chr3	131853858	131855917	2060	*	5.19	6.8	-1.6	3.3e-05	0.000682	ENSG00000196353	CPNE4	copine 4	WT_enrich	NA	Intron (uc003eom.3/131034, intron 2 of 19)	3	131253577	131759165	505589	2	131034	uc003eol.3	-94693
chr15	94806099	94807474	1376	*	4.81	6.42	-1.6	0.000229	0.00332	ENSG00000140563	MCTP2	multiple C2 and transmembrane domain containing 2	WT_enrich	NA	Intron (uc002btg.4/55784, intron 1 of 7)	15	94774955	95027181	252227	1	55784	uc010boj.3	31144
chr1	12545749	12546987	1239	*	4.77	6.37	-1.6	0.000584	0.00701	ENSG00000239149	SNORA59B	small nucleolar RNA, H/ACA box 59B	WT_enrich	NA	Intron (uc001atv.3/55187, intron 67 of 69)	1	12567300	12567451	152	1	677882	uc001atz.1	-20313
chr20	19221629	19222890	1262	*	4.43	6.03	-1.6	0.00123	0.0125	ENSG00000185052	SLC24A3	solute carrier family 24 member 3	WT_enrich	NA	Intron (uc002wrl.3/57419, intron 1 of 16)	20	19193290	19703541	510252	1	57419	uc002wrl.3	28339
chr10	118925193	118926003	811	*	4.44	6.03	-1.6	0.00136	0.0136	ENSG00000266782	MIR3663	microRNA 3663	WT_enrich	NA	Promoter (1-2kb)	10	118927189	118927285	97	2	100500893	uc021pzl.1	1282
chr1	3392424	3393697	1274	*	4.2	5.8	-1.6	0.00265	0.0228	ENSG00000130762	ARHGEF16	Rho guanine nucleotide exchange factor 16	WT_enrich	NA	Exon (uc001akg.4/27237, exon 10 of 15)	1	3388171	3397677	9507	1	27237	uc010nzh.2	4253
chr15	74479219	74480309	1091	*	4.21	5.81	-1.6	0.00361	0.0289	ENSG00000137868	STRA6	signaling receptor and transporter of retinol STRA6	WT_enrich	NA	Intron (uc002axi.3/64220, intron 7 of 13)	15	74471808	74488630	16823	2	64220	uc002axi.3	8321
chr5	113696695	113698396	1702	*	6.15	7.74	-1.59	2.52e-08	1.54e-06	ENSG00000080709	KCNN2	potassium calcium-activated channel subfamily N member 2	WT_enrich	NA	Promoter (<=1kb)	5	113698016	113832197	134182	1	3781	uc003kqo.3	0
chr5	14165804	14166420	617	*	5	6.59	-1.59	4.84e-05	0.000933	ENSG00000038382	TRIO	trio Rho guanine nucleotide exchange factor	WT_enrich	NA	Intron (uc003jff.3/7204, intron 1 of 56)	5	14183907	14399509	215603	1	7204	uc011cna.1	-17487
chr5	15068848	15070309	1462	*	4.63	6.21	-1.59	0.000752	0.00852	ENSG00000154122	ANKH	ANKH inorganic pyrophosphate transport regulator	WT_enrich	NA	Distal Intergenic	5	14704909	14871887	166979	2	56172	uc003jfm.4	-196961
chr5	134470805	134472062	1258	*	4.54	6.13	-1.59	0.000958	0.0103	ENSG00000069011	PITX1	paired like homeodomain 1	WT_enrich	NA	Intron (uc003laj.2/100996485, intron 2 of 5)	5	134363424	134369964	6541	2	5307	uc010jea.3	-100841
chr19	12867855	12868949	1095	*	4.62	6.22	-1.59	0.00103	0.0109	ENSG00000039987	BEST2	bestrophin 2	WT_enrich	NA	3' UTR	19	12863407	12869271	5865	1	54831	uc002mux.3	4448
chr7	50936862	50937850	989	*	4.86	6.45	-1.59	0.0014	0.0139	ENSG00000106070	GRB10	growth factor receptor bound protein 10	WT_enrich	NA	Distal Intergenic	7	50657760	50861159	203400	2	2887	uc003tpm.2	-75703
chr4	7805269	7806467	1199	*	4.34	5.93	-1.59	0.00252	0.022	ENSG00000272620	AFAP1-AS1	AFAP1 antisense RNA 1	WT_enrich	NA	Intron (uc003gkg.1/60312, intron 9 of 16)	4	7755817	7780654	24838	1	84740	uc003gkd.4	49452
chr5	63801912	63802528	617	*	4.21	5.8	-1.59	0.00397	0.0311	ENSG00000186479	RGS7BP	regulator of G protein signaling 7 binding protein	WT_enrich	NA	Promoter (<=1kb)	5	63801774	63908121	106348	1	401190	uc003jtj.4	138
chr7	47728138	47728627	490	*	4.12	5.7	-1.59	0.00437	0.0336	ENSG00000221845	C7orf65	chromosome 7 putative open reading frame 65	WT_enrich	NA	Distal Intergenic	7	47694842	47701246	6405	1	401335	uc010kyp.1	33296
chr4	84070981	84071959	979	*	4.38	5.97	-1.59	0.00503	0.0371	ENSG00000145287	PLAC8	placenta associated 8	WT_enrich	NA	Distal Intergenic	4	84015307	84035911	20605	2	51316	uc003hod.2	-35070
chr11	77930722	77931500	779	*	3.99	5.58	-1.59	0.00596	0.0419	ENSG00000118369	USP35	ubiquitin specific peptidase 35	WT_enrich	NA	Exon (uc001ozg.3/9846, exon 9 of 10)	11	77910016	77925757	15742	1	57558	uc001ozf.3	20706
chr10	119301900	119303836	1937	*	6.31	7.89	-1.58	1.8e-10	2.08e-08	ENSG00000229847	EMX2OS	EMX2 opposite strand/antisense RNA	WT_enrich	NA	Promoter (<=1kb)	10	119243804	119301924	58121	2	196047	uc001ldf.3	0
chr2	221091890	221094034	2145	*	5.73	7.31	-1.58	1.2e-06	4.31e-05	ENSG00000266518	MIR4268	microRNA 4268	WT_enrich	NA	Distal Intergenic	2	220771223	220771286	64	2	100422959	uc021vxd.1	-320604
chr12	43945586	43946312	727	*	5.28	6.87	-1.58	3.34e-05	0.000689	ENSG00000173157	ADAMTS20	ADAM metallopeptidase with thrombospondin type 1 motif 20	WT_enrich	NA	Promoter (<=1kb)	12	43748012	43945724	197713	2	80070	uc010skx.2	0
chr3	186577714	186579245	1532	*	5.36	6.94	-1.58	3.6e-05	0.000733	ENSG00000226482	ADIPOQ-AS1	ADIPOQ antisense RNA 1	WT_enrich	NA	Distal Intergenic	3	186569676	186573912	4237	2	100874095	uc031sct.1	-3802
chr14	42074035	42074685	651	*	4.65	6.23	-1.58	0.000686	0.00792	ENSG00000165379	LRFN5	leucine rich repeat and fibronectin type III domain containing 5	WT_enrich	NA	Promoter (2-3kb)	14	42076764	42373752	296989	1	145581	uc001wvm.3	-2079
chr19	7734789	7735570	782	*	4.52	6.1	-1.58	0.000886	0.00971	ENSG00000104918	RETN	resistin	WT_enrich	NA	Promoter (<=1kb)	19	7734212	7735340	1129	1	56729	uc010dvm.1	577
chr16	81026379	81027207	829	*	4.24	5.82	-1.58	0.00382	0.0302	ENSG00000166451	CENPN	centromere protein N	WT_enrich	NA	Intron (uc002ffu.3/56942, intron 2 of 3)	16	81040103	81056487	16385	1	55839	uc002ffw.4	-12896
chrX	8699267	8700567	1301	*	5.42	7	-1.57	1.87e-05	0.000429	ENSG00000011201	ANOS1	anosmin 1	WT_enrich	NA	Promoter (<=1kb)	23	8496915	8700227	203313	2	3730	uc004csf.3	0
chr5	44868594	44869587	994	*	5.05	6.62	-1.57	0.000275	0.00385	ENSG00000112996	MRPS30	mitochondrial ribosomal protein S30	WT_enrich	NA	Distal Intergenic	5	44809945	44811256	1312	1	10884	uc003joi.1	58649
chr2	79219795	79221175	1381	*	4.77	6.35	-1.57	0.000428	0.00548	ENSG00000143954	REG3G	regenerating family member 3 gamma	WT_enrich	NA	Distal Intergenic	2	79252812	79255630	2819	1	130120	uc002snw.4	-31637
chr5	9483496	9484315	820	*	4.63	6.2	-1.57	0.000798	0.00891	ENSG00000112902	SEMA5A	semaphorin 5A	WT_enrich	NA	Intron (uc003jek.2/9037, intron 1 of 22)	5	9035138	9546233	511096	2	9037	uc003jek.2	61918
chr5	73626792	73627681	890	*	4.75	6.32	-1.57	0.0011	0.0115	ENSG00000049860	HEXB	hexosaminidase subunit beta	WT_enrich	NA	Distal Intergenic	5	73935848	74017113	81266	1	3074	uc003kdd.3	-308167
chr7	28445522	28446487	966	*	4.91	6.48	-1.57	0.00194	0.018	ENSG00000146592	CREB5	cAMP responsive element binding protein 5	WT_enrich	NA	Intron (uc003szo.3/9586, intron 1 of 9)	7	28452144	28865511	413368	1	9586	uc003szq.3	-5657
chrX	47945360	47946232	873	*	4.17	5.74	-1.57	0.00372	0.0297	ENSG00000221994	ZNF630	zinc finger protein 630	WT_enrich	NA	Distal Intergenic	23	47917567	47931025	13459	2	57232	uc022bvs.1	-14335
chr9	137540570	137541088	519	*	4.13	5.7	-1.57	0.00423	0.0327	ENSG00000130635	COL5A1	collagen type V alpha 1 chain	WT_enrich	NA	Intron (uc004cfe.4/1289, intron 1 of 65)	9	137533651	137736688	203038	1	1289	uc031tfl.1	6919
chr15	32634944	32635330	387	*	4	5.57	-1.57	0.00756	0.0499	ENSG00000178081	ULK4P3	ULK4 pseudogene 3	WT_enrich	NA	Exon (uc001zfv.1/uc001zfv.1, exon 1 of 11)	15	32698801	32726836	28036	2	89837	uc010ubp.2	91506
chr15	74483316	74503018	19703	*	10.04	11.59	-1.56	1.03e-54	6.91e-51	ENSG00000137868	STRA6	signaling receptor and transporter of retinol STRA6	WT_enrich	NA	Promoter (<=1kb)	15	74471808	74488630	16823	2	64220	uc002axi.3	0
chr8	6691834	6693468	1635	*	6.89	8.45	-1.56	7.6e-12	1.19e-09	ENSG00000245857	GS1-24F4.2	uncharacterized LOC100652791	WT_enrich	NA	Promoter (<=1kb)	8	6693076	6699975	6900	1	100652791	uc022aqw.2	0
chr12	94364496	94366886	2391	*	6.52	8.08	-1.56	6.2e-11	8.15e-09	ENSG00000136040	PLXNC1	plexin C1	WT_enrich	NA	Distal Intergenic	12	94542499	94701451	158953	1	10154	uc001tdc.3	-175613
chr3	192567841	192568901	1061	*	5.07	6.63	-1.56	5.7e-05	0.00107	ENSG00000180611	MB21D2	Mab-21 domain containing 2	WT_enrich	NA	Intron (uc011bsp.2/151963, intron 1 of 1)	3	192514605	192635950	121346	2	151963	uc011bsp.2	67049
chr5	54275196	54282703	7508	*	8.72	10.27	-1.55	6.84e-29	1.11e-25	ENSG00000164283	ESM1	endothelial cell specific molecule 1	WT_enrich	NA	Promoter (<=1kb)	5	54273695	54281414	7720	2	11082	uc003jpk.3	0
chrX	6144095	6145699	1605	*	6.54	8.09	-1.55	1.4e-10	1.66e-08	ENSG00000146938	NLGN4X	neuroligin 4 X-linked	WT_enrich	NA	Promoter (<=1kb)	23	5808083	6145116	337034	2	57502	uc010ndh.3	0
chrX	132548555	132550188	1634	*	6.36	7.91	-1.55	7.9e-08	4.2e-06	ENSG00000076716	GPC4	glypican 4	WT_enrich	NA	Promoter (<=1kb)	23	132435064	132548587	113524	2	2239	uc011mvg.1	0
chr3	101788032	101789061	1030	*	4.87	6.42	-1.55	0.000275	0.00386	ENSG00000170044	ZPLD1	zona pellucida like domain containing 1	WT_enrich	NA	Distal Intergenic	3	101818088	102198685	380598	1	131368	uc003dvs.1	-29027
chr14	42078914	42079508	595	*	4.75	6.31	-1.55	0.00036	0.00479	ENSG00000165379	LRFN5	leucine rich repeat and fibronectin type III domain containing 5	WT_enrich	NA	Promoter (2-3kb)	14	42076764	42373752	296989	1	145581	uc001wvm.3	2150
chr11	128590286	128590900	615	*	4.78	6.33	-1.55	0.000367	0.00486	ENSG00000254703	SENCR	smooth muscle and endothelial cell enriched migration/differentiation-associated lncRNA	WT_enrich	NA	Intron (uc010sbt.2/2313, intron 1 of 6)	11	128561567	128565918	4352	2	100507392	uc001qel.3	-24368
chr20	50478781	50479798	1018	*	4.94	6.49	-1.55	0.000409	0.00531	ENSG00000101115	SALL4	spalt like transcription factor 4	WT_enrich	NA	Distal Intergenic	20	50400583	50419048	18466	2	57167	uc010gii.3	-59733
chr12	59309453	59310056	604	*	4.39	5.94	-1.55	0.00287	0.0242	ENSG00000139263	LRIG3	leucine rich repeats and immunoglobulin like domains 3	WT_enrich	NA	Intron (uc009zqh.3/121227, intron 1 of 18)	12	59265937	59313327	47391	2	121227	uc009zqh.3	3271
chr17	46276253	46276796	544	*	4.46	6.01	-1.55	0.00291	0.0245	ENSG00000221739	MIR1203	microRNA 1203	WT_enrich	NA	Intron (uc002ini.1/8631, intron 4 of 12)	17	46233789	46233873	85	2	100302211	uc021tze.1	-42380
chr9	35753660	35754455	796	*	4.07	5.62	-1.55	0.00688	0.0466	ENSG00000215183	MSMP	microseminoprotein, prostate associated	WT_enrich	NA	Promoter (<=1kb)	9	35752988	35754274	1287	2	692094	uc003zyb.2	0
chr3	193601146	193602946	1801	*	6.31	7.85	-1.54	8.34e-10	7.98e-08	NA	DPPA2P3	developmental pluripotency associated 2 pseudogene 3	WT_enrich	NA	Distal Intergenic	3	193710883	193712027	1145	2	100128023	uc011bss.2	109081
chr1	205876146	205877115	970	*	5.19	6.73	-1.54	4.74e-05	0.000917	ENSG00000174502	SLC26A9	solute carrier family 26 member 9	WT_enrich	NA	Distal Intergenic	1	205882177	205886491	4315	2	115019	uc001hdm.3	9376
chr7	9281900	9282484	585	*	4.56	6.1	-1.54	0.00183	0.0171	NA	PER3P1	PER3 pseudogene 1	WT_enrich	NA	Distal Intergenic	7	9673900	9675447	1548	1	168741	uc003srw.1	-391416
chr17	47938211	47939085	875	*	4.44	5.98	-1.54	0.00233	0.0207	ENSG00000176358	TAC4	tachykinin precursor 4	WT_enrich	NA	Distal Intergenic	17	47921418	47925379	3962	2	255061	uc002ipu.3	-12832
chr14	60337003	60338037	1035	*	6.23	7.76	-1.53	1.72e-08	1.1e-06	ENSG00000139970	RTN1	reticulon 1	WT_enrich	NA	Promoter (<=1kb)	14	60062694	60337557	274864	2	6252	uc001xen.1	0
chr3	62859433	62860588	1156	*	5.83	7.35	-1.53	1.96e-06	6.54e-05	ENSG00000163618	CADPS	calcium dependent secretion activator	WT_enrich	NA	Promoter (<=1kb)	3	62384021	62861064	477044	2	8618	uc003dll.2	476
chr13	26438941	26440408	1468	*	4.92	6.45	-1.53	0.000432	0.00552	ENSG00000180730	SHISA2	shisa family member 2	WT_enrich	NA	Intron (uc001uqk.3/51761, intron 33 of 36)	13	26618735	26625198	6464	2	387914	uc001uqm.1	184790
chr16	85110381	85112164	1784	*	4.59	6.11	-1.53	0.00196	0.0181	ENSG00000153789	CIBAR2	CBY1 interacting BAR domain containing 2	WT_enrich	NA	Exon (uc010voj.2/9764, exon 6 of 12)	16	85131965	85146114	14150	2	339145	uc021tlz.1	33950
chr3	14918416	14919072	657	*	4.94	6.47	-1.53	0.00216	0.0195	ENSG00000154783	FGD5	FYVE, RhoGEF and PH domain containing 5	WT_enrich	NA	Intron (uc003bzc.3/152273, intron 2 of 19)	3	14923812	14976072	52261	1	152273	uc003bzd.3	-4740
chr3	170187650	170189089	1440	*	4.53	6.05	-1.53	0.0026	0.0225	ENSG00000013297	CLDN11	claudin 11	WT_enrich	NA	Intron (uc011bpt.1/5010, intron 2 of 3)	3	170139028	170152479	13452	1	5010	uc003fgy.3	48622
chr4	64682765	64683151	387	*	4.35	5.87	-1.53	0.00375	0.0298	ENSG00000205678	TECRL	trans-2,3-enoyl-CoA reductase like	WT_enrich	NA	Distal Intergenic	4	65144177	65147277	3101	2	253017	uc010ihi.3	464126
chr14	56584475	56586533	2059	*	8.4	9.92	-1.52	6.29e-29	1.06e-25	ENSG00000139946	PELI2	pellino E3 ubiquitin protein ligase family member 2	WT_enrich	NA	Promoter (<=1kb)	14	56585093	56768031	182939	1	57161	uc001xch.3	0
chr7	643558	644765	1208	*	5.94	7.46	-1.52	6.58e-08	3.58e-06	ENSG00000188191	PRKAR1B	protein kinase cAMP-dependent type I regulatory subunit beta	WT_enrich	NA	Promoter (2-3kb)	7	618893	641221	22329	2	5575	uc003six.1	-2337
chr1	201445534	201446273	740	*	4.76	6.28	-1.52	0.000477	0.00596	ENSG00000174307	PHLDA3	pleckstrin homology like domain family A member 3	WT_enrich	NA	Distal Intergenic	1	201434607	201438299	3693	2	23612	uc031prm.1	-7235
chr7	8472952	8473753	802	*	4.83	6.35	-1.52	0.000795	0.00889	ENSG00000122584	NXPH1	neurexophilin 1	WT_enrich	NA	Promoter (<=1kb)	7	8473585	8792593	319009	1	30010	uc003srv.3	0
chr7	1026719	1028499	1781	*	5.08	6.6	-1.52	0.00103	0.0109	ENSG00000073067	CYP2W1	cytochrome P450 family 2 subfamily W member 1	WT_enrich	NA	3' UTR	7	1022835	1029276	6442	1	54905	uc003sjr.1	3884
chr5	54285785	54287989	2205	*	6.48	8	-1.52	0.00454	0.0344	ENSG00000164283	ESM1	endothelial cell specific molecule 1	WT_enrich	NA	Distal Intergenic	5	54273695	54281414	7720	2	11082	uc010ivt.3	-4371
chr2	112070571	112070953	383	*	4.17	5.69	-1.52	0.00589	0.0416	ENSG00000265507	MIR4435-1	microRNA 4435-1	WT_enrich	NA	Intron (uc002the.2/541471, intron 3 of 5)	2	112078589	112078668	80	2	100616499	uc021vmu.1	7715
chr19	45746731	45749238	2508	*	6.58	8.1	-1.51	3.03e-11	4.28e-09	ENSG00000007047	MARK4	microtubule affinity regulating kinase 4	WT_enrich	NA	Distal Intergenic	19	45754516	45783992	29477	1	57787	uc002paz.2	-5278
chr14	61978418	61979917	1500	*	4.99	6.5	-1.51	0.000478	0.00597	ENSG00000027075	PRKCH	protein kinase C eta	WT_enrich	NA	Intron (uc010tsa.2/5583, intron 9 of 12)	14	62010080	62017698	7619	1	5583	uc001xfo.3	-30163
chr19	18879162	18880454	1293	*	4.75	6.26	-1.51	0.00153	0.0148	ENSG00000105662	CRTC1	CREB regulated transcription coactivator 1	WT_enrich	NA	Exon (uc002nkb.4/23373, exon 10 of 14)	19	18857863	18893143	35281	1	23373	uc010ebw.3	21299
chr12	59948502	59949537	1036	*	4.13	5.64	-1.51	0.00745	0.0493	ENSG00000118596	SLC16A7	solute carrier family 16 member 7	WT_enrich	NA	Distal Intergenic	12	59989821	60183635	193815	1	9194	uc001sqs.4	-40284
chr2	5593303	5594356	1054	*	5.98	7.48	-1.5	4.77e-07	2e-05	ENSG00000176887	SOX11	SRY-box transcription factor 11	WT_enrich	NA	Distal Intergenic	2	5832799	5841517	8719	1	6664	uc002qyj.3	-238443
chr16	64897835	64899815	1981	*	5.93	7.43	-1.5	5.37e-07	2.21e-05	ENSG00000140937	CDH11	cadherin 11	WT_enrich	NA	Distal Intergenic	16	64980683	65038944	58262	2	1009	uc010cdn.3	139129
chr18	46581791	46582609	819	*	4.66	6.15	-1.5	0.00233	0.0207	ENSG00000263849	MIR4744	microRNA 4744	WT_enrich	NA	Intron (uc002ldi.1/54808, intron 16 of 16)	18	46576057	46576138	82	2	100616420	uc021ujs.1	-5653
chr18	31802395	31803102	708	*	4.6	6.1	-1.5	0.0028	0.0238	ENSG00000101746	NOL4	nucleolar protein 4	WT_enrich	NA	Promoter (<=1kb)	18	31431064	31802434	371371	2	8715	uc002kxr.4	0
chr15	45607078	45607643	566	*	4.53	6.03	-1.5	0.00289	0.0244	ENSG00000137860	SLC28A2	solute carrier family 28 member 2	WT_enrich	NA	Distal Intergenic	15	45544428	45568132	23705	1	9153	uc001zva.2	62650
chr4	9605571	9606403	833	*	4.39	5.9	-1.5	0.00302	0.0253	ENSG00000221275	MIR548I2	microRNA 548i-2	WT_enrich	NA	Distal Intergenic	4	9557789	9557937	149	2	100302277	uc021xlt.1	-47634
chr3	134138423	134138928	506	*	4.39	5.89	-1.5	0.00333	0.0273	ENSG00000284561	MIR4788	microRNA 4788	WT_enrich	NA	Distal Intergenic	3	134156669	134156748	80	1	100616281	uc021xeh.1	-17741
chr3	19417391	19418161	771	*	5.14	6.63	-1.49	0.000176	0.00269	ENSG00000183960	KCNH8	potassium voltage-gated channel subfamily H member 8	WT_enrich	NA	Intron (uc011awe.1/131096, intron 5 of 8)	3	19431973	19492896	60924	1	131096	uc011awf.1	-13812
chr9	22117387	22118981	1595	*	5.39	6.88	-1.49	0.000188	0.00283	ENSG00000240498	CDKN2B-AS1	CDKN2B antisense RNA 1	WT_enrich	NA	Exon (uc003zpm.3/100048912, exon 17 of 19)	9	22113665	22121093	7429	1	100048912	uc010miz.3	3722
chr16	84027729	84028730	1002	*	4.84	6.33	-1.49	0.000598	0.00714	ENSG00000103154	NECAB2	N-terminal EF-hand calcium binding protein 2	WT_enrich	NA	Exon (uc002fhd.3/54550, exon 7 of 13)	16	84005516	84036379	30864	1	54550	uc002fhe.3	22213
chr1	54197508	54198676	1169	*	4.99	6.48	-1.49	0.000931	0.0101	ENSG00000174332	GLIS1	GLIS family zinc finger 1	WT_enrich	NA	Promoter (1-2kb)	1	53971906	54199877	227972	2	148979	uc001cvr.1	1201
chr10	31287892	31288588	697	*	4.37	5.85	-1.49	0.00363	0.0291	ENSG00000183621	ZNF438	zinc finger protein 438	WT_enrich	NA	Promoter (<=1kb)	10	31133565	31288446	154882	2	220929	uc001ivn.3	0
chr4	90477750	90479439	1690	*	5.56	7.04	-1.48	5.62e-06	0.000156	ENSG00000185477	GPRIN3	GPRIN family member 3	WT_enrich	NA	Distal Intergenic	4	90165429	90229161	63733	2	285513	uc003hsm.1	-248589
chr8	121838916	121840524	1609	*	5.89	7.37	-1.48	7.66e-05	0.00136	ENSG00000172164	SNTB1	syntrophin beta 1	WT_enrich	NA	Distal Intergenic	8	121582500	121824309	241810	2	6641	uc003ype.3	-14607
chr20	6245225	6246483	1259	*	4.49	5.98	-1.48	0.00248	0.0217	ENSG00000101311	FERMT1	fermitin family member 1	WT_enrich	NA	Distal Intergenic	20	6067966	6104191	36226	2	55612	uc002wms.3	-141034
chr7	64593555	64594745	1191	*	4.53	6.01	-1.48	0.00352	0.0285	ENSG00000234585	CCT6P3	chaperonin containing TCP1 subunit 6 pseudogene 3	WT_enrich	NA	Distal Intergenic	7	64498732	64535091	36360	1	643180	uc010kzt.1	94823
chr10	60272324	60273632	1309	*	7.01	8.48	-1.47	8.66e-10	8.25e-08	ENSG00000122870	BICC1	BicC family RNA binding protein 1	WT_enrich	NA	Promoter (<=1kb)	10	60272904	60588845	315942	1	80114	uc001jki.1	0
chr7	50858713	50861729	3017	*	9	10.46	-1.46	6.45e-24	6.08e-21	ENSG00000106070	GRB10	growth factor receptor bound protein 10	WT_enrich	NA	Promoter (<=1kb)	7	50657760	50860666	202907	2	2887	uc003tpl.2	0
chr4	177555936	177558171	2236	*	6.29	7.75	-1.46	2.31e-07	1.06e-05	ENSG00000150630	VEGFC	vascular endothelial growth factor C	WT_enrich	NA	Distal Intergenic	4	177604691	177713895	109205	2	7424	uc003ius.1	155724
chr22	33872173	33874128	1956	*	5.79	7.25	-1.46	1.26e-06	4.49e-05	ENSG00000266012	MIR4764	microRNA 4764	WT_enrich	NA	Intron (uc011amd.2/9215, intron 2 of 10)	22	33832568	33832655	88	2	100616295	uc021woh.1	-39518
chr19	18496738	18498226	1489	*	5.58	7.04	-1.46	2.54e-05	0.000553	ENSG00000264175	MIR3189	microRNA 3189	WT_enrich	NA	Promoter (<=1kb)	19	18497372	18497444	73	1	100422943	uc021uqo.1	0
chr16	2887844	2890491	2648	*	5.52	6.97	-1.46	2.94e-05	0.000622	ENSG00000172460	PRSS30P	serine protease 30, pseudogene	WT_enrich	NA	Promoter (1-2kb)	16	2889574	2892473	2900	2	124221	uc002crw.3	1982
chr5	34585904	34588215	2312	*	5.83	7.29	-1.46	3.77e-05	0.000759	ENSG00000039560	RAI14	retinoic acid induced 14	WT_enrich	NA	Distal Intergenic	5	34656433	34832717	176285	1	26064	uc003jir.3	-68218
chr5	28953279	28954903	1625	*	5.55	7.01	-1.46	4.22e-05	0.00083	NA	LSP1P3	LSP1 pseudogene 3	WT_enrich	NA	Distal Intergenic	5	28926977	28927420	444	1	729862	uc003jgz.1	26302
chr8	88707201	88708947	1747	*	5.35	6.81	-1.46	4.47e-05	0.000871	ENSG00000176566	DCAF4L2	DDB1 and CUL4 associated factor 4 like 2	WT_enrich	NA	Distal Intergenic	8	88882971	88886296	3326	2	138009	uc003ydz.3	177349
chr18	50838435	50839163	729	*	4.5	5.96	-1.46	0.00339	0.0276	ENSG00000187323	DCC	DCC netrin 1 receptor	WT_enrich	NA	Intron (uc002lfe.2/1630, intron 13 of 28)	18	50461142	51062273	601132	1	1630	uc010dpf.2	377293
chr7	144550681	144551435	755	*	4.46	5.92	-1.46	0.00627	0.0435	ENSG00000196511	TPK1	thiamin pyrophosphokinase 1	WT_enrich	NA	Distal Intergenic	7	144149034	144533146	384113	2	27010	uc003wes.3	-17535
chr18	7116299	7118162	1864	*	6.37	7.81	-1.45	1.75e-08	1.11e-06	ENSG00000101680	LAMA1	laminin subunit alpha 1	WT_enrich	NA	Promoter (<=1kb)	18	6941743	7117813	176071	2	284217	uc002knm.3	0
chr13	19448959	19449631	673	*	6.16	7.61	-1.45	5.33e-08	2.97e-06	NA	ANKRD20A9P	ankyrin repeat domain 20 family member A9, pseudogene	WT_enrich	NA	Promoter (2-3kb)	13	19408543	19446109	37567	2	284232	uc010tcj.1	-2850
chr19	18076971	18078487	1517	*	6.07	7.52	-1.45	4.03e-07	1.74e-05	ENSG00000105642	KCNN1	potassium calcium-activated channel subfamily N member 1	WT_enrich	NA	Intron (uc002nht.3/3780, intron 2 of 10)	19	18063094	18100652	37559	1	3780	uc010xqa.1	13877
chr8	34694692	34695313	622	*	5.75	7.2	-1.45	2.61e-06	8.26e-05	ENSG00000156687	UNC5D	unc-5 netrin receptor D	WT_enrich	NA	Distal Intergenic	8	35092975	35652181	559207	1	137970	uc003xjr.2	-397662
chr10	82227037	82228650	1614	*	5.42	6.86	-1.45	6.7e-05	0.00122	ENSG00000108219	TSPAN14	tetraspanin 14	WT_enrich	NA	Intron (uc001kci.4/81619, intron 1 of 7)	10	82214038	82282391	68354	1	81619	uc009xss.3	12999
chr19	1180233	1182126	1894	*	5.77	7.21	-1.45	0.000104	0.00175	ENSG00000064932	SBNO2	strawberry notch homolog 2	WT_enrich	NA	Distal Intergenic	19	1107633	1174282	66650	2	22904	uc010dse.3	-5951
chr15	96102817	96103632	816	*	4.73	6.19	-1.45	0.00395	0.031	ENSG00000259134	LINC00924	long intergenic non-protein coding RNA 924	WT_enrich	NA	Distal Intergenic	15	95976322	96051076	74755	1	145820	uc010urh.2	126495
chr4	40330042	40331206	1165	*	5.01	6.46	-1.45	0.00476	0.0356	ENSG00000174343	CHRNA9	cholinergic receptor nicotinic alpha 9 subunit	WT_enrich	NA	Intron (uc021xnq.1/uc021xnq.1, intron 3 of 3)	4	40337346	40357234	19889	1	55584	uc003gva.2	-6140
chr3	101808380	101810160	1781	*	6.89	8.33	-1.44	3.49e-10	3.74e-08	ENSG00000170044	ZPLD1	zona pellucida like domain containing 1	WT_enrich	NA	Distal Intergenic	3	101818088	102198685	380598	1	131368	uc003dvs.1	-7928
chr16	70747963	70750573	2611	*	6.23	7.67	-1.44	4.4e-08	2.51e-06	ENSG00000103043	VAC14	VAC14 component of PIKFYVE complex	WT_enrich	NA	Intron (uc002ezl.3/55697, intron 1 of 5)	16	70721342	70765462	44121	2	55697	uc002ezl.3	14889
chr20	51588430	51589871	1442	*	5.87	7.31	-1.44	1.4e-06	4.89e-05	ENSG00000182463	TSHZ2	teashirt zinc finger homeobox 2	WT_enrich	NA	Promoter (<=1kb)	20	51588946	52111869	522924	1	128553	uc002xwo.3	0
chr11	61717296	61718095	800	*	5.46	6.89	-1.44	0.000174	0.00267	ENSG00000167995	BEST1	bestrophin 1	WT_enrich	NA	Promoter (<=1kb)	11	61717356	61726386	9031	1	7439	uc001nsq.3	0
chr3	51615572	51616847	1276	*	5.21	6.65	-1.44	0.000417	0.00537	ENSG00000164080	RAD54L2	RAD54 like 2	WT_enrich	NA	Intron (uc003dbh.3/23132, intron 1 of 21)	3	51575596	51697612	122017	1	23132	uc011bdt.2	39976
chr20	47413708	47414499	792	*	4.95	6.39	-1.44	0.000484	0.00604	ENSG00000124126	PREX1	phosphatidylinositol-3,4,5-trisphosphate dependent Rac exchange factor 1	WT_enrich	NA	Intron (uc002xtw.1/57580, intron 1 of 39)	20	47240793	47444420	203628	2	57580	uc002xtw.1	29921
chr15	74583479	74584153	675	*	4.87	6.32	-1.44	0.000892	0.00976	ENSG00000140481	CCDC33	coiled-coil domain containing 33	WT_enrich	NA	Intron (uc002axo.4/80125, intron 10 of 18)	15	74559019	74628813	69795	1	80125	uc002axp.3	24460
chrX	139794764	139795545	782	*	4.61	6.05	-1.44	0.00264	0.0228	ENSG00000203930	LINC00632	long intergenic non-protein coding RNA 632	WT_enrich	NA	Promoter (2-3kb)	23	139791924	139796996	5073	1	286411	uc004fbe.2	2840
chr16	72918840	72919441	602	*	4.39	5.83	-1.44	0.00484	0.036	ENSG00000140836	ZFHX3	zinc finger homeobox 3	WT_enrich	NA	Intron (uc002fck.3/463, intron 4 of 9)	16	72816786	73082274	265489	2	463	uc002fck.3	162833
chr1	99968290	99969155	866	*	4.43	5.87	-1.44	0.0065	0.0447	ENSG00000099260	PALMD	palmdelphin	WT_enrich	NA	Distal Intergenic	1	100111431	100160097	48667	1	54873	uc001dsg.3	-142276
chr17	77924059	77926525	2467	*	6.51	7.94	-1.43	2.73e-09	2.23e-07	ENSG00000167291	TBC1D16	TBC1 domain family member 16	WT_enrich	NA	Promoter (<=1kb)	17	77906142	77924656	18515	2	125058	uc002jxg.2	0
chr12	92987216	92988897	1682	*	6.12	7.55	-1.43	1.03e-07	5.3e-06	NA	NA	NA	WT_enrich	NA	Distal Intergenic	12	93096619	93102325	5707	1	338809	uc001tch.2	-107722
chrX	153206707	153208558	1852	*	6.16	7.59	-1.43	3.04e-07	1.36e-05	ENSG00000102032	RENBP	renin binding protein	WT_enrich	NA	Promoter (1-2kb)	23	153200722	153210232	9511	2	5973	uc004fjo.2	1674
chr5	164026652	164028258	1607	*	6.04	7.47	-1.43	7.78e-07	3e-05	ENSG00000038274	MAT2B	methionine adenosyltransferase 2B	WT_enrich	NA	Exon (uc003lzn.3/uc003lzn.3, exon 3 of 3)	5	162944463	162946359	1897	1	27430	uc003lzm.4	1082189
chr6	123316989	123317866	878	*	5.84	7.27	-1.43	2.92e-06	9.09e-05	ENSG00000146352	CLVS2	clavesin 2	WT_enrich	NA	Promoter (<=1kb)	6	123317582	123385063	67482	1	134829	uc003pzi.1	0
chr10	120011413	120012945	1533	*	5.7	7.13	-1.43	9.19e-06	0.000235	ENSG00000165669	FAM204A	family with sequence similarity 204 member A	WT_enrich	NA	Distal Intergenic	10	120068572	120101839	33268	2	63877	uc001ldo.2	88894
chr16	86256080	86257812	1733	*	6.26	7.69	-1.43	1.09e-05	0.000271	ENSG00000268532	LINC02135	long intergenic non-protein coding RNA 2135	WT_enrich	NA	Distal Intergenic	16	86320037	86326995	6959	1	146513	uc021tmf.1	-62225
chr16	31020984	31022556	1573	*	5.5	6.93	-1.43	5.67e-05	0.00106	ENSG00000099365	STX1B	syntaxin 1B	WT_enrich	NA	Promoter (<=1kb)	16	31000577	31021829	21253	2	112755	uc010cad.2	0
chr8	135897734	135898890	1157	*	5.17	6.6	-1.43	0.000349	0.00468	ENSG00000199153	MIR30D	microRNA 30d	WT_enrich	NA	Distal Intergenic	8	135817119	135817188	70	2	407033	uc011ljl.1	-80546
chr14	100848977	100850540	1564	*	4.92	6.35	-1.43	0.00108	0.0113	ENSG00000176473	WDR25	WD repeat domain 25	WT_enrich	NA	Promoter (<=1kb)	14	100848337	100996640	148304	1	79446	uc001yho.3	640
chr19	14675487	14677268	1782	*	4.86	6.29	-1.43	0.00135	0.0135	ENSG00000099797	TECR	trans-2,3-enoyl-CoA reductase	WT_enrich	NA	Promoter (<=1kb)	19	14675591	14676792	1202	1	9524	uc002mze.3	0
chr9	104500126	104501041	916	*	4.9	6.33	-1.43	0.00195	0.018	ENSG00000198785	GRIN3A	glutamate ionotropic receptor NMDA type subunit 3A	WT_enrich	NA	Promoter (<=1kb)	9	104331634	104500862	169229	2	116443	uc004bbp.2	0
chr1	220863438	220864209	772	*	4.62	6.05	-1.43	0.00514	0.0377	ENSG00000162817	C1orf115	chromosome 1 open reading frame 115	WT_enrich	NA	Promoter (<=1kb)	1	220863628	220872499	8872	1	79762	uc001hmp.1	0
chr7	91463843	91466905	3063	*	7.19	8.61	-1.42	1.93e-12	3.42e-10	ENSG00000127989	MTERF1	mitochondrial transcription termination factor 1	WT_enrich	NA	Intron (uc010let.1/7978, intron 2 of 3)	7	91431460	91510016	78557	2	7978	uc010let.1	43111
chr5	114515593	114516598	1006	*	6.04	7.46	-1.42	4.25e-06	0.000124	ENSG00000152503	TRIM36	tripartite motif containing 36	WT_enrich	NA	Promoter (<=1kb)	5	114460459	114516243	55785	2	55521	uc003kqs.3	0
chr1	188689007	188690532	1526	*	5.62	7.04	-1.42	1.61e-05	0.000377	ENSG00000162670	BRINP3	BMP/retinoic acid inducible neural specific 3	WT_enrich	NA	Distal Intergenic	1	190066797	190444942	378146	2	339479	uc010pot.1	1754410
chr16	80603014	80604044	1031	*	5.6	7.02	-1.42	4.96e-05	0.000952	ENSG00000168589	DYNLRB2	dynein light chain roadblock-type 2	WT_enrich	NA	Exon (uc002ffr.1/uc002ffr.1, exon 1 of 3)	16	80574854	80584541	9688	1	83657	uc002ffq.3	28160
chr19	47925136	47926634	1499	*	5.29	6.72	-1.42	0.000963	0.0104	ENSG00000105419	MEIS3	Meis homeobox 3	WT_enrich	NA	Promoter (2-3kb)	19	47909488	47922785	13298	2	56917	uc010eld.3	-2351
chr16	1138384	1141512	3129	*	7.68	9.09	-1.41	5.95e-13	1.15e-10	ENSG00000184471	C1QTNF8	C1q and TNF related 8	WT_enrich	NA	3' UTR	16	1138226	1146244	8019	2	390664	uc010uuw.1	4732
chr9	132505161	132506134	974	*	5.19	6.59	-1.41	0.000638	0.0075	ENSG00000148344	PTGES	prostaglandin E synthase	WT_enrich	NA	Intron (uc004byi.3/9536, intron 2 of 2)	9	132500615	132515344	14730	2	9536	uc004byi.3	9210
chr14	65677856	65678767	912	*	5.06	6.47	-1.41	0.00317	0.0262	ENSG00000125952	MAX	MYC associated factor X	WT_enrich	NA	Distal Intergenic	14	65550457	65569413	18957	2	4149	uc031qpd.1	-108443
chr5	172323477	172326172	2696	*	6.93	8.34	-1.41	0.00331	0.0271	ENSG00000113719	ERGIC1	endoplasmic reticulum-golgi intermediate compartment 1	WT_enrich	NA	Promoter (<=1kb)	5	172323828	172379688	55861	1	57222	uc003mby.4	0
chr8	89067530	89069632	2103	*	6.13	7.53	-1.4	5.1e-07	2.11e-05	ENSG00000176566	DCAF4L2	DDB1 and CUL4 associated factor 4 like 2	WT_enrich	NA	Exon (uc003yeb.4/4325, exon 8 of 10)	8	88882971	88886296	3326	2	138009	uc003ydz.3	-181234
chr3	158440483	158441623	1141	*	5.54	6.94	-1.4	4.13e-05	0.000814	ENSG00000118849	RARRES1	retinoic acid receptor responder 1	WT_enrich	NA	Intron (uc003fci.3/5918, intron 1 of 5)	3	158414897	158450275	35379	2	5918	uc003fci.3	8652
chr9	81599299	81600789	1491	*	5.52	6.91	-1.4	7.58e-05	0.00135	ENSG00000106829	TLE4	TLE family member 4, transcriptional corepressor	WT_enrich	NA	Distal Intergenic	9	82186878	82341656	154779	1	7091	uc004alc.3	-586089
chr5	142642100	142642553	454	*	4.73	6.13	-1.4	0.00264	0.0228	ENSG00000113580	NR3C1	nuclear receptor subfamily 3 group C member 1	WT_enrich	NA	Distal Intergenic	5	142661151	142780417	119267	2	2908	uc031slp.1	137864
chr15	101208020	101209090	1071	*	4.67	6.07	-1.4	0.00293	0.0247	ENSG00000183475	ASB7	ankyrin repeat and SOCS box containing 7	WT_enrich	NA	Distal Intergenic	15	101142755	101191904	49150	1	140460	uc002bwk.3	65265
chr10	31985754	31988502	2749	*	6.42	7.81	-1.39	6.29e-07	2.54e-05	ENSG00000165322	ARHGAP12	Rho GTPase activating protein 12	WT_enrich	NA	Distal Intergenic	10	32094326	32097479	3154	2	94134	uc001ivw.2	108977
chr2	10409962	10411164	1203	*	4.86	6.26	-1.39	0.0015	0.0147	ENSG00000115756	HPCAL1	hippocalcin like 1	WT_enrich	NA	Distal Intergenic	2	10443030	10567743	124714	1	3241	uc002raj.4	-31866
chr14	73777099	73778485	1387	*	4.87	6.26	-1.39	0.00181	0.017	ENSG00000133961	NUMB	NUMB endocytic adaptor protein	WT_enrich	NA	Intron (uc010aro.1/8650, intron 4 of 7)	14	73741918	73751126	9209	2	8650	uc010ttz.1	-25973
chr5	16335545	16336032	488	*	4.81	6.2	-1.39	0.00237	0.021	ENSG00000173545	ZNF622	zinc finger protein 622	WT_enrich	NA	Distal Intergenic	5	16451628	16465894	14267	2	90441	uc003jfq.3	129862
chr14	96358135	96358876	742	*	4.98	6.36	-1.39	0.00306	0.0255	ENSG00000250366	TUNAR	TCL1 upstream neural differentiation-associated RNA	WT_enrich	NA	Intron (uc001yfe.3/100507043, intron 1 of 1)	14	96343109	96391908	48800	1	100507043	uc001yfe.3	15026
chr10	63516335	63517548	1214	*	4.87	6.26	-1.39	0.00368	0.0294	ENSG00000183346	CABCOCO1	ciliary associated calcium binding coiled-coil 1	WT_enrich	NA	Intron (uc010qik.2/219621, intron 4 of 6)	10	63422719	63526091	103373	1	219621	uc010qik.2	93616
chr8	142328078	142328823	746	*	4.59	5.98	-1.39	0.00471	0.0354	ENSG00000253595	LINC01300	long intergenic non-protein coding RNA 1300	WT_enrich	NA	Distal Intergenic	8	142350648	142354720	4073	1	731779	uc003ywe.3	-21825
chr20	49970685	49972031	1347	*	6.56	7.94	-1.38	6.76e-09	4.91e-07	ENSG00000266761	MIR3194	microRNA 3194	WT_enrich	NA	Distal Intergenic	20	50069442	50069514	73	2	100422889	uc021weu.1	97483
chr18	3296722	3297566	845	*	6.28	7.66	-1.38	4.84e-07	2.02e-05	ENSG00000118680	MYL12B	myosin light chain 12B	WT_enrich	NA	Distal Intergenic	18	3262717	3278282	15566	1	103910	uc010wyv.2	34005
chr17	74161867	74163322	1456	*	5.93	7.3	-1.38	4.03e-06	0.000119	ENSG00000129654	FOXJ1	forkhead box J1	WT_enrich	NA	Exon (uc002jqz.3/114804, exon 5 of 19)	17	74132415	74137380	4966	2	2302	uc002jqx.3	-24487
chr19	14096874	14098399	1526	*	6.01	7.38	-1.38	1.09e-05	0.00027	ENSG00000132005	RFX1	regulatory factor X1	WT_enrich	NA	Intron (uc002mxv.3/5989, intron 2 of 20)	19	14072342	14117134	44793	2	5989	uc002mxv.3	18735
chr10	110225797	110226511	715	*	5.64	7.02	-1.38	2.21e-05	0.000492	ENSG00000108018	SORCS1	sortilin related VPS10 domain containing receptor 1	WT_enrich	NA	Distal Intergenic	10	108338421	108924466	586046	2	114815	uc001kyo.3	-1301331
chr5	32531317	32532561	1245	*	5.92	7.3	-1.38	0.000189	0.00285	ENSG00000113387	SUB1	SUB1 regulator of transcription	WT_enrich	NA	Distal Intergenic	5	32585605	32604185	18581	1	10923	uc003jhs.2	-53044
chr3	45085358	45086055	698	*	4.75	6.13	-1.38	0.00241	0.0213	ENSG00000163815	CLEC3B	C-type lectin domain family 3 member B	WT_enrich	NA	Distal Intergenic	3	45067759	45077563	9805	1	7123	uc003cok.4	17599
chr5	77886526	77889064	2539	*	6.3	7.67	-1.37	1.5e-07	7.31e-06	ENSG00000145685	LHFPL2	LHFPL tetraspan subfamily member 2	WT_enrich	NA	Intron (uc003kfo.3/10184, intron 2 of 4)	5	77920640	77937985	17346	2	10184	uc003kfp.1	48921
chr2	239076420	239079438	3019	*	6.15	7.52	-1.37	7.7e-06	0.000202	ENSG00000168427	KLHL30	kelch like family member 30	WT_enrich	NA	3' UTR	2	239047363	239061547	14185	1	377007	uc002vxr.2	29057
chr10	64675006	64676999	1994	*	5.89	7.26	-1.37	1.65e-05	0.000385	ENSG00000122877	EGR2	early growth response 2	WT_enrich	NA	Distal Intergenic	10	64571756	64578927	7172	2	1959	uc009xph.3	-96079
chr14	68943184	68944262	1079	*	5.76	7.14	-1.37	0.000124	0.00202	ENSG00000185650	ZFP36L1	ZFP36 ring finger protein like 1	WT_enrich	NA	Intron (uc001xkd.3/5890, intron 10 of 10)	14	69254372	69260631	6260	2	677	uc001xkh.2	316369
chr16	2166467	2167505	1039	*	5.11	6.48	-1.37	0.00146	0.0143	ENSG00000008710	PKD1	polycystin 1, transient receptor potential channel interacting	WT_enrich	NA	Exon (uc002cos.1/5310, exon 6 of 46)	16	2140885	2153896	13012	2	5310	uc010bse.1	-12571
chr19	49648941	49649808	868	*	4.93	6.3	-1.37	0.00157	0.0151	ENSG00000177380	PPFIA3	PTPRF interacting protein alpha 3	WT_enrich	NA	Promoter (1-2kb)	19	49651340	49654278	2939	1	8541	uc002pmu.1	-1532
chr3	43538824	43540128	1305	*	5.05	6.42	-1.37	0.00217	0.0196	ENSG00000160746	ANO10	anoctamin 10	WT_enrich	NA	Intron (uc003cmv.3/55129, intron 11 of 12)	3	43407818	43663560	255743	2	55129	uc003cmv.3	123432
chr2	241925633	241927272	1640	*	5.17	6.54	-1.37	0.00385	0.0304	ENSG00000162804	SNED1	sushi, nidogen and EGF like domains 1	WT_enrich	NA	Distal Intergenic	2	241938255	242033643	95389	1	25992	uc002wah.1	-10983
chr8	126653471	126654055	585	*	4.77	6.15	-1.37	0.00448	0.0342	ENSG00000173334	TRIB1	tribbles pseudokinase 1	WT_enrich	NA	Distal Intergenic	8	126445943	126450644	4702	1	10221	uc010mdn.3	207528
chr6	96462913	96464603	1691	*	6.48	7.84	-1.36	3.39e-07	1.49e-05	ENSG00000172461	FUT9	fucosyltransferase 9	WT_enrich	NA	Promoter (<=1kb)	6	96463845	96663488	199644	1	10690	uc003pop.4	0
chr20	18897203	18899351	2149	*	6.19	7.55	-1.36	6.21e-07	2.51e-05	NA	SCP2D1-AS1	SCP2D1 antisense RNA 1	WT_enrich	NA	Distal Intergenic	20	18790372	18810839	20468	2	100128496	uc002wrj.2	-86364
chr4	33469013	33471770	2758	*	6.16	7.52	-1.36	3.07e-06	9.48e-05	ENSG00000047365	ARAP2	ArfGAP with RhoGAP domain, ankyrin repeat and PH domain 2	WT_enrich	NA	Distal Intergenic	4	35949843	36075457	125615	2	116984	uc003gso.3	2603687
chr7	155677942	155678831	890	*	5.92	7.27	-1.36	5.84e-06	0.000161	ENSG00000164690	SHH	sonic hedgehog signaling molecule	WT_enrich	NA	Distal Intergenic	7	155595558	155604967	9410	2	6469	uc003wmk.1	-72975
chr12	115573296	115574074	779	*	5.39	6.75	-1.36	0.000258	0.00365	ENSG00000135111	TBX3	T-box transcription factor 3	WT_enrich	NA	Distal Intergenic	12	115117761	115121969	4209	2	6926	uc010syw.1	-451327
chr1	152767898	152771009	3112	*	6.92	8.28	-1.35	8.44e-11	1.06e-08	ENSG00000172155	LCE1D	late cornified envelope 1D	WT_enrich	NA	Promoter (<=1kb)	1	152769227	152770657	1431	1	353134	uc009wnp.3	0
chr16	17365803	17367681	1879	*	5.87	7.22	-1.35	5.88e-05	0.0011	ENSG00000103489	XYLT1	xylosyltransferase 1	WT_enrich	NA	Intron (uc002dfa.3/64131, intron 2 of 11)	16	17196181	17564738	368558	2	64131	uc002dfa.3	197057
chr5	127258081	127259188	1108	*	5.5	6.85	-1.35	9.5e-05	0.00162	ENSG00000245937	LINC01184	long intergenic non-protein coding RNA 1184	WT_enrich	NA	Distal Intergenic	5	127276132	127418766	142635	2	644873	uc003kun.3	159578
chr3	9642282	9642862	581	*	5.33	6.68	-1.35	0.000294	0.00408	ENSG00000156959	LHFPL4	LHFPL tetraspan subfamily member 4	WT_enrich	NA	Distal Intergenic	3	9540045	9595486	55442	2	375323	uc003bry.3	-46796
chr14	104267271	104268114	844	*	5.34	6.68	-1.35	0.000348	0.00467	ENSG00000088808	PPP1R13B	protein phosphatase 1 regulatory subunit 13B	WT_enrich	NA	Intron (uc001yof.1/23368, intron 1 of 16)	14	104206161	104313222	107062	2	23368	uc001yog.1	45108
chr2	5813384	5814114	731	*	5.1	6.45	-1.35	0.000753	0.00853	ENSG00000176887	SOX11	SRY-box transcription factor 11	WT_enrich	NA	Distal Intergenic	2	5832799	5841517	8719	1	6664	uc002qyj.3	-18685
chr14	38068726	38069479	754	*	5.4	6.75	-1.35	0.00202	0.0185	ENSG00000129514	FOXA1	forkhead box A1	WT_enrich	NA	Distal Intergenic	14	38058757	38064325	5569	2	3169	uc001wuf.4	-4401
chr20	56677804	56678509	706	*	4.57	5.92	-1.35	0.00581	0.0412	ENSG00000124237	C20orf85	chromosome 20 open reading frame 85	WT_enrich	NA	Distal Intergenic	20	56725983	56736183	10201	1	128602	uc002xyv.3	-47474
chr1	12507839	12510045	2207	*	6.13	7.47	-1.34	3.4e-06	0.000103	ENSG00000048707	VPS13D	vacuolar protein sorting 13 homolog D	WT_enrich	NA	Intron (uc001atv.3/55187, intron 65 of 69)	1	12469884	12572098	102215	1	55187	uc010obd.2	37955
chr6	118816254	118818293	2040	*	6.17	7.51	-1.34	6.75e-06	0.000181	NA	BRD7P3	bromodomain containing 7 pseudogene 3	WT_enrich	NA	Intron (uc003pxz.2/387119, intron 5 of 12)	6	118822536	118824996	2461	1	23629	uc011ebk.2	-4243
chr21	16793234	16795782	2549	*	5.72	7.05	-1.34	5.23e-05	0.000997	ENSG00000155313	USP25	ubiquitin specific peptidase 25	WT_enrich	NA	Distal Intergenic	21	17102496	17252377	149882	1	29761	uc002yjy.1	-306714
chr21	39616293	39617835	1543	*	5.85	7.19	-1.34	9.07e-05	0.00156	ENSG00000157551	KCNJ15	potassium inwardly rectifying channel subfamily J member 15	WT_enrich	NA	Intron (uc031rvj.1/3772, intron 1 of 3)	21	39628620	39673746	45127	1	3772	uc002ywv.4	-10785
chr17	19896260	19896723	464	*	5.21	6.55	-1.34	0.00204	0.0186	ENSG00000108599	AKAP10	A-kinase anchoring protein 10	WT_enrich	NA	Distal Intergenic	17	19850720	19881169	30450	2	11216	uc010vze.2	-15091
chr14	65819802	65821020	1219	*	4.71	6.05	-1.34	0.00366	0.0293	ENSG00000266740	MIR4708	microRNA 4708	WT_enrich	NA	Distal Intergenic	14	65801836	65801901	66	2	100616176	uc021ruw.1	-17901
chr13	19517451	19518394	944	*	4.78	6.12	-1.34	0.00371	0.0296	ENSG00000232685	LINC00442	long intergenic non-protein coding RNA 442	WT_enrich	NA	Distal Intergenic	13	19582399	19586774	4376	1	348021	uc001uma.1	-64005
chr3	45160931	45167481	6551	*	8.81	10.14	-1.33	4.31e-20	2.61e-17	ENSG00000163814	CDCP1	CUB domain containing protein 1	WT_enrich	NA	Intron (uc003com.3/64866, intron 1 of 8)	3	45123769	45187914	64146	2	64866	uc003com.3	20433
chr19	708444	710509	2066	*	7.67	9.01	-1.33	3.67e-13	7.33e-11	ENSG00000099864	PALM	paralemmin	WT_enrich	NA	Promoter (<=1kb)	19	708953	735048	26096	1	5064	uc010xft.2	0
chr22	25960375	25961536	1162	*	6.6	7.93	-1.33	3.09e-08	1.84e-06	ENSG00000100077	GRK3	G protein-coupled receptor kinase 3	WT_enrich	NA	Promoter (<=1kb)	22	25960861	26106104	145244	1	157	uc010gux.3	0
chr2	97151571	97152434	864	*	6.31	7.64	-1.33	2.88e-07	1.29e-05	ENSG00000163121	NEURL3	neuralized E3 ubiquitin protein ligase 3	WT_enrich	NA	Distal Intergenic	2	97163383	97171094	7712	2	93082	uc010fhx.3	18660
chr4	84033841	84036488	2648	*	5.98	7.31	-1.33	4e-06	0.000118	ENSG00000145287	PLAC8	placenta associated 8	WT_enrich	NA	Promoter (<=1kb)	4	84011211	84035911	24701	2	51316	uc010ijy.3	0
chr2	38239939	38241130	1192	*	5.15	6.48	-1.33	0.000982	0.0105	NA	RMDN2-AS1	RMDN2 antisense RNA 1	WT_enrich	NA	Intron (uc002rql.3/151393, intron 10 of 10)	2	38177477	38263484	86008	2	101410544	uc031rob.1	22354
chr20	61050605	61051866	1262	*	5.07	6.41	-1.33	0.00126	0.0128	ENSG00000130700	GATA5	GATA binding protein 5	WT_enrich	NA	Promoter (<=1kb)	20	61038553	61051026	12474	2	140628	uc002ycx.1	0
chr3	38875479	38877762	2284	*	5.21	6.55	-1.33	0.00295	0.0248	ENSG00000168356	SCN11A	sodium voltage-gated channel alpha subunit 11	WT_enrich	NA	Distal Intergenic	3	38890776	38904790	14015	2	11280	uc003cis.1	27028
chr14	70353735	70354919	1185	*	4.68	6.01	-1.33	0.00459	0.0347	ENSG00000198732	SMOC1	SPARC related modular calcium binding 1	WT_enrich	NA	Intron (uc001xls.2/64093, intron 1 of 11)	14	70346114	70499083	152970	1	64093	uc001xlt.2	7621
chr7	130910374	130910926	553	*	4.68	6.01	-1.33	0.00518	0.0379	ENSG00000128585	MKLN1	muskelin 1	WT_enrich	NA	Intron (uc011kpl.2/4289, intron 2 of 18)	7	131012595	131163719	151125	1	4289	uc010lmh.2	-101669
chr2	102857101	102859275	2175	*	7.06	8.38	-1.32	5.58e-08	3.09e-06	ENSG00000115598	IL1RL2	interleukin 1 receptor like 2	WT_enrich	NA	Distal Intergenic	2	102803466	102855811	52346	1	8808	uc002tbt.3	53635
chr11	28723005	28727274	4270	*	7	8.31	-1.32	8.6e-08	4.52e-06	ENSG00000169519	METTL15	methyltransferase like 15	WT_enrich	NA	Distal Intergenic	11	28131713	28147409	15697	1	196074	uc001msf.1	591292
chr3	2140132	2141009	878	*	5.51	6.83	-1.32	0.000192	0.00287	ENSG00000144619	CNTN4	contactin 4	WT_enrich	NA	Promoter (<=1kb)	3	2140550	3084847	944298	1	152330	uc003bpb.1	0
chr8	47528377	47529753	1377	*	8.28	9.6	-1.32	0.000461	0.00581	ENSG00000253314	LINC00293	long intergenic non-protein coding RNA 293	WT_enrich	NA	Distal Intergenic	8	47752508	47765991	13484	1	497634	uc010lxr.1	-222755
chr12	132259667	132261333	1667	*	5.65	6.98	-1.32	0.00106	0.0111	ENSG00000198598	MMP17	matrix metallopeptidase 17	WT_enrich	NA	Intron (uc001uja.2/6433, intron 13 of 17)	12	132312941	132336316	23376	1	4326	uc001ujc.1	-51608
chr9	136307369	136309195	1827	*	5.08	6.4	-1.32	0.00225	0.0201	ENSG00000160323	ADAMTS13	ADAM metallopeptidase with thrombospondin type 1 motif 13	WT_enrich	NA	Exon (uc004cdr.1/11093, exon 14 of 16)	9	136320770	136323677	2908	1	11093	uc004cea.1	-11575
chr11	57260651	57261724	1074	*	5.08	6.4	-1.32	0.00334	0.0273	ENSG00000149150	SLC43A1	solute carrier family 43 member 1	WT_enrich	NA	Exon (uc001nkk.3/8501, exon 8 of 15)	11	57252004	57282358	30355	2	8501	uc001nkk.3	20634
chr13	32212264	32212851	588	*	4.98	6.3	-1.32	0.0036	0.0289	ENSG00000133105	RXFP2	relaxin family peptide receptor 2	WT_enrich	NA	Distal Intergenic	13	32313679	32377009	63331	1	122042	uc001utt.3	-100828
chr17	53820070	53820635	566	*	4.82	6.14	-1.32	0.0075	0.0496	ENSG00000141179	PCTP	phosphatidylcholine transfer protein	WT_enrich	NA	Distal Intergenic	17	53828340	53854748	26409	1	58488	uc002iul.4	-7705
chr5	135364179	135366841	2663	*	8.17	9.47	-1.31	3.45e-19	1.79e-16	ENSG00000120708	TGFBI	transforming growth factor beta induced	WT_enrich	NA	Promoter (<=1kb)	5	135364584	135399507	34924	1	7045	uc003lbf.4	0
chr10	54210441	54215123	4683	*	7.77	9.08	-1.31	1.05e-15	3.38e-13	ENSG00000107984	DKK1	dickkopf WNT signaling pathway inhibitor 1	WT_enrich	NA	Exon (uc001jjs.3/uc001jjs.3, exon 1 of 3)	10	54074041	54077417	3377	1	22943	uc001jjr.3	136400
chr5	149978795	149981758	2964	*	6.89	8.2	-1.31	1.61e-09	1.43e-07	ENSG00000171992	SYNPO	synaptopodin	WT_enrich	NA	Promoter (<=1kb)	5	149980642	150031903	51262	1	11346	uc003lsn.3	0
chr7	73399722	73401098	1377	*	6.5	7.81	-1.31	8.25e-08	4.34e-06	ENSG00000049540	ELN	elastin	WT_enrich	NA	Distal Intergenic	7	73442427	73470687	28261	1	2006	uc003tzm.1	-41329
chrX	100672902	100673794	893	*	6.09	7.39	-1.31	4.97e-06	0.000141	ENSG00000126945	HNRNPH2	heterogeneous nuclear ribonucleoprotein H2	WT_enrich	NA	Distal Intergenic	23	100663121	100669128	6008	1	3188	uc004ehn.3	9781
chr8	13229223	13231016	1794	*	5.72	7.02	-1.31	4.8e-05	0.000927	ENSG00000164741	DLC1	DLC1 Rho GTPase activating protein	WT_enrich	NA	Intron (uc003wwm.2/10395, intron 4 of 17)	8	12940872	13134057	193186	2	10395	uc003wwl.1	-95166
chr12	107730041	107731688	1648	*	5.74	7.05	-1.31	6.76e-05	0.00123	ENSG00000151136	BTBD11	BTB domain containing 11	WT_enrich	NA	Intron (uc009zut.1/121551, intron 1 of 9)	12	107712197	108053419	341223	1	121551	uc001tmk.1	17844
chr20	49031818	49032924	1107	*	5.52	6.83	-1.31	0.000167	0.00257	ENSG00000196396	PTPN1	protein tyrosine phosphatase non-receptor type 1	WT_enrich	NA	Distal Intergenic	20	49126891	49201086	74196	1	5770	uc002xvl.3	-93967
chr12	33591900	33593057	1158	*	5.53	6.83	-1.31	0.000187	0.00282	ENSG00000110975	SYT10	synaptotagmin 10	WT_enrich	NA	Promoter (<=1kb)	12	33528348	33592754	64407	2	341359	uc001rll.1	0
chr1	36579419	36581829	2411	*	5.48	6.79	-1.31	0.000652	0.00761	ENSG00000171812	COL8A2	collagen type VIII alpha 2 chain	WT_enrich	NA	Distal Intergenic	1	36560844	36565850	5007	2	1296	uc001bzw.2	-13569
chr3	45245368	45246290	923	*	5.1	6.41	-1.31	0.00143	0.0141	ENSG00000249992	TMEM158	transmembrane protein 158	WT_enrich	NA	Distal Intergenic	3	45265956	45267814	1859	2	25907	uc011baf.2	21524
chr15	89926984	89927958	975	*	4.93	6.24	-1.31	0.00293	0.0247	ENSG00000255571	MIR9-3HG	MIR9-3 host gene	WT_enrich	NA	Intron (uc002bnv.2/254559, intron 2 of 6)	15	89921273	89941718	20446	1	254559	uc002bnw.2	5711
chr8	128656292	128656993	702	*	4.68	5.99	-1.31	0.00592	0.0417	ENSG00000136997	MYC	MYC proto-oncogene, bHLH transcription factor	WT_enrich	NA	Distal Intergenic	8	128747765	128751018	3254	1	4609	uc003ysh.1	-90772
chr3	141049701	141052637	2937	*	7.07	8.37	-1.3	4.57e-10	4.67e-08	ENSG00000177311	ZBTB38	zinc finger and BTB domain containing 38	WT_enrich	NA	Intron (uc003etw.3/253461, intron 1 of 7)	3	141043055	141168632	125578	1	253461	uc003etw.3	6646
chr2	208175099	208177040	1942	*	7.45	8.76	-1.3	6.48e-09	4.77e-07	ENSG00000118263	KLF7	Kruppel like factor 7	WT_enrich	NA	Distal Intergenic	2	207938862	208031970	93109	2	8609	uc031rrb.1	-143129
chr7	106064674	106066696	2023	*	7.35	8.64	-1.3	1.1e-08	7.38e-07	ENSG00000105835	NAMPT	nicotinamide phosphoribosyltransferase	WT_enrich	NA	Distal Intergenic	7	105903604	105925638	22035	2	10135	uc011klu.1	-139036
chr21	39694697	39697294	2598	*	6.27	7.57	-1.3	7.26e-07	2.84e-05	ENSG00000157551	KCNJ15	potassium inwardly rectifying channel subfamily J member 15	WT_enrich	NA	Distal Intergenic	21	39644342	39673746	29405	1	3772	uc002ywx.4	50355
chr12	76244150	76246730	2581	*	6.29	7.59	-1.3	5.37e-06	0.00015	ENSG00000139289	PHLDA1	pleckstrin homology like domain family A member 1	WT_enrich	NA	Distal Intergenic	12	76419227	76425556	6330	2	22822	uc001sxu.3	178826
chr14	95078619	95080304	1686	*	6.68	7.98	-1.3	1.31e-05	0.000315	ENSG00000196136	SERPINA3	serpin family A member 3	WT_enrich	NA	Promoter (<=1kb)	14	95078634	95081421	2788	1	12	uc010avf.1	0
chr15	37878030	37879510	1481	*	6.03	7.32	-1.3	3.16e-05	0.000659	ENSG00000166069	TMCO5A	transmembrane and coiled-coil domains 5A	WT_enrich	NA	Distal Intergenic	15	38226827	38259925	33099	1	145942	uc001zjv.1	-347317
chr17	37861865	37863572	1708	*	5.47	6.77	-1.3	0.000305	0.00419	ENSG00000141736	ERBB2	erb-b2 receptor tyrosine kinase 2	WT_enrich	NA	5' UTR	17	37856254	37884915	28662	1	2064	uc010wek.2	5611
chr7	151100866	151102069	1204	*	5.27	6.57	-1.3	0.000783	0.00879	ENSG00000243836	WDR86-AS1	WDR86 antisense RNA 1	WT_enrich	NA	Intron (uc003wka.2/349136, intron 2 of 6)	7	151106322	151110132	3811	1	100131176	uc003wkd.3	-4253
chr15	70325831	70326579	749	*	5.23	6.53	-1.3	0.00129	0.0131	ENSG00000140332	TLE3	TLE family member 3, transcriptional corepressor	WT_enrich	NA	Distal Intergenic	15	70358353	70366946	8594	2	7090	uc010bim.1	40367
chr9	118355643	118356759	1117	*	4.97	6.27	-1.3	0.00204	0.0186	ENSG00000204148	LINC00474	long intergenic non-protein coding RNA 474	WT_enrich	NA	Distal Intergenic	9	118650544	118687377	36834	2	58483	uc004bjm.3	330618
chr5	170877365	170878965	1601	*	7.04	8.33	-1.29	6.9e-10	6.75e-08	ENSG00000156427	FGF18	fibroblast growth factor 18	WT_enrich	NA	Intron (uc003mbk.3/8817, intron 4 of 4)	5	170846667	170884630	37964	1	8817	uc003mbk.3	30698
chrX	134155518	134156831	1314	*	6.53	7.81	-1.29	3.81e-07	1.66e-05	ENSG00000212747	RTL8B	retrotransposon Gag like 8B	WT_enrich	NA	Promoter (<=1kb)	23	134154534	134156566	2033	2	441518	uc004eyc.1	0
chr18	395073	396877	1805	*	6.23	7.52	-1.29	4.72e-06	0.000135	ENSG00000158270	COLEC12	collectin subfamily member 12	WT_enrich	NA	Intron (uc002kkm.3/81035, intron 2 of 9)	18	319355	500729	181375	2	81035	uc002kkm.3	103852
chr20	46204447	46206350	1904	*	6.35	7.64	-1.29	7.72e-05	0.00137	ENSG00000124151	NCOA3	nuclear receptor coactivator 3	WT_enrich	NA	Intron (uc002xtk.3/8202, intron 1 of 22)	20	46255746	46285621	29876	1	8202	uc010zyc.2	-49396
chrX	26279028	26280813	1786	*	5.74	7.03	-1.29	0.000273	0.00383	ENSG00000188408	MAGEB5	MAGE family member B5	WT_enrich	NA	Distal Intergenic	23	26234286	26236387	2102	1	347541	uc031thc.1	44742
chr17	32578961	32580461	1501	*	5.64	6.93	-1.29	0.00132	0.0132	ENSG00000108691	CCL2	C-C motif chemokine ligand 2	WT_enrich	NA	Promoter (1-2kb)	17	32582296	32584220	1925	1	6347	uc002hhy.3	-1835
chr6	14841776	14843262	1487	*	5.05	6.35	-1.29	0.00321	0.0265	ENSG00000008083	JARID2	jumonji and AT-rich interaction domain containing 2	WT_enrich	NA	Distal Intergenic	6	15245734	15497401	251668	1	3720	uc011diu.1	-402472
chr10	89909523	89910317	795	*	4.76	6.05	-1.29	0.00693	0.0468	ENSG00000171862	PTEN	phosphatase and tensin homolog	WT_enrich	NA	Intron (uc010qms.1/55328, intron 5 of 5)	10	89623195	89728532	105338	1	5728	uc021pvw.1	286328
chr4	38161830	38165726	3897	*	7.49	8.77	-1.28	1.49e-11	2.27e-09	ENSG00000065882	TBC1D1	TBC1 domain family member 1	WT_enrich	NA	Distal Intergenic	4	38121575	38140796	19222	1	23216	uc003gtd.3	40255
chr5	178487061	178487965	905	*	6.81	8.09	-1.28	2.95e-08	1.77e-06	ENSG00000177932	ZNF354C	zinc finger protein 354C	WT_enrich	NA	Promoter (<=1kb)	5	178487607	178507691	20085	1	30832	uc003mju.3	0
chr3	62925932	62927317	1386	*	7.04	8.32	-1.28	5.87e-07	2.4e-05	ENSG00000244342	LINC00698	long intergenic non-protein coding RNA 698	WT_enrich	NA	Distal Intergenic	3	62936133	63110737	174605	1	285401	uc003dlo.3	-8816
chr2	118736636	118738839	2204	*	6.03	7.31	-1.28	1.01e-05	0.000255	ENSG00000125633	CCDC93	coiled-coil domain containing 93	WT_enrich	NA	Intron (uc002tlj.3/54520, intron 7 of 23)	2	118673054	118771739	98686	2	54520	uc002tlj.3	32900
chrX	1323782	1325244	1463	*	5.43	6.71	-1.28	0.000641	0.00753	ENSG00000205755	CRLF2	cytokine receptor like factor 2	WT_enrich	NA	Intron (uc004cpk.2/64109, intron 3 of 5)	23	1314887	1331529	16643	2	64109	uc004cpk.2	6285
chr19	19282196	19283441	1246	*	5.36	6.64	-1.28	0.00105	0.011	ENSG00000213999	MEF2B	myocyte enhancer factor 2B	WT_enrich	NA	Promoter (1-2kb)	19	19256377	19281098	24722	2	100271849	uc002nlk.2	-1098
chr15	88918270	88919264	995	*	5.63	6.9	-1.28	0.00112	0.0116	ENSG00000259494	MRPL46	mitochondrial ribosomal protein L46	WT_enrich	NA	Distal Intergenic	15	89002708	89009004	6297	2	26589	uc002bmi.1	89740
chr5	156981153	156983608	2456	*	5.75	7.03	-1.28	0.00145	0.0142	ENSG00000135074	ADAM19	ADAM metallopeptidase domain 19	WT_enrich	NA	Intron (uc003lww.3/8728, intron 3 of 22)	5	156908442	157002749	94308	2	8728	uc011ddr.1	19141
chr21	45604492	45605517	1026	*	5.24	6.52	-1.28	0.00151	0.0147	ENSG00000160221	GATD3A	glutamine amidotransferase like class 1 domain containing 3A	WT_enrich	NA	Distal Intergenic	21	45553494	45565605	12112	1	8209	uc002zed.4	50998
chr1	21981878	21983241	1364	*	4.96	6.24	-1.28	0.00419	0.0325	ENSG00000076864	RAP1GAP	RAP1 GTPase activating protein	WT_enrich	NA	Intron (uc001bex.3/5909, intron 1 of 24)	1	21922708	21978348	55641	2	5909	uc001bew.3	-3530
chr18	15197429	15198605	1177	*	7.11	8.39	-1.27	6.79e-10	6.69e-08	ENSG00000215512	LOC644669	ankyrin repeat domain 30B pseudogene	WT_enrich	NA	Distal Intergenic	18	15313555	15325918	12364	2	644669	uc002ktd.1	127313
chr16	88767023	88770523	3501	*	6.58	7.85	-1.27	5.34e-07	2.2e-05	ENSG00000158717	RNF166	ring finger protein 166	WT_enrich	NA	Promoter (<=1kb)	16	88762903	88770025	7123	2	115992	uc021tmn.1	0
chr10	65470853	65473959	3107	*	6.7	7.96	-1.27	7.23e-07	2.83e-05	ENSG00000165476	REEP3	receptor accessory protein 3	WT_enrich	NA	Distal Intergenic	10	65281123	65384883	103761	1	221035	uc001jmt.3	189730
chr7	64912998	64914961	1964	*	5.98	7.24	-1.27	1.75e-05	0.000404	ENSG00000146757	ZNF92	zinc finger protein 92	WT_enrich	NA	Distal Intergenic	7	64838768	64865998	27231	1	168374	uc010kzu.3	74230
chr15	75339083	75340326	1244	*	6.04	7.31	-1.27	3.53e-05	0.000722	ENSG00000138621	PPCDC	phosphopantothenoylcysteine decarboxylase	WT_enrich	NA	Intron (uc002azo.3/60490, intron 4 of 5)	15	75315927	75343067	27141	1	60490	uc002azo.3	23156
chr1	99470072	99470943	872	*	5.83	7.1	-1.27	9.05e-05	0.00156	ENSG00000117598	PLPPR5	phospholipid phosphatase related 5	WT_enrich	NA	Promoter (<=1kb)	1	99355801	99470449	114649	2	163404	uc001dsb.3	0
chr5	95555505	95556827	1323	*	5.76	7.04	-1.27	0.000469	0.00589	ENSG00000207578	MIR583	microRNA 583	WT_enrich	NA	Distal Intergenic	5	95414842	95414916	75	1	693168	uc021ybp.1	140663
chr7	102252370	102252813	444	*	5.4	6.67	-1.27	0.000619	0.00733	ENSG00000105808	RASA4	RAS p21 protein activator 4	WT_enrich	NA	Promoter (<=1kb)	7	102220093	102252038	31946	2	10156	uc011kla.2	-332
chr1	32256557	32258198	1642	*	5.27	6.54	-1.27	0.000821	0.00911	ENSG00000134668	SPOCD1	SPOC domain containing 1	WT_enrich	NA	5' UTR	1	32260097	32264232	4136	2	90853	uc001btw.1	6034
chr3	24870586	24871487	902	*	4.94	6.21	-1.27	0.00521	0.038	NA	NA	NA	WT_enrich	NA	Distal Intergenic	3	24562853	24562926	74	2	100616448	uc021wue.1	-307660
chr2	113568224	113572379	4156	*	7.84	9.1	-1.26	5.13e-11	6.85e-09	ENSG00000125538	IL1B	interleukin 1 beta	WT_enrich	NA	Distal Intergenic	2	113587337	113593203	5867	2	3553	uc002tih.1	20824
chr2	132794902	132796766	1865	*	7.65	8.91	-1.26	4.08e-10	4.24e-08	ENSG00000163046	ANKRD30BL	ankyrin repeat domain 30B like	WT_enrich	NA	Distal Intergenic	2	132905164	132919525	14362	2	554226	uc002tti.3	122759
chr3	45194185	45196955	2771	*	6.93	8.19	-1.26	2.77e-08	1.67e-06	ENSG00000163814	CDCP1	CUB domain containing protein 1	WT_enrich	NA	Distal Intergenic	3	45151731	45187914	36184	2	64866	uc003con.3	-6271
chr17	32581309	32583753	2445	*	6.78	8.04	-1.26	7.38e-08	3.96e-06	ENSG00000108691	CCL2	C-C motif chemokine ligand 2	WT_enrich	NA	Promoter (<=1kb)	17	32582296	32584220	1925	1	6347	uc002hhy.3	0
chr20	38933779	38935432	1654	*	6.68	7.94	-1.26	4.07e-06	0.00012	ENSG00000204103	MAFB	MAF bZIP transcription factor B	WT_enrich	NA	Distal Intergenic	20	39314517	39317876	3360	2	9935	uc002xji.3	382444
chr5	128795624	128797608	1985	*	6.69	7.95	-1.26	6.35e-06	0.000173	ENSG00000145808	ADAMTS19	ADAM metallopeptidase with thrombospondin type 1 motif 19	WT_enrich	NA	Promoter (<=1kb)	5	128796103	129074376	278274	1	171019	uc003kvb.1	0
chr12	79280233	79282281	2049	*	6.55	7.82	-1.26	3.16e-05	0.000659	ENSG00000067715	SYT1	synaptotagmin 1	WT_enrich	NA	Intron (uc001sys.3/6857, intron 2 of 11)	12	79258449	79845788	587340	1	6857	uc001syu.3	21784
chr21	36550370	36551809	1440	*	5.83	7.09	-1.26	4.63e-05	0.000899	ENSG00000159216	RUNX1	RUNX family transcription factor 1	WT_enrich	NA	Intron (uc002yut.1/861, intron 7 of 10)	21	36160098	36421641	261544	2	861	uc002yuk.4	-128729
chr10	26140437	26141661	1225	*	5.35	6.61	-1.26	0.00111	0.0115	ENSG00000095777	MYO3A	myosin IIIA	WT_enrich	NA	Distal Intergenic	10	26223002	26312410	89409	1	53904	uc001ism.2	-81341
chr2	3479976	3481066	1091	*	5.06	6.32	-1.26	0.00225	0.0201	ENSG00000182551	ADI1	acireductone dioxygenase 1	WT_enrich	NA	Intron (uc002qxm.1/51112, intron 9 of 11)	2	3501690	3521518	19829	2	55256	uc010yiq.2	40452
chr20	56264450	56265428	979	*	4.91	6.17	-1.26	0.00381	0.0302	ENSG00000124225	PMEPA1	prostate transmembrane protein, androgen induced 1	WT_enrich	NA	Promoter (<=1kb)	20	56223448	56265680	42233	2	56937	uc031ruk.1	252
chr8	85204744	85205268	525	*	5	6.26	-1.26	0.00386	0.0304	ENSG00000184672	RALYL	RALY RNA binding protein like	WT_enrich	NA	Intron (uc003ycq.4/138046, intron 1 of 9)	8	85097100	85834078	736979	1	138046	uc003yct.4	107644
chr7	138719394	138721305	1912	*	7.91	9.15	-1.25	5.74e-15	1.57e-12	ENSG00000146858	ZC3HAV1L	zinc finger CCCH-type containing, antiviral 1 like	WT_enrich	NA	Promoter (<=1kb)	7	138710452	138720775	10324	2	92092	uc003vum.1	0
chr16	86857312	86859321	2010	*	6.33	7.58	-1.25	5.42e-06	0.000151	ENSG00000176678	FOXL1	forkhead box L1	WT_enrich	NA	Distal Intergenic	16	86612115	86615304	3190	1	2300	uc002fjr.3	245197
chr5	111319075	111320637	1563	*	6.11	7.36	-1.25	1.77e-05	0.000409	ENSG00000134986	NREP	neuronal regeneration related protein	WT_enrich	NA	Intron (uc031skr.1/100873948, intron 3 of 3)	5	111065000	111312628	247629	2	9315	uc011cvs.2	-6447
chr9	4901344	4902161	818	*	5.84	7.09	-1.25	7.64e-05	0.00136	ENSG00000199065	MIR101-2	microRNA 101-2	WT_enrich	NA	Distal Intergenic	9	4850297	4850375	79	1	406894	uc003ziu.1	51047
chr17	42078873	42080356	1484	*	5.97	7.22	-1.25	0.000275	0.00386	ENSG00000131096	PYY	peptide YY	WT_enrich	NA	Promoter (1-2kb)	17	42030107	42081837	51731	2	5697	uc002ieq.3	1481
chr7	22686830	22688149	1320	*	5.72	6.97	-1.25	0.000541	0.00659	ENSG00000136244	IL6	interleukin 6	WT_enrich	NA	Distal Intergenic	7	22766766	22770157	3392	1	3569	uc011jyo.1	-78617
chr11	47421418	47421918	501	*	5.07	6.32	-1.25	0.00243	0.0214	ENSG00000165915	SLC39A13	solute carrier family 39 member 13	WT_enrich	NA	Intron (uc001nfd.3/91252, intron 3 of 7)	11	47428827	47438046	9220	1	91252	uc001nfe.1	-6909
chr7	64905320	64906546	1227	*	5.23	6.48	-1.25	0.00279	0.0237	ENSG00000146757	ZNF92	zinc finger protein 92	WT_enrich	NA	Distal Intergenic	7	64838768	64865998	27231	1	168374	uc010kzu.3	66552
chr8	39916581	39917746	1166	*	5.04	6.28	-1.25	0.00327	0.0269	ENSG00000188676	IDO2	indoleamine 2,3-dioxygenase 2	WT_enrich	NA	Distal Intergenic	8	39845262	39873910	28649	1	169355	uc003xnp.1	71319
chr1	10746089	10747844	1756	*	5.1	6.35	-1.25	0.00431	0.0332	ENSG00000130940	CASZ1	castor zinc finger 1	WT_enrich	NA	Intron (uc001aro.4/54897, intron 4 of 20)	1	10713041	10754507	41467	2	54897	uc009vmx.2	6663
chr10	119296238	119297742	1505	*	5.1	6.35	-1.25	0.00548	0.0395	ENSG00000229847	EMX2OS	EMX2 opposite strand/antisense RNA	WT_enrich	NA	Intron (uc001ldf.3/196047, intron 1 of 2)	10	119243804	119301924	58121	2	196047	uc001ldf.3	4182
chr5	159903001	159909808	6808	*	7.98	9.22	-1.24	1.68e-12	3.05e-10	ENSG00000265237	MIR3142	microRNA 3142	WT_enrich	NA	Promoter (1-2kb)	5	159901409	159901490	82	1	100422938	uc021yhd.1	1592
chr1	1362915	1363399	485	*	6.9	8.15	-1.24	1.11e-07	5.62e-06	ENSG00000205116	TMEM88B	transmembrane protein 88B	WT_enrich	NA	Promoter (1-2kb)	1	1361508	1363167	1660	1	643965	uc010nyp.2	1407
chr17	1665127	1666915	1789	*	6.63	7.87	-1.24	2.4e-07	1.1e-05	ENSG00000132386	SERPINF1	serpin family F member 1	WT_enrich	NA	Promoter (<=1kb)	17	1665259	1680859	15601	1	5176	uc002ftl.3	0
chr1	150737017	150738501	1485	*	6	7.24	-1.24	2.5e-05	0.000545	ENSG00000163131	CTSS	cathepsin S	WT_enrich	NA	Promoter (<=1kb)	1	150702672	150738433	35762	2	1520	uc001evn.3	0
chr11	134373620	134374873	1254	*	5.58	6.82	-1.24	0.000445	0.00564	ENSG00000255545	B3GAT1-DT	B3GAT1 diverget transcript	WT_enrich	NA	Exon (uc001qhs.3/283177, exon 6 of 6)	11	134306376	134375555	69180	1	283177	uc001qhs.3	67244
chr15	83775865	83776692	828	*	5.72	6.96	-1.24	0.000644	0.00755	ENSG00000136404	TM6SF1	transmembrane 6 superfamily member 1	WT_enrich	NA	Promoter (<=1kb)	15	83776324	83806111	29788	1	53346	uc002bjp.3	0
chr19	5343574	5344425	852	*	4.93	6.17	-1.24	0.00441	0.0338	ENSG00000105426	PTPRS	protein tyrosine phosphatase receptor type S	WT_enrich	NA	Promoter (2-3kb)	19	5205519	5340814	135296	2	5802	uc002mby.3	-2760
chr1	156056237	156056851	615	*	4.9	6.14	-1.24	0.00552	0.0397	ENSG00000160789	LMNA	lamin A/C	WT_enrich	NA	Intron (uc001fnf.1/4000, intron 2 of 12)	1	156052369	156108548	56180	1	4000	uc001fnf.1	3868
chr9	45437178	45437790	613	*	4.97	6.21	-1.24	0.00571	0.0407	NA	NA	NA	WT_enrich	NA	Distal Intergenic	9	45727029	45728283	1255	1	548321	uc004adn.4	-289239
chr19	7958506	7960370	1865	*	5.27	6.51	-1.24	0.00571	0.0407	ENSG00000171017	LRRC8E	leucine rich repeat containing 8 VRAC subunit E	WT_enrich	NA	5' UTR	19	7953390	7966908	13519	1	80131	uc031rjf.1	5116
chr17	46315749	46324801	9053	*	10.02	11.25	-1.23	3.33e-25	3.73e-22	ENSG00000221739	MIR1203	microRNA 1203	WT_enrich	NA	Intron (uc002ini.1/8631, intron 4 of 12)	17	46233789	46233873	85	2	100302211	uc021tze.1	-81876
chr14	65822634	65825371	2738	*	7.16	8.39	-1.23	5.61e-09	4.2e-07	ENSG00000266740	MIR4708	microRNA 4708	WT_enrich	NA	Distal Intergenic	14	65801836	65801901	66	2	100616176	uc021ruw.1	-20733
chr17	5675414	5676937	1524	*	6.57	7.8	-1.23	3.14e-05	0.000656	ENSG00000284837	LOC339166	uncharacterized LOC339166	WT_enrich	NA	Promoter (<=1kb)	17	5675554	5834016	158463	1	339166	uc002gcm.3	0
chr8	97004067	97005473	1407	*	5.98	7.21	-1.23	3.53e-05	0.000722	NA	SRSF3P2	SRSF3 pseudogene 2	WT_enrich	NA	Distal Intergenic	8	96959213	96960576	1364	2	100500773	uc022ayw.1	-43491
chr14	29235501	29236544	1044	*	6.01	7.24	-1.23	0.000308	0.00422	ENSG00000176165	FOXG1	forkhead box G1	WT_enrich	NA	Promoter (<=1kb)	14	29236278	29239483	3206	1	2290	uc001wqe.4	0
chr19	6022306	6023703	1398	*	5.44	6.68	-1.23	0.000637	0.00749	ENSG00000266983	LOC100128568	uncharacterized LOC100128568	WT_enrich	NA	Intron (uc002meb.3/5990, intron 6 of 17)	19	5978414	6020374	41961	1	100128568	uc031rjb.1	43892
chr3	192139715	192141548	1834	*	5.68	6.91	-1.23	0.000654	0.00763	ENSG00000114279	FGF12	fibroblast growth factor 12	WT_enrich	NA	Intron (uc003fsy.3/2257, intron 2 of 5)	3	191857182	192126838	269657	2	2257	uc003fsx.3	-12877
chr9	37197237	37199196	1960	*	5.81	7.04	-1.23	0.001	0.0107	ENSG00000147905	ZCCHC7	zinc finger CCHC-type containing 7	WT_enrich	NA	Intron (uc003zzq.3/84186, intron 2 of 8)	9	37120633	37358145	237513	1	84186	uc031tds.1	76604
chr16	85170540	85171400	861	*	5.25	6.48	-1.23	0.00208	0.0189	ENSG00000278214	LINC02139	long intergenic non-protein coding RNA 2139	WT_enrich	NA	Promoter (<=1kb)	16	85170756	85183049	12294	1	400548	uc021tmb.1	0
chr12	66057043	66058181	1139	*	5.01	6.24	-1.23	0.00355	0.0286	ENSG00000149948	HMGA2	high mobility group AT-hook 2	WT_enrich	NA	Distal Intergenic	12	66217437	66221867	4431	1	8091	uc001ssp.1	-159256
chr18	53525640	53526873	1234	*	4.99	6.21	-1.23	0.006	0.0421	ENSG00000196628	TCF4	transcription factor 4	WT_enrich	NA	Distal Intergenic	18	53252511	53303188	50678	2	6925	uc021ukp.1	-222452
chr11	115636387	115637417	1031	*	5.06	6.29	-1.23	0.00669	0.0456	NA	LINC00900	long intergenic non-protein coding RNA 900	WT_enrich	NA	Distal Intergenic	11	115628169	115631345	3177	2	283143	uc009yzb.3	-5042
chr9	17578595	17579921	1327	*	7.78	9	-1.22	2.11e-13	4.42e-11	ENSG00000107295	SH3GL2	SH3 domain containing GRB2 like 2, endophilin A1	WT_enrich	NA	Promoter (<=1kb)	9	17578953	17797122	218170	1	6456	uc003zna.3	0
chr6	43890637	43896152	5516	*	8.2	9.42	-1.22	2.61e-11	3.73e-09	NA	LINC01512	long intergenic non-protein coding RNA 1512	WT_enrich	NA	Intron (uc011dvm.2/100132354, intron 1 of 1)	6	43858765	43905944	47180	1	100132354	uc011dvm.2	31872
chr10	80870166	80873829	3664	*	7.14	8.36	-1.22	6.55e-09	4.81e-07	ENSG00000108175	ZMIZ1	zinc finger MIZ-type containing 1	WT_enrich	NA	Intron (uc001kaf.2/57178, intron 1 of 24)	10	80899439	80977183	77745	1	57178	uc001kae.3	-25610
chr11	7696629	7699242	2614	*	6.83	8.05	-1.22	3.15e-08	1.87e-06	ENSG00000166394	CYB5R2	cytochrome b5 reductase 2	WT_enrich	NA	Promoter (1-2kb)	11	7686326	7694994	8669	2	51700	uc009yfk.3	-1635
chr2	10633316	10634928	1613	*	6.33	7.55	-1.22	6.4e-06	0.000174	ENSG00000115758	ODC1	ornithine decarboxylase 1	WT_enrich	NA	Distal Intergenic	2	10580508	10588453	7946	2	4953	uc010yjd.1	-44863
chr3	52038329	52040646	2318	*	6.25	7.47	-1.22	1.15e-05	0.000283	ENSG00000162244	RPL29	ribosomal protein L29	WT_enrich	NA	Distal Intergenic	3	52027644	52029958	2315	2	6159	uc003dcs.3	-8371
chr11	95882254	95883597	1344	*	5.35	6.58	-1.22	0.00112	0.0116	ENSG00000266192	MIR1260B	microRNA 1260b	WT_enrich	NA	Intron (uc001pfw.1/84441, intron 1 of 4)	11	96074602	96074690	89	1	100422991	uc021qoz.1	-191005
chr3	19004853	19005615	763	*	5.31	6.53	-1.22	0.00172	0.0163	ENSG00000183960	KCNH8	potassium voltage-gated channel subfamily H member 8	WT_enrich	NA	Distal Intergenic	3	19190017	19492896	302880	1	131096	uc011awe.1	-184402
chr1	6239332	6240497	1166	*	5.33	6.55	-1.22	0.00228	0.0203	ENSG00000116254	CHD5	chromodomain helicase DNA binding protein 5	WT_enrich	NA	Promoter (<=1kb)	1	6161847	6240194	78348	2	26038	uc001amb.2	0
chr13	26413649	26415324	1676	*	5.47	6.7	-1.22	0.0025	0.0219	ENSG00000180730	SHISA2	shisa family member 2	WT_enrich	NA	Exon (uc001uqk.3/51761, exon 30 of 37)	13	26618735	26625198	6464	2	387914	uc001uqm.1	209874
chr17	75326952	75327946	995	*	4.94	6.17	-1.22	0.00744	0.0493	ENSG00000184640	SEPTIN9	septin 9	WT_enrich	NA	Intron (uc002jts.4/10801, intron 2 of 11)	17	75315597	75496678	181082	1	10801	uc002jtu.4	11355
chr1	211811272	211813914	2643	*	7.36	8.57	-1.21	9.06e-09	6.32e-07	ENSG00000117650	NEK2	NIMA related kinase 2	WT_enrich	NA	Distal Intergenic	1	211836115	211843749	7635	2	4751	uc021pir.1	29835
chr11	61482986	61487240	4255	*	6.9	8.11	-1.21	2.37e-08	1.45e-06	ENSG00000124920	MYRF	myelin regulatory factor	WT_enrich	NA	Intron (uc001nsa.3/747, intron 1 of 19)	11	61520121	61555989	35869	1	745	uc001nsc.1	-32881
chr7	41277477	41280017	2541	*	6.6	7.81	-1.21	5.56e-07	2.28e-05	ENSG00000175600	SUGCT	succinyl-CoA:glutarate-CoA transferase	WT_enrich	NA	Distal Intergenic	7	40833056	40900366	67311	1	79783	uc003thp.2	444421
chr20	56570829	56572417	1589	*	5.81	7.02	-1.21	0.000379	0.005	NA	NA	NA	WT_enrich	NA	Distal Intergenic	20	56470450	56470500	51	1	100616353	uc021wfh.1	100379
chrX	11683112	11684618	1507	*	5.85	7.05	-1.21	0.000634	0.00746	ENSG00000047648	ARHGAP6	Rho GTPase activating protein 6	WT_enrich	NA	Promoter (<=1kb)	23	11155663	11683821	528159	2	395	uc004cuo.1	0
chr1	205239858	205241708	1851	*	5.58	6.79	-1.21	0.000657	0.00765	ENSG00000133069	TMCC2	transmembrane and coiled-coil domain family 2	WT_enrich	NA	Promoter (2-3kb)	1	205237573	205242471	4899	1	9911	uc001hcd.3	2285
chr3	22754832	22755534	703	*	5.22	6.44	-1.21	0.00222	0.02	ENSG00000151789	ZNF385D	zinc finger protein 385D	WT_enrich	NA	Distal Intergenic	3	21478462	22414123	935662	2	79750	uc010hfb.1	-340709
chr19	17608212	17609691	1480	*	5.46	6.67	-1.21	0.00532	0.0387	ENSG00000130304	SLC27A1	solute carrier family 27 member 1	WT_enrich	NA	Promoter (1-2kb)	19	17606224	17616977	10754	1	376497	uc002ngv.1	1988
chr5	53947426	53947843	418	*	4.87	6.08	-1.21	0.00721	0.0482	ENSG00000178996	SNX18	sorting nexin 18	WT_enrich	NA	Distal Intergenic	5	53813593	53842416	28824	1	112574	uc003jpi.4	133833
chr20	56703023	56708294	5272	*	8.79	9.99	-1.2	1.2e-20	7.76e-18	ENSG00000124237	C20orf85	chromosome 20 open reading frame 85	WT_enrich	NA	Distal Intergenic	20	56725983	56736183	10201	1	128602	uc002xyv.3	-17689
chr6	106532317	106537402	5086	*	8.06	9.26	-1.2	1.22e-11	1.89e-09	ENSG00000057657	PRDM1	PR/SET domain 1	WT_enrich	NA	Promoter (<=1kb)	6	106534195	106557814	23620	1	639	uc003prd.2	0
chr12	54589099	54591631	2533	*	7.58	8.78	-1.2	3.84e-10	4.02e-08	ENSG00000123415	SMUG1	single-strand-selective monofunctional uracil-DNA glycosylase 1	WT_enrich	NA	Distal Intergenic	12	54575241	54582778	7538	2	23583	uc001sfe.2	-6321
chr3	14908179	14910580	2402	*	7.26	8.46	-1.2	7.09e-10	6.91e-08	ENSG00000154783	FGD5	FYVE, RhoGEF and PH domain containing 5	WT_enrich	NA	Intron (uc003bzc.3/152273, intron 2 of 19)	3	14923812	14976072	52261	1	152273	uc003bzd.3	-13232
chrX	152759884	152761925	2042	*	7.02	8.21	-1.2	2.09e-08	1.3e-06	ENSG00000213397	HAUS7	HAUS augmin like complex subunit 7	WT_enrich	NA	Promoter (<=1kb)	23	152713123	152760983	47861	2	55559	uc004fhp.3	0
chr16	4433102	4435293	2192	*	6.09	7.3	-1.2	2.92e-05	0.000618	ENSG00000168140	VASN	vasorin	WT_enrich	NA	3' UTR	16	4421849	4433529	11681	1	114990	uc002cwj.1	11253
chr3	189776225	189777665	1441	*	6.06	7.26	-1.2	0.000226	0.00328	ENSG00000090530	P3H2	prolyl 3-hydroxylase 2	WT_enrich	NA	Intron (uc011bsk.2/55214, intron 1 of 14)	3	189674517	189838908	164392	2	55214	uc011bsk.2	61243
chr7	75884675	75886190	1516	*	6.11	7.3	-1.2	0.000364	0.00482	ENSG00000177679	SRRM3	serine/arginine repetitive matrix 3	WT_enrich	NA	Intron (uc010ldi.2/222183, intron 3 of 15)	7	75894682	75899301	4620	1	222183	uc011kgi.2	-8492
chr1	107559240	107560651	1412	*	5.65	6.84	-1.2	0.000587	0.00704	ENSG00000198890	PRMT6	protein arginine methyltransferase 6	WT_enrich	NA	Distal Intergenic	1	107599267	107601916	2650	1	55170	uc010ous.2	-38616
chr5	88132226	88132826	601	*	5.65	6.85	-1.2	0.00146	0.0143	ENSG00000081189	MEF2C	myocyte enhancer factor 2C	WT_enrich	NA	Intron (uc003kjj.3/4208, intron 1 of 10)	5	88014058	88119744	105687	2	4208	uc021ybh.1	-12482
chrX	105854850	105855635	786	*	5.23	6.43	-1.2	0.00241	0.0213	ENSG00000147231	RADX	RPA1 related single stranded DNA binding protein, X-linked	WT_enrich	NA	Promoter (<=1kb)	23	105855160	105881604	26445	1	55086	uc004emh.2	0
chr2	17611926	17612460	535	*	5.28	6.48	-1.2	0.00553	0.0398	ENSG00000214842	RAD51AP2	RAD51 associated protein 2	WT_enrich	NA	Distal Intergenic	2	17691986	17699706	7721	2	729475	uc002rcl.1	87246
chr11	2912268	2915221	2954	*	7.23	8.42	-1.19	2.87e-09	2.33e-07	ENSG00000129757	CDKN1C	cyclin dependent kinase inhibitor 1C	WT_enrich	NA	Intron (uc001lwv.4/5003, intron 3 of 3)	11	2904448	2906995	2548	2	1028	uc009ydr.3	-5273
chr17	50904905	50906173	1269	*	6.42	7.61	-1.19	8.41e-06	0.000217	ENSG00000227011	LINC02876	long intergenic non-protein coding RNA 2876	WT_enrich	NA	Distal Intergenic	17	51062880	51065012	2133	1	100506650	uc021uaf.1	-156707
chr20	42605942	42607109	1168	*	6.37	7.56	-1.19	1.27e-05	0.000309	ENSG00000124191	TOX2	TOX high mobility group box family member 2	WT_enrich	NA	Intron (uc021wdz.2/84969, intron 2 of 2)	20	42574536	42698254	123719	1	84969	uc002xlf.4	31406
chr18	14850578	14852777	2200	*	6.26	7.45	-1.19	4.23e-05	0.000832	ENSG00000180777	ANKRD30B	ankyrin repeat domain 30B	WT_enrich	NA	3' UTR	18	14837148	14852737	15590	1	374860	uc010xal.1	13430
chr10	126301134	126302804	1671	*	5.79	6.98	-1.19	0.000227	0.0033	ENSG00000107902	LHPP	phospholysine phosphohistidine inorganic pyrophosphate phosphatase	WT_enrich	NA	3' UTR	10	126293770	126302710	8941	1	64077	uc009yaj.2	7364
chr3	131245494	131246197	704	*	5.72	6.91	-1.19	0.000787	0.00883	ENSG00000196353	CPNE4	copine 4	WT_enrich	NA	Distal Intergenic	3	131253577	131261937	8361	2	131034	uc003eoj.3	15740
chr1	79510184	79511424	1241	*	5.51	6.7	-1.19	0.00106	0.0111	ENSG00000162618	ADGRL4	adhesion G protein-coupled receptor L4	WT_enrich	NA	Distal Intergenic	1	79355449	79472495	117047	2	64123	uc001diq.4	-37689
chr7	36297713	36298484	772	*	5.39	6.57	-1.19	0.00179	0.0168	ENSG00000122547	EEPD1	endonuclease/exonuclease/phosphatase family domain containing 1	WT_enrich	NA	Intron (uc003tfa.3/80820, intron 3 of 7)	7	36192836	36341152	148317	1	80820	uc003tfa.3	104877
chr6	56199566	56201557	1992	*	5.59	6.78	-1.19	0.00187	0.0174	ENSG00000124749	COL21A1	collagen type XXI alpha 1 chain	WT_enrich	NA	Intron (uc003pcu.1/81578, intron 1 of 12)	6	55990365	56258892	268528	2	81578	uc003pcu.1	57335
chr5	9431950	9432846	897	*	5.32	6.51	-1.19	0.00306	0.0255	ENSG00000112902	SEMA5A	semaphorin 5A	WT_enrich	NA	Intron (uc003jek.2/9037, intron 2 of 22)	5	9035138	9546233	511096	2	9037	uc003jek.2	113387
chr2	212916666	212917794	1129	*	5.16	6.35	-1.19	0.00528	0.0384	ENSG00000221782	MIR548F2	microRNA 548f-2	WT_enrich	NA	Intron (uc002veg.1/2066, intron 2 of 27)	2	213290987	213291084	98	2	100313771	uc021vvy.1	373290
chr21	16429212	16438917	9706	*	10.35	11.53	-1.18	2.99e-34	6.14e-31	ENSG00000180530	NRIP1	nuclear receptor interacting protein 1	WT_enrich	NA	Promoter (<=1kb)	21	16333556	16437126	103571	2	8204	uc002yjx.2	0
chr10	118896157	118898933	2777	*	8.74	9.92	-1.18	7.3e-18	3.21e-15	ENSG00000148704	VAX1	ventral anterior homeobox 1	WT_enrich	NA	Promoter (<=1kb)	10	118888032	118897812	9781	2	11023	uc001ldb.1	0
chr3	45095663	45098948	3286	*	6.92	8.1	-1.18	1.06e-07	5.43e-06	ENSG00000163815	CLEC3B	C-type lectin domain family 3 member B	WT_enrich	NA	Distal Intergenic	3	45067759	45077563	9805	1	7123	uc003cok.4	27904
chr8	63160516	63162012	1497	*	6.58	7.76	-1.18	3.69e-06	0.000111	ENSG00000185942	NKAIN3	sodium/potassium transporting ATPase interacting 3	WT_enrich	NA	Promoter (<=1kb)	8	63161501	63903628	742128	1	286183	uc010lyq.1	0
chr10	81675161	81676523	1363	*	6.72	7.9	-1.18	6.1e-06	0.000167	ENSG00000242600	MBL1P	mannose binding lectin 1, pseudogene	WT_enrich	NA	Intron (uc021puw.1/100288974, intron 3 of 5)	10	81679934	81682875	2942	1	8512	uc001kbg.1	-3411
chr13	28527758	28528946	1189	*	6.44	7.62	-1.18	7.21e-06	0.000192	NA	ATP5F1EP2	ATP synthase F1 subunit epsilon pseudogene 2	WT_enrich	NA	Distal Intergenic	13	28519343	28519710	368	1	432369	uc001uru.3	8415
chr20	56288350	56290226	1877	*	6.14	7.32	-1.18	0.000118	0.00195	ENSG00000124225	PMEPA1	prostate transmembrane protein, androgen induced 1	WT_enrich	NA	Promoter (1-2kb)	20	56223448	56286592	63145	2	56937	uc002xyt.4	-1758
chr12	47052914	47054315	1402	*	5.9	7.08	-1.18	0.00013	0.00211	ENSG00000139209	SLC38A4	solute carrier family 38 member 4	WT_enrich	NA	Distal Intergenic	12	47158544	47219780	61237	2	55089	uc001rpi.2	165465
chr11	19689605	19691033	1429	*	6.05	7.22	-1.18	0.000204	0.00301	ENSG00000166833	NAV2	neuron navigator 2	WT_enrich	NA	Intron (uc001mpp.3/89797, intron 1 of 37)	11	19734881	20143147	408267	1	89797	uc001mpr.4	-43848
chr6	106207146	106208770	1625	*	5.81	6.99	-1.18	0.000342	0.0046	ENSG00000057657	PRDM1	PR/SET domain 1	WT_enrich	NA	Distal Intergenic	6	106534195	106557814	23620	1	639	uc003prd.2	-325425
chr19	4518361	4520128	1768	*	5.88	7.06	-1.18	0.000532	0.00651	ENSG00000167676	PLIN4	perilipin 4	WT_enrich	NA	Promoter (<=1kb)	19	4502192	4517716	15525	2	729359	uc002mar.1	-645
chr3	11033251	11034842	1592	*	5.7	6.88	-1.18	0.00188	0.0175	ENSG00000157103	SLC6A1	solute carrier family 6 member 1	WT_enrich	NA	Promoter (<=1kb)	3	11034420	11080935	46516	1	6529	uc010hdq.3	0
chr15	91197408	91198216	809	*	5.7	6.88	-1.18	0.0019	0.0176	ENSG00000197299	BLM	BLM RecQ like helicase	WT_enrich	NA	Distal Intergenic	15	91260579	91358686	98108	1	641	uc002bpr.3	-62363
chr10	79597518	79599143	1626	*	5.33	6.51	-1.18	0.0024	0.0212	ENSG00000151208	DLG5	discs large MAGUK scaffold protein 5	WT_enrich	NA	Promoter (2-3kb)	10	79575791	79601951	26161	2	9231	uc001jzl.4	2808
chr19	48874702	48876762	2061	*	5.46	6.63	-1.18	0.005	0.0369	ENSG00000105467	SYNGR4	synaptogyrin 4	WT_enrich	NA	Intron (uc002piz.3/23546, intron 2 of 4)	19	48867651	48879634	11984	1	23546	uc002piz.3	7051
chr7	142493907	142495638	1732	*	5.25	6.44	-1.18	0.00684	0.0464	NA	PRSS3P2	PRSS3 pseudogene 2	WT_enrich	NA	3' UTR	7	142479909	142481378	1470	1	154754	uc011ksr.1	13998
chr4	56041724	56044098	2375	*	7.66	8.82	-1.17	3.76e-10	3.97e-08	ENSG00000128052	KDR	kinase insert domain receptor	WT_enrich	NA	Distal Intergenic	4	55970760	55991762	21003	2	3791	uc011bzx.2	-49962
chr11	130607171	130608624	1454	*	6.67	7.84	-1.17	1.67e-06	5.69e-05	ENSG00000175728	LINC02873	long intergenic non-protein coding RNA 2873	WT_enrich	NA	Distal Intergenic	11	130542851	130587247	44397	1	283171	uc031qfg.1	64320
chr1	14845773	14849680	3908	*	6.58	7.75	-1.17	2.75e-05	0.000589	ENSG00000189337	KAZN	kazrin, periplakin interacting protein	WT_enrich	NA	Distal Intergenic	1	14925213	15394651	469439	1	23254	uc009vog.1	-75533
chr19	17434286	17435667	1382	*	6.45	7.62	-1.17	3.55e-05	0.000725	ENSG00000074855	ANO8	anoctamin 8	WT_enrich	NA	3' UTR	19	17434032	17445638	11607	2	57719	uc002ngf.2	9971
chr1	48221945	48226664	4720	*	6.66	7.83	-1.17	7.34e-05	0.00131	ENSG00000269113	TRABD2B	TraB domain containing 2B	WT_enrich	NA	3' UTR	1	48226200	48462562	236363	2	388630	uc021ong.1	235898
chr15	88781708	88782856	1149	*	6.09	7.26	-1.17	0.00032	0.00435	ENSG00000260305	NTRK3-AS1	NTRK3 antisense RNA 1	WT_enrich	NA	Intron (uc002bmh.2/4916, intron 1 of 15)	15	88795961	88814297	18337	1	283738	uc021sub.1	-13105
chr1	36173199	36174001	803	*	5.7	6.87	-1.17	0.000842	0.00929	ENSG00000142686	C1orf216	chromosome 1 open reading frame 216	WT_enrich	NA	Distal Intergenic	1	36179477	36184790	5314	2	127703	uc001bzh.1	10789
chr2	53161040	53162202	1163	*	5.72	6.89	-1.17	0.00144	0.0142	ENSG00000115239	ASB3	ankyrin repeat and SOCS box containing 3	WT_enrich	NA	Distal Intergenic	2	53897117	53927672	30556	2	51130	uc002rxf.2	765470
chr1	163615312	163616103	792	*	5.43	6.6	-1.17	0.00159	0.0153	ENSG00000143228	NUF2	NUF2 component of NDC80 kinetochore complex	WT_enrich	NA	Distal Intergenic	1	163291723	163325553	33831	1	83540	uc001gcr.1	323589
chr7	65303692	65306095	2404	*	5.78	6.95	-1.17	0.00195	0.018	ENSG00000196715	VKORC1L1	vitamin K epoxide reductase complex subunit 1 like 1	WT_enrich	NA	5' UTR	7	65338257	65419800	81544	1	154807	uc003tul.3	-32162
chrX	51545945	51546698	754	*	5.33	6.5	-1.17	0.00459	0.0347	ENSG00000179222	MAGED1	MAGE family member D1	WT_enrich	NA	Promoter (<=1kb)	23	51546155	51645450	99296	1	9500	uc004dpm.3	0
chr4	44918394	44919171	778	*	5.24	6.41	-1.17	0.00612	0.0428	ENSG00000163281	GNPDA2	glucosamine-6-phosphate deaminase 2	WT_enrich	NA	Distal Intergenic	4	44705263	44728651	23389	2	132789	uc003gwz.2	-189743
chr5	172369696	172372400	2705	*	6.73	7.89	-1.16	7.04e-07	2.77e-05	ENSG00000113719	ERGIC1	endoplasmic reticulum-golgi intermediate compartment 1	WT_enrich	NA	Intron (uc003mbw.4/57222, intron 9 of 9)	5	172360665	172379688	19024	1	57222	uc003mca.4	9031
chr9	132879712	132882012	2301	*	6.58	7.74	-1.16	1.94e-06	6.46e-05	ENSG00000148358	GPR107	G protein-coupled receptor 107	WT_enrich	NA	Intron (uc004bzb.2/57720, intron 14 of 16)	9	132891932	132899179	7248	1	57720	uc004bzg.2	-9920
chr18	42746631	42748514	1884	*	6.15	7.32	-1.16	5.79e-05	0.00108	ENSG00000132874	SLC14A2	solute carrier family 14 member 2	WT_enrich	NA	Promoter (<=1kb)	18	42747973	43224375	476403	1	8170	uc002lbb.3	0
chr8	93551718	93553187	1470	*	5.83	6.99	-1.16	0.00159	0.0153	ENSG00000248858	FLJ46284	uncharacterized LOC441369	WT_enrich	NA	Distal Intergenic	8	93725190	93798288	73099	2	441369	uc031tbr.1	245101
chr7	84789529	84790145	617	*	5.6	6.76	-1.16	0.0017	0.0161	ENSG00000153993	SEMA3D	semaphorin 3D	WT_enrich	NA	Intron (uc010lee.1/223117, intron 1 of 9)	7	84624872	84783055	158184	2	223117	uc010led.3	-6474
chr16	57420602	57422259	1658	*	5.54	6.7	-1.16	0.00286	0.0242	ENSG00000006210	CX3CL1	C-X3-C motif chemokine ligand 1	WT_enrich	NA	Distal Intergenic	16	57406414	57418956	12543	1	6376	uc002eli.3	14188
chr8	126340333	126341475	1143	*	5.02	6.18	-1.16	0.00704	0.0474	ENSG00000173334	TRIB1	tribbles pseudokinase 1	WT_enrich	NA	Intron (uc003yrw.2/286053, intron 5 of 7)	8	126442563	126450644	8082	1	10221	uc003yrx.3	-101088
chr1	12465028	12468921	3894	*	7.93	9.09	-1.15	1.93e-12	3.42e-10	ENSG00000048707	VPS13D	vacuolar protein sorting 13 homolog D	WT_enrich	NA	Promoter (<=1kb)	1	12469884	12572098	102215	1	55187	uc010obd.2	-963
chr7	103629935	103631307	1373	*	7.66	8.81	-1.15	9.85e-10	9.23e-08	ENSG00000189056	RELN	reelin	WT_enrich	NA	Promoter (<=1kb)	7	103112231	103629963	517733	2	5649	uc010liz.3	0
chr2	628422	629285	864	*	6.18	7.34	-1.15	0.000176	0.00269	ENSG00000151353	TMEM18	transmembrane protein 18	WT_enrich	NA	Distal Intergenic	2	667973	676158	8186	2	129787	uc002qwk.3	46873
chr11	69518427	69519725	1299	*	5.63	6.78	-1.15	0.00221	0.0199	ENSG00000162344	FGF19	fibroblast growth factor 19	WT_enrich	NA	Promoter (<=1kb)	11	69513006	69519106	6101	2	9965	uc001opf.3	0
chr11	1071860	1074520	2661	*	7.72	8.86	-1.14	5.54e-11	7.34e-09	ENSG00000198788	MUC2	mucin 2, oligomeric mucus/gel-forming	WT_enrich	NA	Promoter (<=1kb)	11	1074875	1104417	29543	1	4583	uc001lsx.1	-355
chr15	41244408	41249997	5590	*	10.24	11.38	-1.14	5.17e-06	0.000145	ENSG00000128965	CHAC1	ChaC glutathione specific gamma-glutamylcyclotransferase 1	WT_enrich	NA	Promoter (<=1kb)	15	41245636	41248717	3082	1	79094	uc001znh.2	0
chr16	61162457	61163389	933	*	6.66	7.79	-1.14	2.98e-05	0.000627	ENSG00000150394	CDH8	cadherin 8	WT_enrich	NA	Distal Intergenic	16	61760082	61891142	131061	2	1006	uc002eoh.3	727753
chr8	130305961	130308724	2764	*	6.15	7.29	-1.14	6.36e-05	0.00117	ENSG00000229140	LINC00977	long intergenic non-protein coding RNA 977	WT_enrich	NA	Distal Intergenic	8	130228713	130253486	24774	2	728724	uc003ysp.2	-52475
chr20	56648164	56650191	2028	*	5.88	7.02	-1.14	0.000436	0.00555	ENSG00000124237	C20orf85	chromosome 20 open reading frame 85	WT_enrich	NA	Distal Intergenic	20	56725983	56736183	10201	1	128602	uc002xyv.3	-75792
chr6	1908886	1911587	2702	*	6.01	7.15	-1.14	0.000686	0.00792	ENSG00000112699	GMDS	GDP-mannose 4,6-dehydratase	WT_enrich	NA	Intron (uc021ykn.1/2762, intron 7 of 10)	6	1624035	2176225	552191	2	2762	uc021ykn.1	264638
chr17	79102372	79104894	2523	*	5.92	7.06	-1.14	0.00377	0.0299	ENSG00000181409	AATK	apoptosis associated tyrosine kinase	WT_enrich	NA	Promoter (<=1kb)	17	79091096	79105748	14653	2	9625	uc021ueu.1	854
chr12	131389041	131389885	845	*	5.42	6.56	-1.14	0.00415	0.0322	ENSG00000132341	RAN	RAN, member RAS oncogene family	WT_enrich	NA	Distal Intergenic	12	131356783	131360826	4044	1	5901	uc001uis.3	32258
chr20	56753668	56755933	2266	*	8.31	9.44	-1.13	8.49e-14	1.91e-11	ENSG00000124237	C20orf85	chromosome 20 open reading frame 85	WT_enrich	NA	Distal Intergenic	20	56725983	56736183	10201	1	128602	uc002xyv.3	27685
chr1	84628985	84631708	2724	*	6.96	8.09	-1.13	2.06e-06	6.81e-05	ENSG00000142875	PRKACB	protein kinase cAMP-activated catalytic subunit beta	WT_enrich	NA	Promoter (<=1kb)	1	84630065	84704181	74117	1	5567	uc001djn.3	0
chr14	95235864	95236693	830	*	6.45	7.58	-1.13	2.44e-05	0.000533	ENSG00000133937	GSC	goosecoid homeobox	WT_enrich	NA	Promoter (<=1kb)	14	95234560	95236499	1940	2	145258	uc001ydu.3	0
chr4	185960439	185961942	1504	*	5.82	6.95	-1.13	0.000761	0.00861	ENSG00000187821	HELT	helt bHLH transcription factor	WT_enrich	NA	Distal Intergenic	4	185940083	185941926	1844	1	391723	uc011ckq.2	20356
chr8	6517792	6519404	1613	*	5.69	6.82	-1.13	0.00105	0.0111	ENSG00000155189	AGPAT5	1-acylglycerol-3-phosphate O-acyltransferase 5	WT_enrich	NA	Distal Intergenic	8	6565878	6619021	53144	1	55326	uc003wqo.3	-46474
chr17	14200368	14201226	859	*	5.99	7.11	-1.13	0.00112	0.0116	ENSG00000125430	HS3ST3B1	heparan sulfate-glucosamine 3-sulfotransferase 3B1	WT_enrich	NA	Distal Intergenic	17	14204506	14249492	44987	1	9953	uc002goh.1	-3280
chr7	97499463	97502402	2940	*	9.5	10.63	-1.13	0.00129	0.0131	ENSG00000070669	ASNS	asparagine synthetase (glutamine-hydrolyzing)	WT_enrich	NA	Promoter (<=1kb)	7	97481429	97501477	20049	2	440	uc003uot.4	0
chr6	10429962	10430818	857	*	5.7	6.83	-1.13	0.00176	0.0166	NA	LINC00518	long intergenic non-protein coding RNA 518	WT_enrich	NA	Exon (uc003myz.2/221718, exon 3 of 3)	6	10428018	10435055	7038	2	221718	uc003myz.2	4237
chrX	110339257	110339834	578	*	5.37	6.5	-1.13	0.00381	0.0302	ENSG00000077264	PAK3	p21 (RAC1) activated kinase 3	WT_enrich	NA	Promoter (<=1kb)	23	110339375	110464173	124799	1	5063	uc004eoz.2	0
chr4	170293315	170294571	1257	*	5.24	6.37	-1.13	0.00436	0.0335	ENSG00000154447	SH3RF1	SH3 domain containing ring finger 1	WT_enrich	NA	Distal Intergenic	4	170015407	170192249	176843	2	57630	uc003isa.1	-101066
chr4	113090949	113092439	1491	*	5.71	6.83	-1.13	0.00449	0.0342	ENSG00000174749	FAM241A	family with sequence similarity 241 member A	WT_enrich	NA	Intron (uc003iah.2/132720, intron 1 of 1)	4	113066553	113110237	43685	1	132720	uc003iah.2	24396
chr3	192126312	192128513	2202	*	9.27	10.39	-1.12	1.75e-18	8.43e-16	ENSG00000114279	FGF12	fibroblast growth factor 12	WT_enrich	NA	Promoter (<=1kb)	3	191857182	192126838	269657	2	2257	uc003fsx.3	0
chr20	56229766	56239925	10160	*	8.03	9.15	-1.12	2.94e-12	5.12e-10	ENSG00000124225	PMEPA1	prostate transmembrane protein, androgen induced 1	WT_enrich	NA	5' UTR	20	56223448	56265680	42233	2	56937	uc031ruk.1	25755
chr12	76325939	76329626	3688	*	8.35	9.47	-1.12	1.69e-09	1.49e-07	ENSG00000139289	PHLDA1	pleckstrin homology like domain family A member 1	WT_enrich	NA	Distal Intergenic	12	76419227	76425556	6330	2	22822	uc001sxu.3	95930
chr17	5972503	5975884	3382	*	7.71	8.83	-1.12	6.47e-09	4.77e-07	ENSG00000179314	WSCD1	WSC domain containing 1	WT_enrich	NA	Promoter (<=1kb)	17	5973934	6027747	53814	1	23302	uc002gcn.3	0
chr22	50969785	50970916	1132	*	6.78	7.9	-1.12	4.19e-06	0.000122	ENSG00000177989	ODF3B	outer dense fiber of sperm tails 3B	WT_enrich	NA	Promoter (<=1kb)	22	50968838	50970540	1703	2	440836	uc003bmg.2	0
chr19	859826	861102	1277	*	6.35	7.48	-1.12	2.58e-05	0.00056	ENSG00000197766	CFD	complement factor D	WT_enrich	NA	Promoter (<=1kb)	19	859665	863610	3946	1	1675	uc002lqc.3	161
chr13	113622683	113624117	1435	*	6.35	7.48	-1.12	7.85e-05	0.00139	NA	MCF2L-AS1	MCF2L antisense RNA 1	WT_enrich	NA	Promoter (<=1kb)	13	113621798	113622952	1155	2	100289410	uc001vsp.3	0
chr9	20557940	20559138	1199	*	6.85	7.97	-1.12	8.95e-05	0.00155	ENSG00000264941	MIR4474	microRNA 4474	WT_enrich	NA	Intron (uc011lne.1/4300, intron 1 of 9)	9	20502263	20502340	78	2	100616441	uc022bea.1	-55600
chr20	31057548	31059436	1889	*	6.29	7.41	-1.12	0.000114	0.00189	ENSG00000197183	NOL4L	nucleolar protein 4 like	WT_enrich	NA	Intron (uc002wxu.5/140688, intron 2 of 7)	20	31030862	31071385	40524	2	140688	uc002wxu.5	11949
chr6	2221727	2222762	1036	*	5.66	6.79	-1.12	0.00209	0.019	ENSG00000112699	GMDS	GDP-mannose 4,6-dehydratase	WT_enrich	NA	Intron (uc003mtq.3/2762, intron 1 of 10)	6	1624035	2245868	621834	2	2762	uc003mtq.3	23106
chr10	28917337	28918227	891	*	5.52	6.63	-1.12	0.00317	0.0262	ENSG00000095739	BAMBI	BMP and activin membrane bound inhibitor	WT_enrich	NA	Distal Intergenic	10	28966424	28971868	5445	1	25805	uc001iuj.1	-48197
chr19	917030	918022	993	*	5.33	6.45	-1.12	0.00438	0.0336	ENSG00000116014	KISS1R	KISS1 receptor	WT_enrich	NA	Promoter (<=1kb)	19	917342	921015	3674	1	84634	uc002lqk.4	0
chr11	63788352	63789752	1401	*	5.3	6.42	-1.12	0.00536	0.0389	ENSG00000167770	OTUB1	OTU deubiquitinase, ubiquitin aldehyde binding 1	WT_enrich	NA	Intron (uc001nyh.3/28992, intron 3 of 10)	11	63754314	63765892	11579	1	55611	uc009ypb.1	34038
chr10	29604789	29605488	700	*	5.67	6.79	-1.12	0.00754	0.0498	ENSG00000120563	LYZL1	lysozyme like 1	WT_enrich	NA	Distal Intergenic	10	29577990	29600158	22169	1	84569	uc001iul.3	26799
chr18	13216160	13218948	2789	*	7.63	8.74	-1.11	3.15e-10	3.42e-08	ENSG00000168675	LDLRAD4	low density lipoprotein receptor class A domain containing 4	WT_enrich	NA	Promoter (<=1kb)	18	13218729	13652753	434025	1	753	uc002ksb.3	0
chr18	9741138	9744238	3101	*	7.59	8.7	-1.11	2.68e-09	2.18e-07	ENSG00000168461	RAB31	RAB31, member RAS oncogene family	WT_enrich	NA	Intron (uc002kog.2/11031, intron 1 of 6)	18	9708228	9862553	154326	1	11031	uc002kog.2	32910
chr18	11688900	11690294	1395	*	7.33	8.44	-1.11	3.42e-06	0.000104	ENSG00000141404	GNAL	G protein subunit alpha L	WT_enrich	NA	Promoter (<=1kb)	18	11689014	11885683	196670	1	2774	uc002kqc.3	0
chr18	30350854	30352328	1475	*	6.11	7.22	-1.11	0.000201	0.00298	ENSG00000197705	KLHL14	kelch like family member 14	WT_enrich	NA	Promoter (<=1kb)	18	30252634	30352974	100341	2	57565	uc002kxm.1	646
chr15	32974148	32975330	1183	*	5.36	6.47	-1.11	0.0046	0.0348	ENSG00000166923	GREM1	gremlin 1, DAN family BMP antagonist	WT_enrich	NA	Intron (uc001zgz.2/6447, intron 3 of 5)	15	33010205	33026870	16666	1	26585	uc001zhd.2	-34875
chr9	45352072	45352769	698	*	5.45	6.56	-1.11	0.00681	0.0462	ENSG00000231527	FAM27C	family with sequence similarity 27 member C	WT_enrich	NA	Distal Intergenic	9	44990236	44991492	1257	1	100132948	uc004adh.4	361836
chr8	93113100	93116214	3115	*	8.83	9.94	-1.1	5.8e-15	1.58e-12	ENSG00000079102	RUNX1T1	RUNX1 partner transcriptional co-repressor 1	WT_enrich	NA	Promoter (<=1kb)	8	92967195	93115454	148260	2	862	uc022axu.1	0
chr5	27815711	27816679	969	*	6.92	8.02	-1.1	9.79e-07	3.61e-05	ENSG00000250337	PURPL	p53 upregulated regulator of p53 levels	WT_enrich	NA	Distal Intergenic	5	27472399	27496508	24110	1	643401	uc003jgy.3	343312
chr12	50297238	50298712	1475	*	6.61	7.72	-1.1	1.09e-05	0.000271	ENSG00000135472	FAIM2	Fas apoptotic inhibitory molecule 2	WT_enrich	NA	Promoter (<=1kb)	12	50260679	50297760	37082	2	23017	uc001rvj.2	0
chr5	172227068	172229100	2033	*	6.25	7.35	-1.1	0.000116	0.00192	ENSG00000120129	DUSP1	dual specificity phosphatase 1	WT_enrich	NA	Distal Intergenic	5	172195093	172198203	3111	2	1843	uc003mbv.2	-28865
chr9	81054129	81056074	1946	*	6.06	7.16	-1.1	0.000313	0.00428	ENSG00000135069	PSAT1	phosphoserine aminotransferase 1	WT_enrich	NA	Distal Intergenic	9	80912059	80945009	32951	1	29968	uc004alb.3	142070
chr16	57373083	57374154	1072	*	6.01	7.11	-1.1	0.000881	0.00966	ENSG00000102962	CCL22	C-C motif chemokine ligand 22	WT_enrich	NA	Distal Intergenic	16	57392695	57400102	7408	1	6367	uc002elh.3	-18541
chr9	138900069	138901661	1593	*	5.6	6.69	-1.1	0.00174	0.0164	ENSG00000130560	UBAC1	UBA domain containing 1	WT_enrich	NA	3' UTR	9	138824815	138853226	28412	2	10422	uc004cgt.3	-46843
chr8	144842925	144843579	655	*	5.69	6.8	-1.1	0.00331	0.0271	NA	NA	NA	WT_enrich	NA	Distal Intergenic	8	144816310	144828507	12198	1	100128338	uc003yzl.1	26615
chr2	100720530	100722065	1536	*	7.99	9.09	-1.09	6.68e-09	4.89e-07	ENSG00000144218	AFF3	AF4/FMR2 family member 3	WT_enrich	NA	Promoter (<=1kb)	2	100163716	100722045	558330	2	3899	uc002taf.3	0
chr2	239411906	239414938	3033	*	6.84	7.93	-1.09	2.33e-06	7.53e-05	ENSG00000225493	LINC01107	long intergenic non-protein coding RNA 1107	WT_enrich	NA	Distal Intergenic	2	239419331	239464140	44810	2	151171	uc002vyi.2	49202
chr22	37637602	37640406	2805	*	6.78	7.86	-1.09	2.37e-06	7.63e-05	ENSG00000128340	RAC2	Rac family small GTPase 2	WT_enrich	NA	Promoter (<=1kb)	22	37621310	37640305	18996	2	5880	uc003arc.3	0
chr11	31831552	31832503	952	*	6.66	7.75	-1.09	5.83e-06	0.000161	ENSG00000007372	PAX6	paired box 6	WT_enrich	NA	Promoter (<=1kb)	11	31806340	31832215	25876	2	5080	uc001mtd.4	0
chr11	95947973	95949501	1529	*	6.46	7.55	-1.09	8.73e-05	0.00151	ENSG00000266192	MIR1260B	microRNA 1260b	WT_enrich	NA	Intron (uc001pfw.1/84441, intron 1 of 4)	11	96074602	96074690	89	1	100422991	uc021qoz.1	-125101
chr15	75400594	75402348	1755	*	6.36	7.45	-1.09	0.000368	0.00487	ENSG00000138621	PPCDC	phosphopantothenoylcysteine decarboxylase	WT_enrich	NA	Distal Intergenic	15	75315927	75343067	27141	1	60490	uc002azo.3	84667
chr8	129194584	129197232	2649	*	6.24	7.33	-1.09	0.000432	0.00552	ENSG00000221261	MIR1208	microRNA 1208	WT_enrich	NA	Distal Intergenic	8	129162362	129162434	73	1	100302281	uc022bbk.1	32222
chr10	100112546	100113907	1362	*	6.1	7.19	-1.09	0.00285	0.0241	ENSG00000284415	MIR1287	microRNA 1287	WT_enrich	NA	Distal Intergenic	10	100154975	100155064	90	2	100302133	uc021pwu.1	41157
chr18	44291492	44293381	1890	*	5.78	6.87	-1.09	0.00577	0.041	ENSG00000101638	ST8SIA5	ST8 alpha-N-acetyl-neuraminide alpha-2,8-sialyltransferase 5	WT_enrich	NA	Intron (uc002lci.1/29906, intron 3 of 8)	18	44259081	44311726	52646	2	29906	uc002lci.1	18345
chr16	64926484	64927732	1249	*	5.44	6.53	-1.09	0.00627	0.0435	ENSG00000140937	CDH11	cadherin 11	WT_enrich	NA	Distal Intergenic	16	64980683	65038944	58262	2	1009	uc010cdn.3	111212
chr12	63177318	63182113	4796	*	9.87	10.95	-1.08	9.68e-26	1.17e-22	ENSG00000111110	PPM1H	protein phosphatase, Mg2+/Mn2+ dependent 1H	WT_enrich	NA	Exon (uc001srk.3/57460, exon 4 of 10)	12	63037763	63328665	290903	2	57460	uc001srk.3	146552
chr12	107711693	107715334	3642	*	8.66	9.74	-1.08	7.38e-16	2.45e-13	ENSG00000151136	BTBD11	BTB domain containing 11	WT_enrich	NA	Promoter (<=1kb)	12	107712197	108029167	316971	1	121551	uc009zut.1	0
chr22	43115685	43117564	1880	*	8.13	9.21	-1.08	1.94e-10	2.22e-08	ENSG00000128274	A4GALT	alpha 1,4-galactosyltransferase (P blood group)	WT_enrich	NA	Promoter (<=1kb)	22	43088127	43116876	28750	2	53947	uc003bdb.3	0
chr6	2244549	2246753	2205	*	8.24	9.32	-1.08	5.06e-10	5.12e-08	NA	GMDS-DT	GMDS divergent transcript	WT_enrich	NA	Promoter (<=1kb)	6	2245987	2284008	38022	1	100508120	uc003mts.2	0
chr20	42602463	42605121	2659	*	7.65	8.73	-1.08	6.01e-07	2.44e-05	ENSG00000124191	TOX2	TOX high mobility group box family member 2	WT_enrich	NA	Intron (uc021wdz.2/84969, intron 2 of 2)	20	42574536	42698254	123719	1	84969	uc002xlf.4	27927
chr9	129099547	129100722	1176	*	6.1	7.17	-1.08	0.000315	0.0043	ENSG00000196814	MVB12B	multivesicular body subunit 12B	WT_enrich	NA	Promoter (2-3kb)	9	129097526	129269320	171795	1	89853	uc011lzy.2	2021
chr2	110459029	110461130	2102	*	6.08	7.17	-1.08	0.000468	0.00588	ENSG00000198142	SOWAHC	sosondowah ankyrin repeat domain family member C	WT_enrich	NA	Distal Intergenic	2	110371911	110376564	4654	1	65124	uc002tfb.3	87118
chr9	18393264	18394511	1248	*	6.34	7.43	-1.08	0.000489	0.00609	ENSG00000178031	ADAMTSL1	ADAMTS like 1	WT_enrich	NA	Distal Intergenic	9	18474079	18681481	207403	1	92949	uc003znb.3	-79568
chr12	116007891	116008694	804	*	6	7.08	-1.08	0.00151	0.0147	ENSG00000207967	MIR620	microRNA 620	WT_enrich	NA	Distal Intergenic	12	116586365	116586459	95	2	693205	uc021reh.1	577765
chr16	66520497	66521946	1450	*	5.46	6.54	-1.08	0.00635	0.0439	ENSG00000166546	BEAN1	brain expressed associated with NEDD4 1	WT_enrich	NA	Intron (uc021tjm.1/146227, intron 4 of 4)	16	66511463	66527432	15970	1	146227	uc021tjq.1	9034
chr2	1554122	1555193	1072	*	5.31	6.39	-1.08	0.00689	0.0466	ENSG00000115705	TPO	thyroid peroxidase	WT_enrich	NA	Distal Intergenic	2	1488368	1546499	58132	1	7173	uc002qwz.3	65754
chr14	59104144	59105895	1752	*	8.25	9.33	-1.07	1.72e-12	3.11e-10	ENSG00000165617	DACT1	dishevelled binding antagonist of beta catenin 1	WT_enrich	NA	Promoter (<=1kb)	14	59104757	59115038	10282	1	51339	uc001xdw.3	0
chr9	22157262	22160154	2893	*	7.26	8.32	-1.07	8.4e-07	3.19e-05	ENSG00000240498	CDKN2B-AS1	CDKN2B antisense RNA 1	WT_enrich	NA	Distal Intergenic	9	22113665	22121093	7429	1	100048912	uc010miz.3	43597
chr13	23488956	23490581	1626	*	6.89	7.96	-1.07	6.22e-06	0.00017	NA	BASP1P1	BASP1 pseudogene 1	WT_enrich	NA	Distal Intergenic	13	23471169	23472320	1152	2	646201	uc021rhf.1	-16636
chr9	90523792	90524938	1147	*	6.43	7.5	-1.07	5.4e-05	0.00102	ENSG00000230246	SPATA31C1	SPATA31 subfamily C member 1	WT_enrich	NA	Distal Intergenic	9	90529408	90538572	9165	1	441452	uc004apq.4	-4470
chr6	101110639	101111967	1329	*	6.15	7.22	-1.07	0.000422	0.00542	ENSG00000112246	SIM1	SIM bHLH transcription factor 1	WT_enrich	NA	Intron (uc003pqk.3/10973, intron 14 of 41)	6	100836750	100912805	76056	2	6492	uc010kcu.3	-197834
chr16	2550475	2553038	2564	*	6.26	7.33	-1.07	0.000433	0.00553	ENSG00000162065	TBC1D24	TBC1 domain family member 24	WT_enrich	NA	Promoter (2-3kb)	16	2548239	2555734	7496	1	57465	uc010bsm.3	2236
chr5	52668247	52670105	1859	*	6.01	7.07	-1.07	0.000917	0.00997	ENSG00000134363	FST	follistatin	WT_enrich	NA	Distal Intergenic	5	52776264	52782304	6041	1	10468	uc003jpc.3	-106159
chr21	30004583	30006805	2223	*	6.14	7.21	-1.07	0.00126	0.0128	ENSG00000226935	LINC00161	long intergenic non-protein coding RNA 161	WT_enrich	NA	Distal Intergenic	21	29911640	29912677	1038	1	118421	uc002ymn.3	92943
chr17	34058279	34059382	1104	*	5.58	6.65	-1.07	0.00261	0.0225	ENSG00000270885	RASL10B	RAS like family 10 member B	WT_enrich	NA	Promoter (<=1kb)	17	34058679	34070540	11862	1	91608	uc002hju.3	0
chr14	65456693	65457783	1091	*	5.53	6.6	-1.07	0.00319	0.0263	ENSG00000257365	FNTB	farnesyltransferase, CAAX box, beta	WT_enrich	NA	Intron (uc010tsl.2/100529261, intron 3 of 13)	14	65453507	65529373	75867	1	2342	uc001xia.3	3186
chr16	67428875	67431072	2198	*	5.8	6.87	-1.07	0.0063	0.0436	ENSG00000159713	TPPP3	tubulin polymerization promoting protein family member 3	WT_enrich	NA	Promoter (1-2kb)	16	67423712	67427421	3710	2	51673	uc002etb.3	-1454
chr4	27351364	27352414	1051	*	5.27	6.34	-1.07	0.00733	0.0488	ENSG00000109689	STIM2	stromal interaction molecule 2	WT_enrich	NA	Distal Intergenic	4	27004549	27027003	22455	1	57620	uc010iey.3	346815
chr6	7670870	7674581	3712	*	8.18	9.24	-1.06	1.24e-11	1.91e-09	ENSG00000153162	BMP6	bone morphogenetic protein 6	WT_enrich	NA	Distal Intergenic	6	7727011	7881961	154951	1	654	uc003mxu.4	-52430
chr1	113044366	113045755	1390	*	6.67	7.73	-1.06	1.21e-05	0.000295	ENSG00000134245	WNT2B	Wnt family member 2B	WT_enrich	NA	Intron (uc001eca.3/7482, intron 2 of 5)	1	113051370	113063910	12541	1	7482	uc001ecb.3	-5615
chr12	127714906	127716759	1854	*	6.55	7.61	-1.06	2.03e-05	0.000459	ENSG00000249873	LINC02372	long intergenic non-protein coding RNA 2372	WT_enrich	NA	Distal Intergenic	12	127354040	127359236	5197	2	440117	uc001uhn.3	-355670
chr3	139252191	139254926	2736	*	6.99	8.05	-1.06	2.18e-05	0.000487	ENSG00000114115	RBP1	retinol binding protein 1	WT_enrich	NA	Intron (uc003eti.2/5947, intron 2 of 3)	3	139236276	139258671	22396	2	5947	uc003eti.2	3745
chr15	74505701	74508540	2840	*	6.57	7.62	-1.06	0.000344	0.00463	ENSG00000137868	STRA6	signaling receptor and transporter of retinol STRA6	WT_enrich	NA	Distal Intergenic	15	74471808	74502046	30239	2	64220	uc010uli.2	-3655
chr5	20972647	20973424	778	*	6.64	7.7	-1.06	0.000506	0.00626	ENSG00000183666	GUSBP1	GUSB pseudogene 1	WT_enrich	NA	Distal Intergenic	5	21341942	21544886	202945	1	728411	uc011cnn.1	-368518
chr18	12295208	12297207	2000	*	6.09	7.15	-1.06	0.000826	0.00915	ENSG00000176014	TUBB6	tubulin beta 6 class V	WT_enrich	NA	Distal Intergenic	18	12308240	12326568	18329	1	84617	uc002kqv.3	-11033
chr22	41063841	41066238	2398	*	5.97	7.03	-1.06	0.00115	0.0119	ENSG00000128285	MCHR1	melanin concentrating hormone receptor 1	WT_enrich	NA	Distal Intergenic	22	41075182	41078818	3637	1	2847	uc003ayz.3	-8944
chr11	121699392	121700721	1330	*	6.46	7.52	-1.06	0.00117	0.0121	ENSG00000137642	SORL1	sortilin related receptor 1	WT_enrich	NA	Distal Intergenic	11	121461128	121504471	43344	1	6653	uc010rzq.1	238264
chr19	3403290	3405374	2085	*	6.11	7.16	-1.06	0.00161	0.0155	ENSG00000141905	NFIC	nuclear factor I C	WT_enrich	NA	Intron (uc002lxo.3/4782, intron 2 of 10)	19	3366565	3469215	102651	1	4782	uc010xhj.2	36725
chr1	32649851	32652184	2334	*	6.02	7.07	-1.06	0.00414	0.0321	ENSG00000084652	TXLNA	taxilin alpha	WT_enrich	NA	Exon (uc001bui.3/200081, exon 4 of 11)	1	32645666	32663886	18221	1	200081	uc001buj.3	4185
chr21	27512069	27513396	1328	*	5.4	6.46	-1.06	0.00662	0.0453	ENSG00000142192	APP	amyloid beta precursor protein	WT_enrich	NA	Promoter (<=1kb)	21	27252861	27512708	259848	2	351	uc010glk.3	0
chr8	144628618	144629998	1381	*	5.65	6.72	-1.06	0.00669	0.0456	ENSG00000014164	ZC3H3	zinc finger CCCH-type containing 3	WT_enrich	NA	Distal Intergenic	8	144519825	144623620	103796	2	23144	uc003yyd.2	-4998
chr20	56588139	56590365	2227	*	7.65	8.7	-1.05	9.47e-09	6.55e-07	NA	NA	NA	WT_enrich	NA	Distal Intergenic	20	56470450	56470500	51	1	100616353	uc021wfh.1	117689
chr1	201368086	201369579	1494	*	7.08	8.13	-1.05	5.31e-06	0.000148	ENSG00000159166	LAD1	ladinin 1	WT_enrich	NA	Promoter (<=1kb)	1	201349966	201368669	18704	2	3898	uc001gwm.3	0
chr9	37528411	37529694	1284	*	6.51	7.57	-1.05	4.06e-05	0.000803	ENSG00000137054	POLR1E	RNA polymerase I subunit E	WT_enrich	NA	Exon (uc004aab.3/26267, exon 5 of 11)	9	37486150	37503693	17544	1	64425	uc003zzz.1	42261
chr8	23709891	23712423	2533	*	6.4	7.45	-1.05	0.000101	0.00171	ENSG00000159167	STC1	stanniocalcin 1	WT_enrich	NA	Promoter (<=1kb)	8	23699434	23712320	12887	2	6781	uc003xdw.1	0
chr5	128300665	128301496	832	*	6.25	7.3	-1.05	0.000295	0.00409	ENSG00000113396	SLC27A6	solute carrier family 27 member 6	WT_enrich	NA	Promoter (<=1kb)	5	128301210	128369335	68126	1	28965	uc003kuy.3	0
chr3	161160792	161162309	1518	*	5.83	6.88	-1.05	0.00137	0.0136	ENSG00000240567	LINC02067	long intergenic non-protein coding RNA 2067	WT_enrich	NA	Exon (uc031sce.1/101243545, exon 3 of 4)	3	161144215	161166030	21816	1	101243545	uc031sce.1	16577
chr1	215130287	215131395	1109	*	5.79	6.84	-1.05	0.00269	0.023	ENSG00000082482	KCNK2	potassium two pore domain channel subfamily K member 2	WT_enrich	NA	Distal Intergenic	1	215178885	215410436	231552	1	3776	uc001hko.3	-47490
chr11	12253985	12254973	989	*	5.58	6.63	-1.05	0.00437	0.0336	ENSG00000133816	MICAL2	microtubule associated monooxygenase, calponin and LIM domain containing 2	WT_enrich	NA	Intron (uc010rch.1/9645, intron 15 of 22)	11	12260983	12285331	24349	1	9645	uc001mkf.3	-6010
chr1	12061223	12062554	1332	*	5.65	6.7	-1.05	0.00463	0.0349	ENSG00000116691	MIIP	migration and invasion inhibitory protein	WT_enrich	NA	Exon (uc001atn.4/9927, exon 9 of 19)	1	12079299	12092106	12808	1	60672	uc001ato.2	-16745
chr12	38675802	38677596	1795	*	5.93	6.99	-1.05	0.00493	0.0365	ENSG00000175548	ALG10B	ALG10 alpha-1,2-glucosyltransferase B	WT_enrich	NA	Distal Intergenic	12	38710557	38723528	12972	1	144245	uc001rln.4	-32961
chr10	99625154	99626118	965	*	5.4	6.45	-1.05	0.00565	0.0404	ENSG00000155265	GOLGA7B	golgin A7 family member B	WT_enrich	NA	3' UTR	10	99609995	99631335	21341	1	401647	uc001kos.3	15159
chr21	36143424	36144485	1062	*	5.68	6.72	-1.05	0.00573	0.0408	ENSG00000234380	LINC01426	long intergenic non-protein coding RNA 1426	WT_enrich	NA	Intron (uc002yug.3/100506385, intron 1 of 2)	21	36118122	36157168	39047	1	100506385	uc002yug.3	25302
chr4	2049596	2050735	1140	*	5.34	6.39	-1.05	0.007	0.0472	ENSG00000243449	C4orf48	chromosome 4 open reading frame 48	WT_enrich	NA	Distal Intergenic	4	2043777	2045697	1921	1	401115	uc003gep.3	5819
chr19	1247339	1255968	8630	*	11.01	12.05	-1.04	4.77e-22	3.63e-19	ENSG00000167470	MIDN	midnolin	WT_enrich	NA	Promoter (<=1kb)	19	1248552	1259142	10591	1	90007	uc002lrp.3	0
chrX	8812831	8815373	2543	*	7.84	8.88	-1.04	5.91e-09	4.41e-07	ENSG00000183304	FAM9A	family with sequence similarity 9 member A	WT_enrich	NA	Distal Intergenic	23	8758837	8769424	10588	2	171482	uc004csg.3	-43407
chr14	42075621	42077782	2162	*	7.62	8.66	-1.04	8.19e-09	5.76e-07	ENSG00000165379	LRFN5	leucine rich repeat and fibronectin type III domain containing 5	WT_enrich	NA	Promoter (<=1kb)	14	42076764	42373752	296989	1	145581	uc001wvm.3	0
chr9	117654864	117658274	3411	*	7.64	8.68	-1.04	4.48e-06	0.000129	ENSG00000106952	TNFSF8	TNF superfamily member 8	WT_enrich	NA	3' UTR	9	117655623	117692875	37253	2	944	uc022bmi.1	34601
chr20	61076433	61079055	2623	*	6.66	7.71	-1.04	3e-05	0.00063	ENSG00000130700	GATA5	GATA binding protein 5	WT_enrich	NA	Distal Intergenic	20	61038553	61051026	12474	2	140628	uc002ycx.1	-25407
chrX	8817404	8820092	2689	*	6.51	7.55	-1.04	0.000184	0.00279	ENSG00000183304	FAM9A	family with sequence similarity 9 member A	WT_enrich	NA	Distal Intergenic	23	8758837	8769424	10588	2	171482	uc004csg.3	-47980
chr1	25240667	25243393	2727	*	6.21	7.26	-1.04	0.000537	0.00655	ENSG00000020633	RUNX3	RUNX family transcription factor 3	WT_enrich	NA	Intron (uc001bjq.3/864, intron 3 of 4)	1	25226002	25256770	30769	2	864	uc001bjq.3	13377
chrX	8836051	8837926	1876	*	6.06	7.1	-1.04	0.000665	0.00772	ENSG00000183304	FAM9A	family with sequence similarity 9 member A	WT_enrich	NA	Distal Intergenic	23	8758837	8769424	10588	2	171482	uc004csg.3	-66627
chr17	26578332	26580665	2334	*	5.65	6.69	-1.04	0.00329	0.027	ENSG00000265060	PPY2P	pancreatic polypeptide 2, pseudogene	WT_enrich	NA	Distal Intergenic	17	26574470	26575315	846	1	23614	uc010wac.2	3862
chr7	100756651	100758758	2108	*	5.54	6.57	-1.04	0.00621	0.0432	ENSG00000106366	SERPINE1	serpin family E member 1	WT_enrich	NA	Distal Intergenic	7	100770370	100782547	12178	1	5054	uc003uxt.4	-11612
chr12	76335676	76340054	4379	*	8.9	9.93	-1.03	4.17e-14	9.93e-12	ENSG00000139289	PHLDA1	pleckstrin homology like domain family A member 1	WT_enrich	NA	Distal Intergenic	12	76419227	76425556	6330	2	22822	uc001sxu.3	85502
chr7	124404400	124406276	1877	*	7.84	8.88	-1.03	6.15e-10	6.1e-08	ENSG00000170775	GPR37	G protein-coupled receptor 37	WT_enrich	NA	Promoter (<=1kb)	7	124385655	124406079	20425	2	2861	uc003vli.4	0
chr14	48369906	48371025	1120	*	7.48	8.51	-1.03	1.17e-07	5.91e-06	ENSG00000259129	LINC00648	long intergenic non-protein coding RNA 648	WT_enrich	NA	Distal Intergenic	14	48234156	48264217	30062	2	100506433	uc001wwk.2	-105689
chr16	65156175	65157879	1705	*	7.32	8.35	-1.03	2.3e-07	1.06e-05	ENSG00000140937	CDH11	cadherin 11	WT_enrich	NA	Promoter (<=1kb)	16	64980683	65155919	175237	2	1009	uc010vin.2	-256
chr2	227514322	227518100	3779	*	7.33	8.36	-1.03	1.42e-06	4.93e-05	ENSG00000263363	MIR5702	microRNA 5702	WT_enrich	NA	Distal Intergenic	2	227523426	227523509	84	2	100847053	uc031rrm.1	5409
chr18	25642730	25646078	3349	*	7.16	8.19	-1.03	1.58e-05	0.000371	ENSG00000170558	CDH2	cadherin 2	WT_enrich	NA	Intron (uc002kwg.2/1000, intron 2 of 15)	18	25530930	25616539	85610	2	1000	uc010xbn.1	-26191
chr5	52327206	52328788	1583	*	6.26	7.29	-1.03	0.000223	0.00326	ENSG00000164171	ITGA2	integrin subunit alpha 2	WT_enrich	NA	Intron (uc003joy.3/3673, intron 2 of 29)	5	52285156	52390609	105454	1	3673	uc011cqe.2	42050
chr1	8297853	8300189	2337	*	6.27	7.29	-1.03	0.000254	0.00361	ENSG00000162426	SLC45A1	solute carrier family 45 member 1	WT_enrich	NA	Distal Intergenic	1	8384390	8404227	19838	1	50651	uc001apb.3	-84201
chr12	80543329	80543983	655	*	6.3	7.33	-1.03	0.000306	0.0042	ENSG00000165899	OTOGL	otogelin like	WT_enrich	NA	Distal Intergenic	12	80603233	80772870	169638	1	283310	uc001szd.3	-59250
chr2	46039387	46040972	1586	*	5.93	6.96	-1.03	0.00126	0.0129	ENSG00000171132	PRKCE	protein kinase C epsilon	WT_enrich	NA	Intron (uc002rut.3/5581, intron 1 of 14)	2	45903873	46072897	169025	1	5581	uc002ruu.3	135514
chr9	21095979	21096675	697	*	5.72	6.75	-1.03	0.00569	0.0406	ENSG00000171855	IFNB1	interferon beta 1	WT_enrich	NA	Distal Intergenic	9	21077104	21077943	840	2	3456	uc003zok.3	-18036
chr10	105453797	105459083	5287	*	8.63	9.65	-1.02	9.12e-09	6.35e-07	ENSG00000107957	SH3PXD2A	SH3 and PX domains 2A	WT_enrich	NA	Promoter (<=1kb)	10	105353784	105453381	99598	2	9644	uc009xxn.1	-416
chrX	34674402	34675885	1484	*	7.59	8.61	-1.02	1.55e-07	7.52e-06	ENSG00000147027	TMEM47	transmembrane protein 47	WT_enrich	NA	Promoter (<=1kb)	23	34645181	34674471	29291	2	83604	uc010ngs.3	0
chr3	754332	756079	1748	*	7.1	8.12	-1.02	9.07e-06	0.000232	ENSG00000134115	CNTN6	contactin 6	WT_enrich	NA	Intron (uc003boy.1/uc003boy.1, intron 2 of 4)	3	1134620	1340053	205434	1	27255	uc010hbo.2	-378541
chr3	76180628	76183102	2475	*	6.8	7.82	-1.02	2.84e-05	0.000605	ENSG00000185008	ROBO2	roundabout guidance receptor 2	WT_enrich	NA	Intron (uc021xat.1/6092, intron 1 of 25)	3	75986645	77699114	1712470	1	6092	uc021xat.1	193983
chr17	65477049	65479222	2174	*	6.54	7.56	-1.02	5.69e-05	0.00107	ENSG00000154217	PITPNC1	phosphatidylinositol transfer protein cytoplasmic 1	WT_enrich	NA	Intron (uc002jgb.4/26207, intron 1 of 9)	17	65373397	65693379	319983	1	26207	uc002jgc.4	103652
chr1	201978914	201981626	2713	*	6.55	7.57	-1.02	0.000122	0.002	ENSG00000163435	ELF3	E74 like ETS transcription factor 3	WT_enrich	NA	Promoter (<=1kb)	1	201979690	201986315	6626	1	1999	uc001gxh.4	0
chr2	238373157	238375178	2022	*	7.04	8.05	-1.02	0.000163	0.00252	ENSG00000115648	MLPH	melanophilin	WT_enrich	NA	Distal Intergenic	2	238395053	238463961	68909	1	79083	uc002vws.3	-19875
chr5	135801791	135803012	1222	*	6.19	7.21	-1.02	0.000587	0.00704	ENSG00000069018	TRPC7	transient receptor potential cation channel subfamily C member 7	WT_enrich	NA	Distal Intergenic	5	135548999	135701164	152166	2	57113	uc010jei.2	-100627
chrX	46650901	46653091	2191	*	6.53	7.55	-1.02	0.00204	0.0187	ENSG00000065923	SLC9A7	solute carrier family 9 member A7	WT_enrich	NA	Distal Intergenic	23	46458686	46618607	159922	2	84679	uc004dgv.2	-32294
chr6	4125419	4127236	1818	*	5.69	6.71	-1.02	0.00397	0.0311	ENSG00000198721	ECI2	enoyl-CoA delta isomerase 2	WT_enrich	NA	3' UTR	6	4117542	4133935	16394	2	10455	uc010jnr.1	6699
chr20	49981280	49985654	4375	*	8.82	9.83	-1.01	2.37e-14	5.91e-12	ENSG00000266761	MIR3194	microRNA 3194	WT_enrich	NA	Distal Intergenic	20	50069442	50069514	73	2	100422889	uc021weu.1	83860
chr13	26623497	26626293	2797	*	8.66	9.67	-1.01	3.48e-13	7.01e-11	ENSG00000180730	SHISA2	shisa family member 2	WT_enrich	NA	Promoter (<=1kb)	13	26618735	26625198	6464	2	387914	uc001uqm.1	0
chr8	143532568	143534877	2310	*	8.02	9.03	-1.01	8.24e-08	4.33e-06	ENSG00000181790	ADGRB1	adhesion G protein-coupled receptor B1	WT_enrich	NA	Distal Intergenic	8	143545377	143626368	80992	1	575	uc003ywm.3	-10500
chr10	99640843	99643274	2432	*	7.23	8.24	-1.01	9.2e-07	3.44e-05	ENSG00000155265	GOLGA7B	golgin A7 family member B	WT_enrich	NA	Exon (uc001kou.2/55118, exon 13 of 15)	10	99609995	99631335	21341	1	401647	uc001kos.3	30848
chr2	12308658	12310901	2244	*	6.8	7.82	-1.01	6.95e-05	0.00126	ENSG00000265172	MIR4262	microRNA 4262	WT_enrich	NA	Intron (uc002rbu.1/uc002rbu.1, intron 3 of 5)	2	11977059	11977112	54	2	100422996	uc021vea.1	-331546
chr5	156966696	156969053	2358	*	6.66	7.66	-1.01	9.38e-05	0.00161	ENSG00000135074	ADAM19	ADAM metallopeptidase domain 19	WT_enrich	NA	Intron (uc003lww.3/8728, intron 3 of 22)	5	156908442	157002749	94308	2	8728	uc011ddr.1	33696
chr2	40465110	40465869	760	*	6.37	7.38	-1.01	0.000183	0.00278	ENSG00000183023	SLC8A1	solute carrier family 8 member A1	WT_enrich	NA	Intron (uc002rrw.3/100128590, intron 3 of 4)	2	40339286	40657444	318159	2	6546	uc002rrx.3	191575
chr13	94981457	94983013	1557	*	6.75	7.76	-1.01	0.0002	0.00297	ENSG00000080166	DCT	dopachrome tautomerase	WT_enrich	NA	Intron (uc001vlt.3/10082, intron 6 of 8)	13	95091841	95131936	40096	2	1638	uc001vlv.4	148923
chr11	132933985	132935170	1186	*	6.26	7.27	-1.01	0.000319	0.00434	ENSG00000183715	OPCML	opioid binding protein/cell adhesion molecule like	WT_enrich	NA	Intron (uc001qgu.3/4978, intron 1 of 7)	11	132284875	132813663	528789	2	4978	uc010scl.2	-120322
chr5	165702469	165704188	1720	*	6.7	7.71	-1.01	0.000507	0.00627	ENSG00000145934	TENM2	teneurin transmembrane protein 2	WT_enrich	NA	Distal Intergenic	5	166711843	167420187	708345	1	57451	uc021yhi.1	-1007655
chr17	4433108	4435149	2042	*	6.19	7.2	-1.01	0.000512	0.00632	ENSG00000183018	SPNS2	sphingolipid transporter 2	WT_enrich	NA	Exon (uc002fxx.2/124976, exon 4 of 13)	17	4440057	4443228	3172	1	124976	uc002fxy.2	-4908
chr14	20730470	20732226	1757	*	6.27	7.28	-1.01	0.00136	0.0135	ENSG00000176198	OR11H4	olfactory receptor family 11 subfamily H member 4	WT_enrich	NA	Distal Intergenic	14	20710951	20711925	975	1	390442	uc010tld.2	19519
chr15	47210752	47211643	892	*	5.91	6.93	-1.01	0.00141	0.014	ENSG00000137872	SEMA6D	semaphorin 6D	WT_enrich	NA	Distal Intergenic	15	47476403	48066420	590018	1	80031	uc001zvw.3	-264760
chr4	27149569	27151663	2095	*	6.18	7.18	-1.01	0.0021	0.019	ENSG00000109689	STIM2	stromal interaction molecule 2	WT_enrich	NA	Distal Intergenic	4	27004549	27027003	22455	1	57620	uc010iey.3	145020
chr5	17217704	17218803	1100	*	5.92	6.93	-1.01	0.00247	0.0217	ENSG00000176788	BASP1	brain abundant membrane attached signal protein 1	WT_enrich	NA	Promoter (<=1kb)	5	17217670	17276954	59285	1	10409	uc003jfx.4	34
chr2	70161159	70162064	906	*	5.95	6.96	-1.01	0.00279	0.0238	ENSG00000059728	MXD1	MAX dimerization protein 1	WT_enrich	NA	Intron (uc002sfy.3/4084, intron 3 of 5)	2	70142173	70170076	27904	1	4084	uc010yqs.2	18986
chr5	112294710	112296269	1560	*	5.67	6.68	-1.01	0.0052	0.038	ENSG00000172795	DCP2	decapping mRNA 2	WT_enrich	NA	Distal Intergenic	5	112312407	112320348	7942	1	167227	uc003kqg.3	-16138
chr17	78623380	78624278	899	*	5.6	6.61	-1.01	0.00524	0.0382	ENSG00000141564	RPTOR	regulatory associated protein of MTOR complex 1	WT_enrich	NA	Intron (uc002jys.3/57521, intron 3 of 8)	17	78518625	78940173	421549	1	57521	uc010wug.1	104755
chr20	43123406	43126792	3387	*	8.4	9.4	-1	3.19e-11	4.48e-09	ENSG00000124120	TTPAL	alpha tocopherol transfer protein like	WT_enrich	NA	3' UTR	20	43108609	43123244	14636	1	79183	uc010ggr.1	14797
chr10	61468885	61470162	1278	*	7.76	8.76	-1	4.82e-07	2.02e-05	ENSG00000165449	SLC16A9	solute carrier family 16 member 9	WT_enrich	NA	Promoter (<=1kb)	10	61410522	61469649	59128	2	220963	uc010qig.1	0
chr4	72052112	72053683	1572	*	7.25	8.25	-1	6.49e-07	2.61e-05	ENSG00000080493	SLC4A4	solute carrier family 4 member 4	WT_enrich	NA	Promoter (<=1kb)	4	72053003	72437804	384802	1	8671	uc003hfy.3	0
chr12	67820203	67822319	2117	*	7.35	8.35	-1	8.81e-07	3.32e-05	ENSG00000111530	CAND1	cullin associated and neddylation dissociated 1	WT_enrich	NA	Distal Intergenic	12	67692730	67708388	15659	1	55832	uc001sto.2	127473
chr14	61123654	61124518	865	*	6.55	7.56	-1	0.000102	0.00172	ENSG00000126778	SIX1	SIX homeobox 1	WT_enrich	NA	Distal Intergenic	14	61111417	61116155	4739	2	6495	uc001xfb.4	-7499
chr11	29206146	29207764	1619	*	6.49	7.49	-1	0.00186	0.0173	ENSG00000182255	KCNA4	potassium voltage-gated channel subfamily A member 4	WT_enrich	NA	Distal Intergenic	11	30031288	30038577	7290	2	3739	uc001msk.3	830813
chr3	52926659	52927641	983	*	5.76	6.76	-1	0.00284	0.0241	ENSG00000248592	STIMATE-MUSTN1	STIMATE-MUSTN1 readthrough	WT_enrich	NA	Intron (uc003dgc.4/100526772, intron 1 of 9)	3	52867131	52931597	64467	2	100526772	uc003dgc.4	3956
chr8	8945260	8946742	1483	*	6.13	7.13	-1	0.00301	0.0253	ENSG00000263407	MIR4660	microRNA 4660	WT_enrich	NA	Distal Intergenic	8	8905955	8906028	74	1	100616350	uc022aro.1	39305
chr11	123450365	123452731	2367	*	5.88	6.88	-1	0.00472	0.0354	ENSG00000023171	GRAMD1B	GRAM domain containing 1B	WT_enrich	NA	Intron (uc001pyw.2/57476, intron 3 of 20)	11	123430985	123480621	49637	1	57476	uc009zbe.1	19380
chr20	51575864	51576547	684	*	5.73	6.73	-1	0.00611	0.0427	ENSG00000182463	TSHZ2	teashirt zinc finger homeobox 2	WT_enrich	NA	Distal Intergenic	20	51588946	52111869	522924	1	128553	uc002xwo.3	-12399
chr2	220173070	220174172	1103	*	5.52	6.52	-1	0.0071	0.0477	ENSG00000054356	PTPRN	protein tyrosine phosphatase receptor type N	WT_enrich	NA	Promoter (<=1kb)	2	220154345	220173729	19385	2	5798	uc010zlc.2	0
chr19	1236129	1238443	2315	*	8.87	9.86	-0.99	5.59e-12	9.11e-10	ENSG00000099625	CBARP	CACN subunit beta associated regulatory protein	WT_enrich	NA	Promoter (<=1kb)	19	1229947	1237990	8044	2	255057	uc002lrm.3	0
chr16	86542691	86545664	2974	*	8.78	9.78	-0.99	5.87e-12	9.51e-10	ENSG00000103241	FOXF1	forkhead box F1	WT_enrich	NA	Promoter (<=1kb)	16	86544133	86548070	3938	1	2294	uc002fjl.3	0
chrX	46616667	46619383	2717	*	8.36	9.36	-0.99	1.5e-10	1.76e-08	ENSG00000065923	SLC9A7	solute carrier family 9 member A7	WT_enrich	NA	Promoter (<=1kb)	23	46458686	46618607	159922	2	84679	uc004dgu.2	0
chr20	43356898	43359603	2706	*	7.65	8.64	-0.99	1.9e-06	6.36e-05	ENSG00000283440	LINC01260	long intergenic non-protein coding RNA 1260	WT_enrich	NA	Intron (uc002xml.1/79015, intron 1 of 3)	20	43289219	43367608	78390	2	79015	uc002xml.1	8005
chr1	160981891	160984422	2532	*	7.27	8.26	-0.99	2.24e-06	7.26e-05	ENSG00000158769	F11R	F11 receptor	WT_enrich	NA	Intron (uc010pjv.2/50848, intron 1 of 8)	1	160965001	160990902	25902	2	50848	uc010pjv.2	6480
chr15	80609026	80610863	1838	*	7.32	8.31	-0.99	2.55e-06	8.09e-05	ENSG00000259361	LINC00927	long intergenic non-protein coding RNA 927	WT_enrich	NA	Intron (uc002bfo.3/283688, intron 1 of 2)	15	80555410	80634147	78738	2	283688	uc002bfo.3	23284
chrX	74493741	74495180	1440	*	6.89	7.89	-0.99	2.24e-05	0.000496	ENSG00000094841	UPRT	uracil phosphoribosyltransferase homolog	WT_enrich	NA	Promoter (<=1kb)	23	74493894	74517626	23733	1	139596	uc010nlu.2	0
chr5	45695048	45696665	1618	*	6.51	7.5	-0.99	0.000163	0.00252	ENSG00000164588	HCN1	hyperpolarization activated cyclic nucleotide gated potassium channel 1	WT_enrich	NA	Promoter (<=1kb)	5	45255052	45696220	441169	2	348980	uc003jok.3	0
chr20	56347063	56348227	1165	*	6.48	7.47	-0.99	0.000387	0.00508	ENSG00000124225	PMEPA1	prostate transmembrane protein, androgen induced 1	WT_enrich	NA	Distal Intergenic	20	56223448	56286592	63145	2	56937	uc002xyt.4	-60471
chr1	1534507	1535993	1487	*	6.27	7.26	-0.99	0.000822	0.00912	ENSG00000228594	FNDC10	fibronectin type III domain containing 10	WT_enrich	NA	Promoter (<=1kb)	1	1533388	1535476	2089	2	643988	uc021oes.1	0
chrX	80376061	80377804	1744	*	6.36	7.35	-0.99	0.00101	0.0107	ENSG00000131171	SH3BGRL	SH3 domain binding glutamate rich protein like	WT_enrich	NA	5' UTR	23	80457303	80554046	96744	1	6451	uc004eef.3	-79499
chr5	62048302	62049088	787	*	6.06	7.05	-0.99	0.00146	0.0143	ENSG00000086200	IPO11-LRRC70	IPO11-LRRC70 readthrough	WT_enrich	NA	Distal Intergenic	5	61874562	61924416	49855	1	101180901	uc003jte.3	173740
chr2	177448152	177449470	1319	*	5.81	6.81	-0.99	0.00386	0.0304	ENSG00000283203	MIR1246	microRNA 1246	WT_enrich	NA	Distal Intergenic	2	177465708	177465780	73	2	100302142	uc021vss.1	16310
chr6	1864843	1866547	1705	*	5.78	6.77	-0.99	0.00584	0.0413	ENSG00000054598	FOXC1	forkhead box C1	WT_enrich	NA	Intron (uc021ykn.1/2762, intron 7 of 10)	6	1610681	1614129	3449	1	2296	uc003mtp.3	254162
chrX	106174601	106176855	2255	*	6.22	7.21	-0.99	0.00685	0.0464	ENSG00000165376	CLDN2	claudin 2	WT_enrich	NA	Intron (uc004emp.4/79710, intron 1 of 1)	23	106163606	106174091	10486	1	9075	uc004emt.2	10995
chr11	65321193	65329845	8653	*	11.34	12.31	-0.98	1.21e-25	1.42e-22	ENSG00000168056	LTBP3	latent transforming growth factor beta binding protein 3	WT_enrich	NA	Promoter (<=1kb)	11	65306030	65325699	19670	2	4054	uc001oei.3	0
chr15	67380932	67386787	5856	*	8.54	9.53	-0.98	2.33e-11	3.38e-09	ENSG00000166949	SMAD3	SMAD family member 3	WT_enrich	NA	Intron (uc002aqj.3/4088, intron 1 of 8)	15	67358195	67487533	129339	1	4088	uc002aqj.3	22737
chr1	12608074	12610815	2742	*	8.08	9.06	-0.98	9.6e-10	9.03e-08	ENSG00000239149	SNORA59B	small nucleolar RNA, H/ACA box 59B	WT_enrich	NA	Distal Intergenic	1	12567300	12567451	152	1	677882	uc001atz.1	40774
chr2	238394917	238396758	1842	*	7.44	8.42	-0.98	4.02e-07	1.74e-05	ENSG00000115648	MLPH	melanophilin	WT_enrich	NA	Promoter (<=1kb)	2	238395053	238463961	68909	1	79083	uc002vws.3	0
chr8	40029548	40032973	3426	*	7.83	8.81	-0.98	4.08e-07	1.76e-05	ENSG00000176907	TCIM	transcriptional and immune response regulator	WT_enrich	NA	Distal Intergenic	8	40010987	40012827	1841	1	56892	uc003xnq.2	18561
chr8	89113389	89115552	2164	*	7.58	8.55	-0.98	7.02e-07	2.77e-05	ENSG00000156103	MMP16	matrix metallopeptidase 16	WT_enrich	NA	Intron (uc003yeb.4/4325, intron 6 of 9)	8	89049460	89339717	290258	2	4325	uc003yeb.4	224165
chr1	166139189	166141455	2267	*	6.86	7.84	-0.98	0.000107	0.00179	ENSG00000188859	FAM78B	family with sequence similarity 78 member B	WT_enrich	NA	Distal Intergenic	1	166039069	166135958	96890	2	149297	uc021pef.1	-3231
chr1	21995230	21996194	965	*	6.6	7.58	-0.98	0.000122	0.002	ENSG00000076864	RAP1GAP	RAP1 GTPase activating protein	WT_enrich	NA	Promoter (<=1kb)	1	21922708	21995856	73149	2	5909	uc001bex.3	0
chr2	85671726	85673840	2115	*	7.11	8.09	-0.98	0.000289	0.00403	ENSG00000152292	SH2D6	SH2 domain containing 6	WT_enrich	NA	Distal Intergenic	2	85661918	85664152	2235	1	284948	uc002spq.3	9808
chr19	38810233	38810978	746	*	6.03	7.01	-0.98	0.00159	0.0153	ENSG00000099337	KCNK6	potassium two pore domain channel subfamily K member 6	WT_enrich	NA	Promoter (<=1kb)	19	38810484	38819649	9166	1	9424	uc002oic.3	0
chr6	30760988	30762556	1569	*	6.08	7.06	-0.98	0.00225	0.0201	ENSG00000137331	IER3	immediate early response 3	WT_enrich	NA	Distal Intergenic	6	30710976	30712327	1352	2	8870	uc003nrn.3	-48661
chr3	54307652	54309132	1481	*	5.68	6.66	-0.98	0.00539	0.039	ENSG00000157445	CACNA2D3	calcium voltage-gated channel auxiliary subunit alpha2delta 3	WT_enrich	NA	Intron (uc003dhf.3/55799, intron 2 of 37)	3	54231398	54919613	688216	1	55799	uc010hmv.1	76254
chr18	8424631	8426645	2015	*	5.83	6.81	-0.98	0.00649	0.0446	ENSG00000266149	LOC100192426	uncharacterized LOC100192426	WT_enrich	NA	Distal Intergenic	18	8360818	8367032	6215	2	100192426	uc010wzm.1	-57599
chr5	111754794	111756329	1536	*	7.52	8.49	-0.97	3.38e-07	1.49e-05	ENSG00000278921	EPB41L4A-DT	EPB41L4A divergent transcript	WT_enrich	NA	Promoter (<=1kb)	5	111755280	111756677	1398	1	54508	uc003kpx.2	0
chr15	40598788	40601885	3098	*	6.78	7.76	-0.97	6.9e-05	0.00125	ENSG00000137841	PLCB2	phospholipase C beta 2	WT_enrich	NA	Promoter (<=1kb)	15	40580098	40600174	20077	2	5330	uc001zld.3	0
chr2	158102703	158104039	1337	*	5.92	6.89	-0.97	0.0028	0.0238	ENSG00000136542	GALNT5	polypeptide N-acetylgalactosaminyltransferase 5	WT_enrich	NA	Distal Intergenic	2	158114340	158167913	53574	1	11227	uc002tzg.3	-10301
chr19	46379488	46381189	1702	*	6.04	7.01	-0.97	0.0043	0.0331	ENSG00000170604	IRF2BP1	interferon regulatory factor 2 binding protein 1	WT_enrich	NA	Distal Intergenic	19	46386866	46389376	2511	2	26145	uc002pds.1	8187
chr2	192066112	192068247	2136	*	6.01	6.98	-0.97	0.00564	0.0404	ENSG00000138378	STAT4	signal transducer and activator of transcription 4	WT_enrich	NA	Distal Intergenic	2	192011339	192038902	27564	2	6775	uc010zgo.1	-27210
chr5	136833672	136835167	1496	*	7.97	8.93	-0.96	2.8e-09	2.27e-07	ENSG00000152377	SPOCK1	SPARC (osteonectin), cwcv and kazal like domains proteoglycan 1	WT_enrich	NA	Promoter (<=1kb)	5	136310987	136834438	523452	2	6695	uc003lbo.3	0
chr16	1132238	1133747	1510	*	7.26	8.22	-0.96	1.65e-05	0.000385	ENSG00000162009	SSTR5	somatostatin receptor 5	WT_enrich	NA	Distal Intergenic	16	1128781	1131454	2674	1	6755	uc002ckq.3	3457
chr21	28338351	28340314	1964	*	6.29	7.25	-0.96	0.000975	0.0105	ENSG00000154736	ADAMTS5	ADAM metallopeptidase with thrombospondin type 1 motif 5	WT_enrich	NA	Promoter (<=1kb)	21	28290231	28339439	49209	2	11096	uc002ymg.3	0
chr5	171022814	171024042	1229	*	6.22	7.18	-0.96	0.00182	0.017	ENSG00000156427	FGF18	fibroblast growth factor 18	WT_enrich	NA	Distal Intergenic	5	170846667	170884630	37964	1	8817	uc003mbk.3	176147
chr4	184390826	184392134	1309	*	6.02	6.99	-0.96	0.00224	0.0201	ENSG00000168564	CDKN2AIP	CDKN2A interacting protein	WT_enrich	NA	Distal Intergenic	4	184365789	184369049	3261	1	55602	uc003ivq.1	25037
chr20	51106750	51107866	1117	*	5.88	6.84	-0.96	0.00537	0.0389	ENSG00000020256	ZFP64	ZFP64 zinc finger protein	WT_enrich	NA	Distal Intergenic	20	50767817	50808524	40708	2	55734	uc002xwn.3	-298226
chr5	5139954	5140925	972	*	5.81	6.77	-0.96	0.00569	0.0406	ENSG00000145536	ADAMTS16	ADAM metallopeptidase with thrombospondin type 1 motif 16	WT_enrich	NA	Promoter (<=1kb)	5	5140443	5223840	83398	1	170690	uc003jdj.1	0
chr5	159893642	159899481	5840	*	9.7	10.65	-0.95	3.35e-16	1.22e-13	ENSG00000265237	MIR3142	microRNA 3142	WT_enrich	NA	Promoter (1-2kb)	5	159901409	159901490	82	1	100422938	uc021yhd.1	-1928
chr8	77509003	77510342	1340	*	7.53	8.48	-0.95	1.72e-05	0.000399	ENSG00000091656	ZFHX4	zinc finger homeobox 4	WT_enrich	NA	Distal Intergenic	8	77593515	77620493	26979	1	79776	uc003yat.1	-83173
chr15	94773816	94775094	1279	*	6.91	7.85	-0.95	2.96e-05	0.000624	ENSG00000140563	MCTP2	multiple C2 and transmembrane domain containing 2	WT_enrich	NA	Promoter (<=1kb)	15	94774801	94887288	112488	1	55784	uc002btg.4	0
chr15	96099825	96101590	1766	*	7.03	7.99	-0.95	4.11e-05	0.000811	ENSG00000259134	LINC00924	long intergenic non-protein coding RNA 924	WT_enrich	NA	Distal Intergenic	15	95976322	96051076	74755	1	145820	uc010urh.2	123503
chr18	15165009	15165592	584	*	6.3	7.24	-0.95	0.00107	0.0112	ENSG00000215512	LOC644669	ankyrin repeat domain 30B pseudogene	WT_enrich	NA	Distal Intergenic	18	15313555	15325918	12364	2	644669	uc002ktd.1	160326
chr8	69836733	69838255	1523	*	6.13	7.08	-0.95	0.00143	0.0141	ENSG00000253658	LINC01592	long intergenic non-protein coding RNA 1592	WT_enrich	NA	Intron (uc003xyc.1/100505718, intron 3 of 4)	8	69824038	70016425	192388	2	100505718	uc003xyc.1	178170
chr11	43941592	43943591	2000	*	6.27	7.22	-0.95	0.0019	0.0176	ENSG00000244926	ALKBH3-AS1	ALKBH3 antisense RNA 1	WT_enrich	NA	Promoter (<=1kb)	11	43930839	43942494	11656	2	100507300	uc001mxu.2	0
chrX	102565396	102566207	812	*	6.05	7	-0.95	0.00356	0.0287	ENSG00000133134	BEX2	brain expressed X-linked 2	WT_enrich	NA	Promoter (<=1kb)	23	102564274	102565883	1610	2	84707	uc004eka.3	0
chr7	44146745	44149143	2399	*	5.86	6.81	-0.95	0.00389	0.0306	ENSG00000106624	AEBP1	AE binding protein 1	WT_enrich	NA	Promoter (1-2kb)	7	44150330	44154164	3835	1	165	uc003tkc.5	-1187
chr1	159180951	159181954	1004	*	5.89	6.83	-0.95	0.00565	0.0404	ENSG00000213088	ACKR1	atypical chemokine receptor 1 (Duffy blood group)	WT_enrich	NA	Distal Intergenic	1	159175049	159176290	1242	1	2532	uc001ftp.4	5902
chr3	5067339	5069161	1823	*	8.63	9.57	-0.94	1.18e-09	1.09e-07	ENSG00000235831	BHLHE40-AS1	BHLHE40 antisense RNA 1	WT_enrich	NA	Distal Intergenic	3	4939914	5021646	81733	2	100507582	uc010hce.2	-45693
chr9	19985482	19988900	3419	*	7.57	8.51	-0.94	1.36e-06	4.76e-05	ENSG00000155886	SLC24A2	solute carrier family 24 member 2	WT_enrich	NA	Distal Intergenic	9	19507450	19787017	279568	2	25769	uc003zob.2	-198465
chr7	117512681	117514015	1335	*	7.53	8.46	-0.94	1.72e-05	0.000398	ENSG00000077063	CTTNBP2	cortactin binding protein 2	WT_enrich	NA	Promoter (<=1kb)	7	117350706	117513561	162856	2	83992	uc003vjf.3	0
chr9	112672903	112675763	2861	*	7.39	8.33	-0.94	2.72e-05	0.000584	ENSG00000157654	PALM2AKAP2	PALM2 and AKAP2 fusion	WT_enrich	NA	Intron (uc004beg.3/114299, intron 4 of 6)	9	112629647	112900819	271173	1	445815	uc004bel.1	43256
chr12	92995700	92998102	2403	*	7.16	8.11	-0.94	3.96e-05	0.000788	NA	NA	NA	WT_enrich	NA	Distal Intergenic	12	93096619	93102325	5707	1	338809	uc001tch.2	-98517
chr7	98927419	98929015	1597	*	7.27	8.21	-0.94	6.39e-05	0.00117	ENSG00000241685	ARPC1A	actin related protein 2/3 complex subunit 1A	WT_enrich	NA	Intron (uc003upx.2/10552, intron 1 of 9)	7	98923496	98985884	62389	1	10552	uc011kit.2	3923
chr13	86132405	86133456	1052	*	6.19	7.13	-0.94	0.00241	0.0213	ENSG00000226317	LINC00351	long intergenic non-protein coding RNA 351	WT_enrich	NA	Distal Intergenic	13	85937738	86118797	181060	1	100874137	uc031qmo.1	194667
chr6	137242679	137243767	1089	*	6.06	7	-0.94	0.00353	0.0285	ENSG00000182747	SLC35D3	solute carrier family 35 member D3	WT_enrich	NA	Promoter (<=1kb)	6	137243402	137246776	3375	1	340146	uc003qhe.3	0
chr3	120627031	120627909	879	*	5.9	6.84	-0.94	0.00362	0.0291	ENSG00000145087	STXBP5L	syntaxin binding protein 5 like	WT_enrich	NA	Promoter (<=1kb)	3	120627050	121143608	516559	1	9515	uc003eec.4	0
chr7	125203550	125204460	911	*	5.9	6.84	-0.94	0.00382	0.0302	ENSG00000128513	POT1	protection of telomeres 1	WT_enrich	NA	Distal Intergenic	7	124462440	124570037	107598	2	25913	uc003vlo.3	-633513
chr20	49613322	49614380	1059	*	5.81	6.75	-0.94	0.00509	0.0374	ENSG00000026559	KCNG1	potassium voltage-gated channel modifier subfamily G member 1	WT_enrich	NA	Distal Intergenic	20	49625216	49639617	14402	2	3755	uc002xwb.3	25237
chr7	41731997	41743036	11040	*	10.37	11.3	-0.93	3.49e-15	1.02e-12	ENSG00000224116	INHBA-AS1	INHBA antisense RNA 1	WT_enrich	NA	Promoter (<=1kb)	7	41733514	41752792	19279	1	285954	uc003ths.2	0
chr3	45264439	45268351	3913	*	10.08	11.01	-0.93	3.29e-14	7.99e-12	ENSG00000249992	TMEM158	transmembrane protein 158	WT_enrich	NA	Promoter (<=1kb)	3	45265956	45267814	1859	2	25907	uc011baf.2	0
chr9	21835257	21838076	2820	*	7.61	8.54	-0.93	1.67e-06	5.69e-05	ENSG00000099810	MTAP	methylthioadenosine phosphorylase	WT_enrich	NA	Exon (uc003zph.3/4507, exon 5 of 8)	9	21818024	21865969	47946	1	4507	uc011lnl.2	17233
chr18	14450135	14451094	960	*	7.64	8.57	-0.93	4.57e-06	0.000132	ENSG00000265766	CXADRP3	CXADR pseudogene 3	WT_enrich	NA	Distal Intergenic	18	14477954	14498705	20752	2	440224	uc010xai.2	47611
chr2	175200369	175202573	2205	*	6.74	7.67	-0.93	0.000145	0.0023	ENSG00000217236	SP9	Sp9 transcription factor	WT_enrich	NA	Promoter (<=1kb)	2	175199821	175202268	2448	1	100131390	uc010zem.1	548
chr8	50313660	50314667	1008	*	6.56	7.49	-0.93	0.000318	0.00434	ENSG00000168333	PPDPFL	pancreatic progenitor cell differentiation and proliferation factor like	WT_enrich	NA	Distal Intergenic	8	49984900	49988642	3743	1	492307	uc031tbc.1	328760
chr11	12029659	12031348	1690	*	6.96	7.9	-0.93	0.000345	0.00463	ENSG00000050165	DKK3	dickkopf WNT signaling pathway inhibitor 3	WT_enrich	NA	Promoter (<=1kb)	11	11984543	12030155	45613	2	27122	uc010rcf.2	0
chr7	102152896	102153834	939	*	6.38	7.3	-0.93	0.000789	0.00884	ENSG00000170667	RASA4B	RAS p21 protein activator 4B	WT_enrich	NA	Promoter (<=1kb)	7	102123586	102152877	29292	2	100271927	uc022ajh.2	-19
chr8	26428484	26430511	2028	*	6.96	7.89	-0.93	0.00133	0.0134	ENSG00000092964	DPYSL2	dihydropyrimidinase like 2	WT_enrich	NA	Intron (uc003xfa.3/1808, intron 1 of 13)	8	26435340	26501120	65781	1	1808	uc011lag.2	-4829
chr1	12171937	12173923	1987	*	6.63	7.56	-0.93	0.00232	0.0206	ENSG00000120949	TNFRSF8	TNF receptor superfamily member 8	WT_enrich	NA	Exon (uc001atq.3/943, exon 7 of 15)	1	12185958	12204264	18307	1	943	uc001atr.3	-12035
chr11	131609192	131609911	720	*	5.87	6.79	-0.93	0.00491	0.0364	ENSG00000182667	NTM	neurotrimin	WT_enrich	NA	Intron (uc001qgm.3/50863, intron 1 of 7)	11	131779500	132206716	427217	1	50863	uc010scj.2	-169589
chr2	53330511	53332387	1877	*	6.1	7.03	-0.93	0.00506	0.0372	ENSG00000115239	ASB3	ankyrin repeat and SOCS box containing 3	WT_enrich	NA	Distal Intergenic	2	53897117	53927672	30556	2	51130	uc002rxf.2	595285
chr3	140901063	140902333	1271	*	5.89	6.83	-0.93	0.00631	0.0437	ENSG00000155893	PXYLP1	2-phosphoxylose phosphatase 1	WT_enrich	NA	Distal Intergenic	3	140950682	141013486	62805	1	92370	uc003etu.3	-48349
chr21	45875318	45876180	863	*	5.95	6.87	-0.93	0.00661	0.0452	ENSG00000160233	LRRC3	leucine rich repeat containing 3	WT_enrich	NA	Promoter (<=1kb)	21	45875393	45878739	3347	1	81543	uc002zfa.3	0
chr2	121520268	121525389	5122	*	8.42	9.34	-0.92	3.49e-09	2.74e-07	ENSG00000074047	GLI2	GLI family zinc finger 2	WT_enrich	NA	Intron (uc010yyu.1/2736, intron 1 of 3)	2	121549857	121685042	135186	1	2736	uc010fln.1	-24468
chr5	157000801	157003442	2642	*	9.06	9.98	-0.92	7.52e-09	5.34e-07	ENSG00000135074	ADAM19	ADAM metallopeptidase domain 19	WT_enrich	NA	Promoter (<=1kb)	5	156822542	157002831	180290	2	8728	uc003lww.3	0
chr8	144512325	144514553	2229	*	8.08	9	-0.92	1.03e-08	7e-07	ENSG00000182759	MAFA	MAF bZIP transcription factor A	WT_enrich	NA	Promoter (<=1kb)	8	144510230	144512602	2373	2	389692	uc003yyc.2	0
chr21	43186312	43189681	3370	*	8.02	8.94	-0.92	8.48e-07	3.21e-05	ENSG00000183421	RIPK4	receptor interacting serine/threonine kinase 4	WT_enrich	NA	Promoter (<=1kb)	21	43159529	43187249	27721	2	54101	uc002yzn.1	0
chr10	22540206	22541709	1504	*	7.57	8.49	-0.92	1.29e-06	4.57e-05	NA	LOC100130992	uncharacterized LOC100130992	WT_enrich	NA	Promoter (<=1kb)	10	22541001	22547477	6477	1	100130992	uc021pod.2	0
chr19	4227788	4230020	2233	*	7.38	8.3	-0.92	1.64e-05	0.000384	ENSG00000105246	EBI3	Epstein-Barr virus induced 3	WT_enrich	NA	Promoter (<=1kb)	19	4229540	4237524	7985	1	10148	uc002lzu.3	0
chr8	68657193	68659034	1842	*	6.84	7.76	-0.92	0.000107	0.00179	ENSG00000165078	CPA6	carboxypeptidase A6	WT_enrich	NA	Promoter (<=1kb)	8	68334405	68658620	324216	2	57094	uc003xxq.4	0
chr5	39394820	39396510	1691	*	6.52	7.44	-0.92	0.000457	0.00577	ENSG00000153071	DAB2	DAB adaptor protein 2	WT_enrich	NA	Intron (uc003jlw.3/1601, intron 1 of 13)	5	39371776	39425335	53560	2	1601	uc003jlw.3	28825
chr12	31357606	31359720	2115	*	6.93	7.84	-0.92	0.000963	0.0104	ENSG00000139146	SINHCAF	SIN3-HDAC complex associated factor	WT_enrich	NA	Exon (uc010sjy.1/uc010sjy.1, exon 1 of 30)	12	31433520	31451455	17936	2	58516	uc001rkc.3	91735
chr16	12322286	12324227	1942	*	6.2	7.12	-0.92	0.00161	0.0155	ENSG00000048471	SNX29	sorting nexin 29	WT_enrich	NA	Intron (uc002dby.5/92017, intron 14 of 20)	16	12154667	12293540	138874	1	92017	uc010uyx.1	167619
chr17	75311623	75312917	1295	*	6.14	7.06	-0.92	0.00344	0.0279	ENSG00000184640	SEPTIN9	septin 9	WT_enrich	NA	Promoter (2-3kb)	17	75315597	75496678	181082	1	10801	uc002jtu.4	-2680
chr8	126427947	126429411	1465	*	5.92	6.84	-0.92	0.00474	0.0355	ENSG00000173334	TRIB1	tribbles pseudokinase 1	WT_enrich	NA	Distal Intergenic	8	126442563	126450644	8082	1	10221	uc003yrx.3	-13152
chrX	90689636	90690483	848	*	5.91	6.83	-0.92	0.00503	0.0371	ENSG00000174740	PABPC5	poly(A) binding protein cytoplasmic 5	WT_enrich	NA	Promoter (<=1kb)	23	90689597	90693583	3987	1	140886	uc004efg.3	39
chr13	80475008	80476128	1121	*	6.06	6.98	-0.92	0.00685	0.0464	ENSG00000102471	NDFIP2	Nedd4 family interacting protein 2	WT_enrich	NA	Intron (uc001vlh.3/uc001vlh.3, intron 1 of 5)	13	80079509	80130212	50704	1	54602	uc001vlg.3	395499
chr12	311912	313538	1627	*	6.11	7.02	-0.92	0.00734	0.0489	ENSG00000111181	SLC6A12	solute carrier family 6 member 12	WT_enrich	NA	Exon (uc001qhz.3/6539, exon 6 of 17)	12	299243	308224	8982	2	6539	uc001qhy.3	-3688
chr22	29194028	29197347	3320	*	10.47	11.38	-0.91	5.81e-14	1.34e-11	ENSG00000100219	XBP1	X-box binding protein 1	WT_enrich	NA	Promoter (<=1kb)	22	29190548	29196560	6013	2	7494	uc021wnp.1	0
chr19	1239798	1245769	5972	*	9.38	10.29	-0.91	4.28e-10	4.42e-08	ENSG00000099624	ATP5F1D	ATP synthase F1 subunit delta	WT_enrich	NA	Promoter (<=1kb)	19	1241749	1244824	3076	1	513	uc002lrn.3	0
chr12	65995839	65999361	3523	*	8.8	9.71	-0.91	1.28e-09	1.16e-07	ENSG00000149948	HMGA2	high mobility group AT-hook 2	WT_enrich	NA	Distal Intergenic	12	66217437	66221867	4431	1	8091	uc001ssp.1	-218076
chr12	122500174	122503514	3341	*	8.33	9.24	-0.91	2.9e-09	2.34e-07	ENSG00000175727	MLXIP	MLX interacting protein	WT_enrich	NA	Downstream (<=300bp)	12	122516652	122628967	112316	1	22877	uc001ubq.3	-13138
chr16	88448575	88451135	2561	*	8.61	9.51	-0.91	5.65e-07	2.31e-05	ENSG00000225614	ZNF469	zinc finger protein 469	WT_enrich	NA	Distal Intergenic	16	88493879	88507165	13287	1	84627	uc002fku.2	-42744
chr8	139842316	139845559	3244	*	7.78	8.69	-0.91	5.98e-07	2.43e-05	ENSG00000169436	COL22A1	collagen type XXII alpha 1 chain	WT_enrich	NA	Exon (uc003yvd.3/169044, exon 5 of 65)	8	139600478	139772530	172053	2	169044	uc011ljo.2	-69786
chr11	44971246	44972754	1509	*	7.57	8.48	-0.91	2.67e-06	8.43e-05	ENSG00000175274	TP53I11	tumor protein p53 inducible protein 11	WT_enrich	NA	Promoter (<=1kb)	11	44953899	44971759	17861	2	9537	uc001myi.4	0
chr1	156642677	156648136	5460	*	8.17	9.07	-0.91	3.08e-06	9.51e-05	ENSG00000132688	NES	nestin	WT_enrich	NA	Promoter (<=1kb)	1	156638556	156647189	8634	2	10763	uc001fpq.3	0
chr14	101695261	101697101	1841	*	7.5	8.41	-0.91	5.53e-06	0.000153	ENSG00000223403	MEG9	maternally expressed 9	WT_enrich	NA	Distal Intergenic	14	101536248	101539273	3026	1	100507257	uc001yjz.2	159013
chr7	97360735	97361745	1011	*	6.58	7.49	-0.91	0.00095	0.0103	ENSG00000006128	TAC1	tachykinin precursor 1	WT_enrich	NA	Promoter (<=1kb)	7	97361271	97369784	8514	1	6863	uc003uop.4	0
chr5	13739273	13741098	1826	*	6.43	7.34	-0.91	0.00172	0.0163	ENSG00000039139	DNAH5	dynein axonemal heavy chain 5	WT_enrich	NA	Intron (uc003jfc.2/1767, intron 8 of 20)	5	13690437	13769252	78816	2	1767	uc003jfc.2	28154
chr15	94909977	94911397	1421	*	6.03	6.94	-0.91	0.00583	0.0413	ENSG00000140563	MCTP2	multiple C2 and transmembrane domain containing 2	WT_enrich	NA	Exon (uc002bti.2/55784, exon 11 of 14)	15	94899366	95027181	127816	1	55784	uc002btl.3	10611
chr11	128399612	128400644	1033	*	6.15	7.06	-0.91	0.00592	0.0417	ENSG00000134954	ETS1	ETS proto-oncogene 1, transcription factor	WT_enrich	NA	Exon (uc031qff.1/uc031qff.1, exon 4 of 4)	11	128328656	128392205	63550	2	2113	uc010sbs.1	-7407
chr11	46739665	46740235	571	*	5.92	6.83	-0.91	0.00652	0.0447	ENSG00000180210	F2	coagulation factor II, thrombin	WT_enrich	NA	Promoter (<=1kb)	11	46740743	46761056	20314	1	2147	uc001ndf.4	-508
chr4	140661161	140662833	1673	*	5.88	6.79	-0.91	0.00721	0.0482	ENSG00000085871	MGST2	microsomal glutathione S-transferase 2	WT_enrich	NA	3' UTR	4	140586922	140661899	74978	1	4258	uc021xsf.1	74239
chr19	1258890	1263542	4653	*	9.69	10.59	-0.9	4.4e-12	7.35e-10	ENSG00000099622	CIRBP	cold inducible RNA binding protein	WT_enrich	NA	3' UTR	19	1269267	1272603	3337	1	1153	uc010dsg.1	-5725
chr5	1008218	1010028	1811	*	7.65	8.55	-0.9	2.15e-06	7.05e-05	ENSG00000145506	NKD2	NKD inhibitor of WNT signaling pathway 2	WT_enrich	NA	Promoter (<=1kb)	5	1009077	1038927	29851	1	85409	uc003jbt.2	0
chr10	57389735	57391464	1730	*	7.13	8.03	-0.9	2.77e-05	0.000593	ENSG00000150275	PCDH15	protocadherin related 15	WT_enrich	NA	Promoter (2-3kb)	10	55580939	57387702	1806764	2	65217	uc001jjv.1	-2033
chr7	69062714	69065371	2658	*	7.59	8.48	-0.9	2.85e-05	0.000607	ENSG00000158321	AUTS2	activator of transcription and developmental regulator AUTS2	WT_enrich	NA	Promoter (<=1kb)	7	69063905	69755607	691703	1	26053	uc003tvv.4	0
chr1	110692781	110693805	1025	*	6.85	7.75	-0.9	0.00026	0.00369	ENSG00000197106	SLC6A17	solute carrier family 6 member 17	WT_enrich	NA	Promoter (<=1kb)	1	110693132	110744823	51692	1	388662	uc009wfq.3	0
chr15	75396818	75398739	1922	*	6.62	7.52	-0.9	0.000356	0.00475	ENSG00000138621	PPCDC	phosphopantothenoylcysteine decarboxylase	WT_enrich	NA	Distal Intergenic	15	75315927	75343067	27141	1	60490	uc002azo.3	80891
chr3	141140220	141141542	1323	*	6.67	7.58	-0.9	0.000396	0.00518	ENSG00000177311	ZBTB38	zinc finger and BTB domain containing 38	WT_enrich	NA	Intron (uc003etw.3/253461, intron 7 of 7)	3	141144958	141168632	23675	1	253461	uc010hup.3	-3416
chr16	30578864	30581469	2606	*	6.87	7.78	-0.9	0.000509	0.00629	ENSG00000229809	ZNF688	zinc finger protein 688	WT_enrich	NA	Promoter (2-3kb)	16	30581019	30583728	2710	2	146542	uc002dys.2	2259
chr22	31643835	31645246	1412	*	6.62	7.53	-0.9	0.000655	0.00763	ENSG00000182541	LIMK2	LIM domain kinase 2	WT_enrich	NA	Promoter (<=1kb)	22	31644348	31673624	29277	1	3985	uc003akj.3	0
chr20	4089007	4090666	1660	*	6.56	7.46	-0.9	0.0017	0.0161	ENSG00000088826	SMOX	spermine oxidase	WT_enrich	NA	Distal Intergenic	20	4129426	4168394	38969	1	54498	uc002wkk.2	-38760
chr3	128143737	128146401	2665	*	6.55	7.45	-0.9	0.00267	0.0229	ENSG00000242049	DNAJB8-AS1	DNAJB8 antisense RNA 1	WT_enrich	NA	Distal Intergenic	3	128182437	128191160	8724	1	285224	uc003ekl.1	-36036
chr4	154433740	154436337	2598	*	6.24	7.13	-0.9	0.00271	0.0232	ENSG00000121210	TMEM131L	transmembrane 131 like	WT_enrich	NA	Intron (uc003inm.4/23240, intron 3 of 34)	4	154476939	154557862	80924	1	23240	uc010ipq.3	-40602
chr6	158405721	158407443	1723	*	6.03	6.93	-0.9	0.00417	0.0323	ENSG00000078269	SYNJ2	synaptojanin 2	WT_enrich	NA	Promoter (2-3kb)	6	158402888	158520207	117320	1	8871	uc003qqx.2	2833
chr17	25903484	25905112	1629	*	6.43	7.34	-0.9	0.00445	0.034	ENSG00000141068	KSR1	kinase suppressor of ras 1	WT_enrich	NA	Promoter (<=1kb)	17	25904518	25950718	46201	1	8844	uc031qzj.1	0
chr19	55690534	55692055	1522	*	6.1	7	-0.9	0.00577	0.041	ENSG00000129990	SYT5	synaptotagmin 5	WT_enrich	NA	Promoter (<=1kb)	19	55684469	55691469	7001	2	6861	uc002qjm.1	0
chr6	161458613	161460180	1568	*	5.95	6.85	-0.9	0.00623	0.0433	ENSG00000085511	MAP3K4	mitogen-activated protein kinase kinase kinase 4	WT_enrich	NA	Intron (uc010kkc.2/4216, intron 2 of 22)	6	161412822	161538417	125596	1	4216	uc011ega.2	45791
chr5	56689349	56692642	3294	*	8.55	9.43	-0.89	1.29e-09	1.16e-07	ENSG00000169067	ACTBL2	actin beta like 2	WT_enrich	NA	Distal Intergenic	5	56775843	56778636	2794	2	345651	uc003jrm.3	85994
chr10	128356104	128359804	3701	*	8.43	9.32	-0.89	5.92e-09	4.41e-07	ENSG00000154493	C10orf90	chromosome 10 open reading frame 90	WT_enrich	NA	Promoter (<=1kb)	10	128113574	128359079	245506	2	118611	uc010qum.2	0
chr12	66024449	66029120	4672	*	8.22	9.11	-0.89	2.29e-07	1.05e-05	ENSG00000149948	HMGA2	high mobility group AT-hook 2	WT_enrich	NA	Distal Intergenic	12	66217437	66221867	4431	1	8091	uc001ssp.1	-188317
chr8	97349660	97351540	1881	*	8.27	9.16	-0.89	7.04e-07	2.77e-05	ENSG00000156471	PTDSS1	phosphatidylserine synthase 1	WT_enrich	NA	Distal Intergenic	8	97274167	97346774	72608	1	9791	uc003yhu.1	75493
chr1	41831444	41832996	1553	*	7.89	8.79	-0.89	9.85e-07	3.63e-05	ENSG00000127129	EDN2	endothelin 2	WT_enrich	NA	Distal Intergenic	1	41944446	41949874	5429	2	1907	uc001cgu.3	116878
chr3	165289350	165290763	1414	*	7.68	8.57	-0.89	2.5e-06	7.98e-05	ENSG00000114200	BCHE	butyrylcholinesterase	WT_enrich	NA	Distal Intergenic	3	165490692	165555253	64562	2	590	uc003fem.4	264490
chr5	15007954	15009880	1927	*	6.87	7.76	-0.89	0.000263	0.00372	ENSG00000154122	ANKH	ANKH inorganic pyrophosphate transport regulator	WT_enrich	NA	Distal Intergenic	5	14704909	14871887	166979	2	56172	uc003jfm.4	-136067
chr1	224803486	224804595	1110	*	6.94	7.83	-0.89	0.000604	0.0072	ENSG00000143786	CNIH3	cornichon family AMPA receptor auxiliary protein 3	WT_enrich	NA	Promoter (<=1kb)	1	224804179	224928249	124071	1	149111	uc001hos.1	0
chr17	6098600	6100642	2043	*	6.56	7.44	-0.89	0.000994	0.0106	ENSG00000179314	WSCD1	WSC domain containing 1	WT_enrich	NA	Distal Intergenic	17	5983691	6027747	44057	1	23302	uc010clj.3	114909
chr19	8398989	8400618	1630	*	6.62	7.51	-0.89	0.00131	0.0132	ENSG00000186994	KANK3	KN motif and ankyrin repeat domains 3	WT_enrich	NA	Promoter (<=1kb)	19	8397660	8399314	1655	2	256949	uc002mjp.1	0
chr5	91598120	91598934	815	*	6.15	7.04	-0.89	0.00329	0.027	ENSG00000113369	ARRDC3	arrestin domain containing 3	WT_enrich	NA	Intron (uc003kkb.1/uc003kkb.1, intron 2 of 4)	5	90664541	90679149	14609	2	57561	uc003kjz.2	-918971
chr11	92435568	92437140	1573	*	6.18	7.08	-0.89	0.00478	0.0357	ENSG00000165323	FAT3	FAT atypical cadherin 3	WT_enrich	NA	Intron (uc001pdj.4/120114, intron 3 of 24)	11	92573728	92629635	55908	1	120114	uc001pdi.4	-136588
chr1	121252920	121254119	1200	*	6.33	7.22	-0.89	0.00689	0.0466	ENSG00000231752	EMBP1	embigin pseudogene 1	WT_enrich	NA	Distal Intergenic	1	121260910	121313686	52777	1	647121	uc001eiu.1	-6791
chr14	95063567	95070170	6604	*	9.04	9.92	-0.88	6.44e-11	8.36e-09	ENSG00000196136	SERPINA3	serpin family A member 3	WT_enrich	NA	5' UTR	14	95058395	95090390	31996	1	12	uc001ydo.4	5172
chr19	17796641	17799597	2957	*	8.59	9.47	-0.88	5.07e-08	2.84e-06	ENSG00000130477	UNC13A	unc-13 homolog A	WT_enrich	NA	Promoter (<=1kb)	19	17712137	17799050	86914	2	23025	uc031rjv.1	0
chr5	77889525	77893271	3747	*	8.06	8.94	-0.88	4.75e-07	2e-05	ENSG00000145685	LHFPL2	LHFPL tetraspan subfamily member 2	WT_enrich	NA	Intron (uc003kfo.3/10184, intron 2 of 4)	5	77920640	77937985	17346	2	10184	uc003kfp.1	44714
chr4	39031594	39034671	3078	*	7.29	8.17	-0.88	7.7e-05	0.00136	ENSG00000121895	TMEM156	transmembrane protein 156	WT_enrich	NA	Promoter (<=1kb)	4	38968441	39034041	65601	2	80008	uc003gto.3	0
chr13	80849333	80851541	2209	*	6.99	7.87	-0.88	9.04e-05	0.00156	ENSG00000136158	SPRY2	sprouty RTK signaling antagonist 2	WT_enrich	NA	Distal Intergenic	13	80910112	80913794	3683	2	10253	uc001vli.3	62253
chr3	64033649	64035867	2219	*	6.67	7.55	-0.88	0.000452	0.00572	ENSG00000241111	PRICKLE2-AS1	PRICKLE2 antisense RNA 1	WT_enrich	NA	Distal Intergenic	3	64053640	64088807	35168	1	100652759	uc031sak.1	-17773
chr8	80705263	80707955	2693	*	7.42	8.3	-0.88	0.000586	0.00703	ENSG00000164683	HEY1	hes related family bHLH transcription factor with YRPW motif 1	WT_enrich	NA	Intron (uc003ybn.3/uc003ybn.3, intron 4 of 5)	8	80676245	80680098	3854	2	23462	uc003ybm.3	-25165
chr1	3445907	3448314	2408	*	6.85	7.73	-0.88	0.000923	0.01	ENSG00000162591	MEGF6	multiple EGF like domains 6	WT_enrich	NA	Promoter (<=1kb)	1	3404506	3448012	43507	2	1953	uc001akk.3	0
chr5	14727060	14730087	3028	*	6.79	7.66	-0.88	0.000974	0.0105	NA	LOC100130744	uncharacterized LOC100130744	WT_enrich	NA	Intron (uc003jfm.4/56172, intron 8 of 11)	5	14712803	14716638	3836	1	100130744	uc031six.1	14257
chr1	229163071	229164159	1089	*	6.52	7.4	-0.88	0.001	0.0107	ENSG00000168118	RAB4A	RAB4A, member RAS oncogene family	WT_enrich	NA	Distal Intergenic	1	229406809	229441640	34832	1	5867	uc001hth.4	-242650
chr20	62783247	62784526	1280	*	6.18	7.05	-0.88	0.00332	0.0271	ENSG00000196132	MYT1	myelin transcription factor 1	WT_enrich	NA	Promoter (<=1kb)	20	62783144	62859455	76312	1	4661	uc002yih.3	103
chr5	35229580	35230648	1069	*	6.18	7.07	-0.88	0.005	0.0369	ENSG00000113494	PRLR	prolactin receptor	WT_enrich	NA	Promoter (<=1kb)	5	35055802	35230823	175022	2	5618	uc003jjm.3	175
chr5	52720930	52722459	1530	*	5.98	6.85	-0.88	0.00738	0.049	ENSG00000134363	FST	follistatin	WT_enrich	NA	Distal Intergenic	5	52776264	52782304	6041	1	10468	uc003jpc.3	-53805
chr21	39723091	39725456	2366	*	7.66	8.53	-0.87	1.35e-06	4.74e-05	ENSG00000157554	ERG	ETS transcription factor ERG	WT_enrich	NA	Distal Intergenic	21	39764298	39775631	11334	2	2078	uc010gny.1	50175
chr9	73178093	73180126	2034	*	7.55	8.42	-0.87	9.95e-05	0.00169	ENSG00000119138	KLF9	Kruppel like factor 9	WT_enrich	NA	Intron (uc004ahu.3/80036, intron 18 of 21)	9	72999513	73029573	30061	2	687	uc004aht.3	-148520
chr9	66694890	66699350	4461	*	7.65	8.51	-0.87	0.000219	0.0032	ENSG00000275450	PTGER4P2-CDK2AP2P2	PTGER4P2-CDK2AP2P2 readthrough, transcribed pseudogene	WT_enrich	NA	Intron (uc004aej.3/uc004aej.3, intron 1 of 1)	9	66496470	66503027	6558	1	442421	uc004aed.1	198420
chr3	141144083	141147199	3117	*	6.66	7.53	-0.87	0.000669	0.00776	ENSG00000177311	ZBTB38	zinc finger and BTB domain containing 38	WT_enrich	NA	Promoter (<=1kb)	3	141144958	141168632	23675	1	253461	uc010hup.3	0
chr5	142127371	142129705	2335	*	6.78	7.65	-0.87	0.00141	0.014	ENSG00000145819	ARHGAP26	Rho GTPase activating protein 26	WT_enrich	NA	Distal Intergenic	5	142150292	142608572	458281	1	23092	uc003lmt.3	-20587
chr4	1753725	1758434	4710	*	6.77	7.63	-0.87	0.00162	0.0155	ENSG00000013810	TACC3	transforming acidic coiled-coil containing protein 3	WT_enrich	NA	Distal Intergenic	4	1723217	1746905	23689	1	10460	uc003gdp.3	30508
chr22	46075806	46077921	2116	*	6.33	7.2	-0.87	0.00212	0.0192	ENSG00000130638	ATXN10	ataxin 10	WT_enrich	NA	Intron (uc003bgm.2/25814, intron 1 of 11)	22	46067917	46241187	173271	1	25814	uc003bgn.2	7889
chr11	44883458	44885156	1699	*	6.63	7.5	-0.87	0.00239	0.0211	ENSG00000157570	TSPAN18	tetraspanin 18	WT_enrich	NA	Intron (uc001mye.4/90139, intron 2 of 8)	11	44927958	44952884	24927	1	90139	uc001myg.3	-42802
chr17	80549255	80551888	2634	*	6.45	7.32	-0.87	0.00265	0.0228	ENSG00000141568	FOXK2	forkhead box K2	WT_enrich	NA	Promoter (<=1kb)	17	80551298	80562483	11186	1	3607	uc002kfo.3	0
chr18	26735146	26737845	2700	*	6.41	7.29	-0.87	0.00335	0.0274	ENSG00000170558	CDH2	cadherin 2	WT_enrich	NA	Distal Intergenic	18	25530930	25757445	226516	2	1000	uc002kwg.2	-977701
chr5	142162999	142164024	1026	*	6.15	7.02	-0.87	0.00417	0.0323	ENSG00000145819	ARHGAP26	Rho GTPase activating protein 26	WT_enrich	NA	Intron (uc003lmt.3/23092, intron 1 of 22)	5	142150292	142608572	458281	1	23092	uc011dbj.2	12707
chr12	122850320	122851600	1281	*	6.2	7.06	-0.87	0.00706	0.0475	ENSG00000130779	CLIP1	CAP-Gly domain containing linker protein 1	WT_enrich	NA	Promoter (1-2kb)	12	122762701	122848654	85954	2	6249	uc001ucj.1	-1666
chr4	141188294	141189967	1674	*	6.32	7.19	-0.87	0.00722	0.0483	ENSG00000153130	SCOC	short coiled-coil protein	WT_enrich	NA	Intron (uc003iib.2/60592, intron 1 of 4)	4	141178440	141303710	125271	1	60592	uc003iib.2	9854
chr10	122215831	122217369	1539	*	8.49	9.36	-0.86	5.25e-09	3.97e-07	ENSG00000203805	PLPP4	phospholipid phosphatase 4	WT_enrich	NA	Promoter (<=1kb)	10	122216466	122341296	124831	1	196051	uc010qtd.2	0
chr12	47670037	47673371	3335	*	8.39	9.24	-0.86	1.26e-08	8.28e-07	ENSG00000247774	PCED1B-AS1	PCED1B antisense RNA 1	WT_enrich	NA	Distal Intergenic	12	47602203	47610226	8024	2	100233209	uc001rpp.2	-59811
chr10	4804615	4807914	3300	*	7.82	8.68	-0.86	3e-06	9.31e-05	ENSG00000165568	AKR1E2	aldo-keto reductase family 1 member E2	WT_enrich	NA	Distal Intergenic	10	4868369	4888391	20023	1	83592	uc010qam.2	-60455
chr9	130910386	130916056	5671	*	7.56	8.42	-0.86	8.31e-06	0.000215	ENSG00000148346	LCN2	lipocalin 2	WT_enrich	NA	Promoter (<=1kb)	9	130911732	130913646	1915	1	3934	uc010mxq.2	0
chr5	692706	694373	1668	*	7.39	8.25	-0.86	1.44e-05	0.000343	ENSG00000171368	TPPP	tubulin polymerization promoting protein	WT_enrich	NA	Promoter (<=1kb)	5	659977	693510	33534	2	11076	uc003jbh.4	0
chr1	113477263	113480982	3720	*	7.92	8.79	-0.86	6.58e-05	0.0012	NA	AKR7A2P1	AKR7A2 pseudogene 1	WT_enrich	NA	Intron (uc001ecx.3/6566, intron 1 of 4)	1	113465972	113467295	1324	1	246182	uc001eda.1	11291
chr5	172328950	172332193	3244	*	6.95	7.82	-0.86	0.000135	0.00217	ENSG00000113719	ERGIC1	endoplasmic reticulum-golgi intermediate compartment 1	WT_enrich	NA	Promoter (<=1kb)	5	172332243	172345336	13094	1	57222	uc003mbz.4	-50
chr1	120685250	120688264	3015	*	7.2	8.05	-0.86	0.000208	0.00307	ENSG00000134250	NOTCH2	notch receptor 2	WT_enrich	NA	Distal Intergenic	1	120492743	120612317	119575	2	4853	uc001eim.4	-72933
chr11	127930686	127932244	1559	*	7.12	7.98	-0.86	0.000391	0.00512	ENSG00000134954	ETS1	ETS proto-oncogene 1, transcription factor	WT_enrich	NA	Distal Intergenic	11	128328656	128392205	63550	2	2113	uc009zcg.2	459961
chr8	92209548	92210590	1043	*	7.18	8.04	-0.86	0.000413	0.00534	ENSG00000266194	MIR4661	microRNA 4661	WT_enrich	NA	Intron (uc003yev.1/100130742, intron 2 of 3)	8	92217713	92217786	74	1	100616245	uc022axm.1	-7123
chr12	30263347	30264628	1282	*	6.73	7.58	-0.86	0.000788	0.00883	ENSG00000133687	TMTC1	transmembrane O-mannosyltransferase targeting cadherins 1	WT_enrich	NA	Distal Intergenic	12	29653746	29937692	283947	2	83857	uc001rjb.3	-325655
chr6	5498186	5500866	2681	*	6.44	7.3	-0.86	0.0025	0.0219	ENSG00000145982	FARS2	phenylalanyl-tRNA synthetase 2, mitochondrial	WT_enrich	NA	Intron (uc010jnv.1/10667, intron 4 of 6)	6	5261584	5771816	510233	1	10667	uc003mwr.2	236602
chr4	859839	862076	2238	*	6.38	7.24	-0.86	0.00328	0.0269	ENSG00000178950	GAK	cyclin G associated kinase	WT_enrich	NA	3' UTR	4	843065	866561	23497	2	2580	uc010ibj.3	4485
chr17	31593827	31595297	1471	*	6.02	6.88	-0.86	0.00716	0.048	ENSG00000108684	ASIC2	acid sensing ion channel subunit 2	WT_enrich	NA	Intron (uc002hht.3/40, intron 1 of 9)	17	31340106	31620006	279901	2	40	uc002hht.3	24709
chr12	101691219	101694359	3141	*	8.85	9.7	-0.85	5.44e-10	5.46e-08	ENSG00000120800	UTP20	UTP20 small subunit processome component	WT_enrich	NA	Exon (uc001tia.1/27340, exon 13 of 62)	12	101673905	101780397	106493	1	27340	uc001tia.1	17314
chr1	94710507	94714485	3979	*	8.52	9.37	-0.85	3.64e-09	2.85e-07	ENSG00000137962	ARHGAP29	Rho GTPase activating protein 29	WT_enrich	NA	Intron (uc009wdq.1/9411, intron 1 of 25)	1	94667452	94703307	35856	2	9411	uc001dql.3	-7200
chr4	62065809	62069261	3453	*	8.6	9.45	-0.85	1.64e-07	7.87e-06	ENSG00000150471	ADGRL3	adhesion G protein-coupled receptor L3	WT_enrich	NA	Promoter (<=1kb)	4	62066974	62599272	532299	1	23284	uc010ihg.1	0
chr12	124851805	124855369	3565	*	8.07	8.91	-0.85	4.99e-07	2.08e-05	ENSG00000196498	NCOR2	nuclear receptor corepressor 2	WT_enrich	NA	Intron (uc010tbb.2/9612, intron 22 of 48)	12	124808957	124824750	15794	2	9612	uc010tax.2	-27055
chr11	72998601	73001128	2528	*	7.67	8.52	-0.85	6.43e-06	0.000174	ENSG00000171631	P2RY6	pyrimidinergic receptor P2Y6	WT_enrich	NA	Intron (uc001otm.4/5031, intron 2 of 3)	11	72983187	73009670	26484	1	5031	uc001ots.4	15414
chr18	9538371	9539979	1609	*	6.66	7.51	-0.85	0.000737	0.00839	ENSG00000017797	RALBP1	ralA binding protein 1	WT_enrich	NA	Downstream (<=300bp)	18	9475530	9538106	62577	1	10928	uc002koc.3	62841
chr7	129544553	129548000	3448	*	6.74	7.59	-0.85	0.000767	0.00866	ENSG00000186591	UBE2H	ubiquitin conjugating enzyme E2 H	WT_enrich	NA	Intron (uc022aln.1/7328, intron 1 of 6)	7	129470573	129592783	122211	2	7328	uc022aln.1	44783
chr5	110886062	110888175	2114	*	6.91	7.75	-0.85	0.000811	0.00903	ENSG00000164211	STARD4	StAR related lipid transfer domain containing 4	WT_enrich	NA	Intron (uc021ych.1/100505678, intron 1 of 6)	5	110834022	110848233	14212	2	134429	uc003kpi.1	-37829
chr7	147530132	147531511	1380	*	6.39	7.24	-0.85	0.00194	0.018	ENSG00000221494	MIR548I4	microRNA 548i-4	WT_enrich	NA	Intron (uc003weu.2/26047, intron 13 of 23)	7	146991342	147254962	263621	2	100302191	uc022aoo.1	-275170
chr8	24012766	24014691	1926	*	6.33	7.18	-0.85	0.003	0.0252	ENSG00000042980	ADAM28	ADAM metallopeptidase domain 28	WT_enrich	NA	Distal Intergenic	8	24151580	24193612	42033	1	10863	uc003xdx.3	-136889
chr7	27733069	27734403	1335	*	6.28	7.13	-0.85	0.00393	0.0309	ENSG00000106049	HIBADH	3-hydroxyisobutyrate dehydrogenase	WT_enrich	NA	Distal Intergenic	7	27565059	27702620	137562	2	11112	uc003szg.3	-30449
chr2	69480391	69482030	1640	*	6.2	7.05	-0.85	0.00394	0.0309	ENSG00000198380	GFPT1	glutamine--fructose-6-phosphate transaminase 1	WT_enrich	NA	Distal Intergenic	2	69546901	69614386	67486	2	2673	uc002sfh.3	132356
chr15	82385792	82387779	1988	*	6.81	7.65	-0.85	0.00733	0.0488	ENSG00000183496	MEX3B	mex-3 RNA binding family member B	WT_enrich	NA	Exon (uc002bgr.3/uc002bgr.3, exon 3 of 6)	15	82334119	82338484	4366	2	84206	uc002bgq.2	-47308
chr6	151387964	151390876	2913	*	8.1	8.95	-0.84	1.1e-07	5.61e-06	ENSG00000131016	AKAP12	A-kinase anchoring protein 12	WT_enrich	NA	Exon (uc011een.2/25902, exon 27 of 28)	6	151561134	151679694	118561	1	9590	uc011eep.2	-170258
chr19	47920839	47922787	1949	*	8.26	9.1	-0.84	3.73e-07	1.63e-05	ENSG00000105419	MEIS3	Meis homeobox 3	WT_enrich	NA	Promoter (<=1kb)	19	47906375	47921049	14675	2	56917	uc002pgq.4	0
chr16	73100484	73103112	2629	*	7.68	8.52	-0.84	4.02e-05	0.000798	ENSG00000140836	ZFHX3	zinc finger homeobox 3	WT_enrich	NA	Distal Intergenic	16	72816786	73092534	275749	2	463	uc002fcl.3	-7950
chr6	167039279	167041909	2631	*	8.11	8.95	-0.84	5.89e-05	0.0011	ENSG00000071242	RPS6KA2	ribosomal protein S6 kinase A2	WT_enrich	NA	Promoter (<=1kb)	6	166822854	167040726	217873	2	6196	uc003qvb.1	0
chr6	78148666	78149946	1281	*	6.77	7.61	-0.84	0.000728	0.0083	ENSG00000135312	HTR1B	5-hydroxytryptamine receptor 1B	WT_enrich	NA	Distal Intergenic	6	78171948	78173120	1173	2	3351	uc003pil.1	23174
chr17	8849722	8851272	1551	*	6.79	7.63	-0.84	0.00083	0.00919	ENSG00000141506	PIK3R5	phosphoinositide-3-kinase regulatory subunit 5	WT_enrich	NA	Intron (uc002glu.4/23533, intron 1 of 17)	17	8782233	8869029	86797	2	23533	uc002glu.4	17757
chr18	1521415	1522357	943	*	6.7	7.54	-0.84	0.00105	0.011	NA	LINC00470	long intergenic non-protein coding RNA 470	WT_enrich	NA	Distal Intergenic	18	1268312	1407181	138870	2	56651	uc002kld.1	-114234
chr14	74976875	74978146	1272	*	6.55	7.39	-0.84	0.0014	0.0138	ENSG00000165898	ISCA2	iron-sulfur cluster assembly 2	WT_enrich	NA	Exon (uc001xqa.3/4053, exon 19 of 36)	14	74960423	74962271	1849	1	122961	uc031qph.1	16452
chr7	121924416	121925665	1250	*	6.51	7.35	-0.84	0.00224	0.0201	ENSG00000230316	FEZF1-AS1	FEZF1 antisense RNA 1	WT_enrich	NA	Distal Intergenic	7	121943712	121950131	6420	1	154860	uc010lko.2	-18047
chr4	47034317	47035124	808	*	6.47	7.31	-0.84	0.00246	0.0216	ENSG00000163288	GABRB1	gamma-aminobutyric acid type A receptor subunit beta1	WT_enrich	NA	Promoter (1-2kb)	4	47033295	47428447	395153	1	2560	uc011bze.2	1022
chr5	4615409	4616004	596	*	6.27	7.11	-0.84	0.00444	0.034	ENSG00000215231	LINC01020	long intergenic non-protein coding RNA 1020	WT_enrich	NA	Distal Intergenic	5	5034472	5070115	35644	1	340094	uc003jdg.3	-418468
chr19	19335565	19336460	896	*	6.35	7.19	-0.84	0.0074	0.0491	ENSG00000130287	NCAN	neurocan	WT_enrich	NA	Promoter (<=1kb)	19	19337295	19349601	12307	1	1463	uc010ecc.1	-835
chr2	54772657	54773950	1294	*	6.3	7.14	-0.84	0.00749	0.0496	ENSG00000115306	SPTBN1	spectrin beta, non-erythrocytic 1	WT_enrich	NA	Intron (uc002rxu.3/6711, intron 2 of 35)	2	54785531	54889445	103915	1	6711	uc002rxx.3	-11581
chr3	73672871	73674912	2042	*	8.11	8.93	-0.83	5e-07	2.08e-05	ENSG00000121440	PDZRN3	PDZ domain containing ring finger 3	WT_enrich	NA	Promoter (<=1kb)	3	73431652	73674072	242421	2	23024	uc003dpl.1	0
chrX	37764341	37767765	3425	*	8.07	8.9	-0.83	3.71e-06	0.000111	ENSG00000165169	DYNLT3	dynein light chain Tctex-type 3	WT_enrich	NA	Distal Intergenic	23	37698089	37706889	8801	2	6990	uc004dds.3	-57452
chr12	3412605	3415157	2553	*	8.18	9.01	-0.83	5.02e-06	0.000142	ENSG00000111218	PRMT8	protein arginine methyltransferase 8	WT_enrich	NA	Distal Intergenic	12	3490515	3703138	212624	1	56341	uc009zed.3	-75358
chr3	157248787	157252804	4018	*	8.43	9.25	-0.83	7.4e-06	0.000196	ENSG00000174899	SLC66A1L	solute carrier family 66 member 1 like	WT_enrich	NA	Distal Intergenic	3	157261133	157287701	26569	1	152078	uc011bos.3	-8329
chr9	124813896	124816388	2493	*	7.34	8.17	-0.83	9.87e-05	0.00168	ENSG00000175764	TTLL11	tubulin tyrosine ligase like 11	WT_enrich	NA	Intron (uc004blr.3/158135, intron 1 of 7)	9	124736288	124801647	65360	2	158135	uc011lym.1	-12249
chr18	12076351	12077086	736	*	6.94	7.76	-0.83	0.000438	0.00558	ENSG00000181626	ANKRD62	ankyrin repeat domain 62	WT_enrich	NA	Distal Intergenic	18	12093848	12129748	35901	1	342850	uc031rhk.1	-16762
chr21	34397654	34399353	1700	*	6.79	7.62	-0.83	0.000612	0.00727	ENSG00000205927	OLIG2	oligodendrocyte transcription factor 2	WT_enrich	NA	Promoter (<=1kb)	21	34398216	34401503	3288	1	10215	uc002yqx.2	0
chr12	65174165	65175151	987	*	6.8	7.62	-0.83	0.00106	0.0111	ENSG00000111490	TBC1D30	TBC1 domain family member 30	WT_enrich	NA	Distal Intergenic	12	65179791	65274798	95008	1	23329	uc001ssh.2	-4640
chr4	145566730	145568592	1863	*	7.04	7.86	-0.83	0.00154	0.0149	ENSG00000164161	HHIP	hedgehog interacting protein	WT_enrich	NA	Promoter (<=1kb)	4	145567148	145581180	14033	1	64399	uc003ijr.2	0
chr1	45308387	45309381	995	*	6.62	7.46	-0.83	0.00168	0.0159	ENSG00000117425	PTCH2	patched 2	WT_enrich	NA	Promoter (<=1kb)	1	45285516	45308616	23101	2	8643	uc021omv.1	0
chr21	15095621	15096558	938	*	6.76	7.59	-0.83	0.00248	0.0217	ENSG00000166351	POTED	POTE ankyrin domain family member D	WT_enrich	NA	Distal Intergenic	21	14982498	15013906	31409	1	317754	uc002yjb.1	113123
chr5	73092087	73093341	1255	*	6.36	7.19	-0.83	0.00314	0.026	ENSG00000214944	ARHGEF28	Rho guanine nucleotide exchange factor 28	WT_enrich	NA	Intron (uc010izf.3/64283, intron 9 of 36)	5	73109343	73237818	128476	1	64283	uc011csr.2	-16002
chr14	60431688	60432750	1063	*	6.36	7.19	-0.83	0.0037	0.0295	ENSG00000131951	LRRC9	leucine rich repeat containing 9	WT_enrich	NA	Intron (uc001xep.1/341883, intron 10 of 32)	14	60386431	60530277	143847	1	341883	uc001xep.1	45257
chr7	992964	994689	1726	*	6.53	7.36	-0.83	0.00426	0.0329	ENSG00000105963	ADAP1	ArfGAP with dual PH domains 1	WT_enrich	NA	Promoter (<=1kb)	7	937537	994306	56770	2	11033	uc003sjo.4	0
chr11	123419584	123422627	3044	*	6.52	7.35	-0.83	0.00545	0.0394	ENSG00000023171	GRAMD1B	GRAM domain containing 1B	WT_enrich	NA	Intron (uc001pyw.2/57476, intron 1 of 20)	11	123430970	123490189	59220	1	57476	uc010rzw.2	-8343
chr1	110325362	110327304	1943	*	6.35	7.18	-0.83	0.00603	0.0423	ENSG00000198758	EPS8L3	EPS8 like 3	WT_enrich	NA	Distal Intergenic	1	110295308	110306644	11337	2	79574	uc009wfo.2	-18718
chr9	139606151	139610643	4493	*	8.75	9.57	-0.82	5.01e-09	3.81e-07	ENSG00000165716	DIPK1B	divergent protein kinase domain 1B	WT_enrich	NA	Promoter (<=1kb)	9	139607024	139619170	12147	1	138311	uc004cik.3	0
chrX	135228699	135230090	1392	*	8.03	8.85	-0.82	9.58e-06	0.000243	ENSG00000022267	FHL1	four and a half LIM domains 1	WT_enrich	NA	Promoter (<=1kb)	23	135228861	135293518	64658	1	2273	uc010nrz.2	0
chrX	106958977	106960640	1664	*	7.67	8.49	-0.82	2.07e-05	0.000466	ENSG00000157514	TSC22D3	TSC22 domain family member 3	WT_enrich	NA	Promoter (<=1kb)	23	106956452	106959711	3260	2	1831	uc004enf.3	0
chr14	65769122	65771902	2781	*	7.5	8.32	-0.82	6.17e-05	0.00114	ENSG00000266740	MIR4708	microRNA 4708	WT_enrich	NA	Distal Intergenic	14	65801836	65801901	66	2	100616176	uc021ruw.1	29999
chrX	9753978	9755246	1269	*	7.34	8.16	-0.82	0.000134	0.00216	ENSG00000146950	SHROOM2	shroom family member 2	WT_enrich	NA	Promoter (<=1kb)	23	9754496	9917481	162986	1	357	uc004csu.1	0
chr7	64973676	64975160	1485	*	7.12	7.94	-0.82	0.000209	0.00308	ENSG00000146757	ZNF92	zinc finger protein 92	WT_enrich	NA	Distal Intergenic	7	64838768	64865998	27231	1	168374	uc010kzu.3	134908
chr9	118451902	118455305	3404	*	7.4	8.22	-0.82	0.000224	0.00326	ENSG00000204148	LINC00474	long intergenic non-protein coding RNA 474	WT_enrich	NA	Distal Intergenic	9	118650544	118687377	36834	2	58483	uc004bjm.3	232072
chr12	25981077	25982995	1919	*	6.84	7.66	-0.82	0.000558	0.00675	ENSG00000283603	MIR4302	microRNA 4302	WT_enrich	NA	Distal Intergenic	12	26026953	26027012	60	2	100422897	uc021qwe.1	44017
chr1	212202766	212204458	1693	*	7.02	7.84	-0.82	0.000733	0.00835	ENSG00000143476	DTL	denticleless E3 ubiquitin protein ligase homolog	WT_enrich	NA	Intron (uc001hiw.2/25896, intron 1 of 19)	1	212208919	212278187	69269	1	51514	uc001hiz.4	-4461
chr8	6442468	6443871	1404	*	6.72	7.54	-0.82	0.00168	0.016	ENSG00000091879	ANGPT2	angiopoietin 2	WT_enrich	NA	Intron (uc003wqi.3/79648, intron 12 of 13)	8	6365111	6420784	55674	2	285	uc003wql.4	-21684
chr5	14925507	14926790	1284	*	6.63	7.46	-0.82	0.00171	0.0162	ENSG00000154122	ANKH	ANKH inorganic pyrophosphate transport regulator	WT_enrich	NA	Distal Intergenic	5	14704909	14871887	166979	2	56172	uc003jfm.4	-53620
chr20	56292632	56294252	1621	*	6.97	7.79	-0.82	0.00232	0.0206	ENSG00000124225	PMEPA1	prostate transmembrane protein, androgen induced 1	WT_enrich	NA	Distal Intergenic	20	56223448	56286592	63145	2	56937	uc002xyt.4	-6040
chr7	65019647	65020179	533	*	6.22	7.04	-0.82	0.0059	0.0417	ENSG00000273024	INTS4P2	integrator complex subunit 4 pseudogene 2	WT_enrich	NA	Distal Intergenic	7	65112777	65183632	70856	1	644619	uc003tue.2	-92598
chr19	54941403	54943053	1651	*	6.2	7.02	-0.82	0.00729	0.0486	ENSG00000167614	TTYH1	tweety family member 1	WT_enrich	NA	3' UTR	19	54930370	54944890	14521	1	57348	uc002qfu.1	11033
chr8	106399300	106403891	4592	*	9.26	10.07	-0.81	9.84e-09	6.75e-07	ENSG00000169946	ZFPM2	zinc finger protein, FOG family member 2	WT_enrich	NA	Intron (uc003ymd.3/23414, intron 1 of 7)	8	106331147	106816767	485621	1	23414	uc003ymd.3	68153
chr7	28448261	28451529	3269	*	8.82	9.63	-0.81	1.54e-06	5.33e-05	ENSG00000146592	CREB5	cAMP responsive element binding protein 5	WT_enrich	NA	Promoter (<=1kb)	7	28452144	28865511	413368	1	9586	uc003szq.3	-615
chr10	52833379	52834902	1524	*	7.71	8.52	-0.81	9.01e-06	0.000231	ENSG00000185532	PRKG1	protein kinase cGMP-dependent 1	WT_enrich	NA	Promoter (<=1kb)	10	52834234	53822616	988383	1	5592	uc001jjn.2	0
chr3	45145693	45148695	3003	*	7.83	8.63	-0.81	9.28e-06	0.000237	ENSG00000163814	CDCP1	CUB domain containing protein 1	WT_enrich	NA	Intron (uc003com.3/64866, intron 4 of 8)	3	45123769	45187914	64146	2	64866	uc003com.3	39219
chr5	113573709	113575540	1832	*	7.2	8.01	-0.81	0.000125	0.00204	ENSG00000080709	KCNN2	potassium calcium-activated channel subfamily N member 2	WT_enrich	NA	Distal Intergenic	5	113698016	113832197	134182	1	3781	uc003kqo.3	-122476
chr1	60391967	60393077	1111	*	6.92	7.73	-0.81	0.00071	0.00815	ENSG00000134716	CYP2J2	cytochrome P450 family 2 subfamily J member 2	WT_enrich	NA	Promoter (<=1kb)	1	60358980	60392423	33444	2	1573	uc001czq.3	0
chr5	140535211	140536250	1040	*	6.58	7.39	-0.81	0.00257	0.0223	ENSG00000255622	PCDHB17P	protocadherin beta 17 pseudogene	WT_enrich	NA	Promoter (<=1kb)	5	140535580	140537990	2411	1	54661	uc003lis.3	0
chr7	127775450	127776422	973	*	6.51	7.32	-0.81	0.00321	0.0264	ENSG00000207588	MIR593	microRNA 593	WT_enrich	NA	Distal Intergenic	7	127721913	127722012	100	1	693178	uc022akw.1	53537
chr1	12513937	12515793	1857	*	6.42	7.22	-0.81	0.00431	0.0332	ENSG00000048707	VPS13D	vacuolar protein sorting 13 homolog D	WT_enrich	NA	Intron (uc001atv.3/55187, intron 65 of 69)	1	12469884	12572098	102215	1	55187	uc010obd.2	44053
chr1	229078339	229081350	3012	*	6.75	7.56	-0.81	0.00741	0.0492	ENSG00000116574	RHOU	ras homolog family member U	WT_enrich	NA	Distal Intergenic	1	228870824	228882416	11593	1	58480	uc001htf.3	207515
chr15	102263426	102265035	1610	*	8.62	9.42	-0.8	9.86e-08	5.1e-06	ENSG00000185418	TARS3	threonyl-tRNA synthetase 3	WT_enrich	NA	Promoter (<=1kb)	15	102193955	102264645	70691	2	123283	uc002bxm.3	0
chr20	4229053	4230920	1868	*	7.52	8.32	-0.8	0.000511	0.0063	ENSG00000171873	ADRA1D	adrenoceptor alpha 1D	WT_enrich	NA	Promoter (<=1kb)	20	4201278	4229659	28382	2	146	uc002wkr.2	0
chr11	133908924	133912444	3521	*	6.97	7.76	-0.8	0.000931	0.0101	ENSG00000204241	LINC02731	long intergenic non-protein coding RNA 2731	WT_enrich	NA	Exon (uc001qha.1/100128239, exon 3 of 3)	11	133902167	133911236	9070	1	100128239	uc001qha.1	6757
chr13	103243985	103245192	1208	*	7.25	8.04	-0.8	0.00159	0.0153	ENSG00000134900	TPP2	tripeptidyl peptidase 2	WT_enrich	NA	Distal Intergenic	13	103249286	103331523	82238	1	7174	uc001vpi.4	-4094
chr3	25514379	25516159	1781	*	6.42	7.23	-0.8	0.00516	0.0378	ENSG00000077092	RARB	retinoic acid receptor beta	WT_enrich	NA	Intron (uc011awl.2/5915, intron 2 of 7)	3	25469834	25639422	169589	1	5915	uc003cdh.3	44545
chr20	62685017	62686128	1112	*	6.36	7.16	-0.8	0.00618	0.043	ENSG00000171703	TCEA2	transcription elongation factor A2	WT_enrich	NA	Promoter (2-3kb)	20	62688175	62701174	13000	1	6919	uc021wgo.1	-2047
chr12	96182358	96185373	3016	*	9.62	10.41	-0.79	1.42e-10	1.67e-08	ENSG00000074527	NTN4	netrin 4	WT_enrich	NA	Promoter (<=1kb)	12	96051583	96184536	132954	2	59277	uc001tei.3	0
chr13	22177001	22178789	1789	*	9.18	9.97	-0.79	3.68e-10	3.9e-08	ENSG00000165487	MICU2	mitochondrial calcium uptake 2	WT_enrich	NA	Promoter (<=1kb)	13	22066828	22178355	111528	2	221154	uc001uof.3	0
chr11	134280717	134283147	2431	*	8.64	9.43	-0.79	2.35e-08	1.45e-06	ENSG00000109956	B3GAT1	beta-1,3-glucuronyltransferase 1	WT_enrich	NA	Promoter (<=1kb)	11	134248398	134281812	33415	2	27087	uc001qhq.3	0
chr13	107025934	107029913	3980	*	8.52	9.31	-0.79	1.92e-06	6.4e-05	ENSG00000233532	LINC00460	long intergenic non-protein coding RNA 460	WT_enrich	NA	Promoter (<=1kb)	13	107028911	107030142	1232	1	728192	uc001vqg.3	0
chr14	71274988	71277038	2051	*	8.32	9.11	-0.79	5.23e-06	0.000147	ENSG00000006432	MAP3K9	mitogen-activated protein kinase kinase kinase 9	WT_enrich	NA	Promoter (<=1kb)	14	71194854	71275888	81035	2	4293	uc001xml.3	0
chr13	99136247	99138749	2503	*	8.17	8.95	-0.79	6.44e-06	0.000175	ENSG00000102572	STK24	serine/threonine kinase 24	WT_enrich	NA	Intron (uc001vnm.1/8428, intron 2 of 10)	13	99102455	99174341	71887	2	8428	uc001vnm.1	35592
chr15	63187614	63190275	2662	*	8.02	8.81	-0.79	1.04e-05	0.00026	ENSG00000211137	MIR190A	microRNA 190a	WT_enrich	NA	Distal Intergenic	15	63116156	63116240	85	1	406965	uc010uid.1	71458
chr1	3369067	3371844	2778	*	7.7	8.49	-0.79	8.69e-05	0.00151	ENSG00000130762	ARHGEF16	Rho guanine nucleotide exchange factor 16	WT_enrich	NA	Promoter (<=1kb)	1	3371147	3397677	26531	1	27237	uc001akg.4	0
chr19	6241157	6244474	3318	*	7.37	8.16	-0.79	0.000256	0.00364	ENSG00000130382	MLLT1	MLLT1 super elongation complex subunit	WT_enrich	NA	Intron (uc002mek.3/4298, intron 3 of 11)	19	6210392	6279959	69568	2	4298	uc002mek.3	35485
chr12	125026583	125030693	4111	*	7.42	8.21	-0.79	0.00027	0.0038	ENSG00000196498	NCOR2	nuclear receptor corepressor 2	WT_enrich	NA	Intron (uc010tbb.2/9612, intron 1 of 48)	12	124808957	125052010	243054	2	9612	uc010tbb.2	21317
chr9	21829966	21832073	2108	*	7.09	7.88	-0.79	0.000551	0.00668	ENSG00000099810	MTAP	methylthioadenosine phosphorylase	WT_enrich	NA	Intron (uc003zph.3/4507, intron 4 of 7)	9	21818024	21865969	47946	1	4507	uc011lnl.2	11942
chr3	5236710	5239891	3182	*	7.34	8.13	-0.79	0.00132	0.0133	ENSG00000134109	EDEM1	ER degradation enhancing alpha-mannosidase like protein 1	WT_enrich	NA	5' UTR	3	5230034	5252983	22950	1	9695	uc021wsl.1	6676
chr16	57700590	57703546	2957	*	6.85	7.64	-0.79	0.00204	0.0187	ENSG00000182885	ADGRG3	adhesion G protein-coupled receptor G3	WT_enrich	NA	Promoter (<=1kb)	16	57702157	57712751	10595	1	222487	uc010cdc.3	0
chrX	27103606	27106044	2439	*	6.76	7.54	-0.79	0.00312	0.0259	ENSG00000224960	PPP4R3C	protein phosphatase 4 regulatory subunit 3C	WT_enrich	NA	Distal Intergenic	23	27478328	27481458	3131	2	139420	uc004dbu.1	375414
chr4	178936121	178936770	650	*	6.42	7.21	-0.79	0.00431	0.0332	ENSG00000231171	LINC01098	long intergenic non-protein coding RNA 1098	WT_enrich	NA	Distal Intergenic	4	178649911	178911904	261994	1	285501	uc010iru.3	286210
chr6	124123676	124125372	1697	*	6.55	7.34	-0.79	0.00464	0.035	ENSG00000188580	NKAIN2	sodium/potassium transporting ATPase interacting 2	WT_enrich	NA	Promoter (<=1kb)	6	124125069	124604288	479220	1	154215	uc010kep.1	0
chr18	51037639	51038397	759	*	6.49	7.28	-0.79	0.00628	0.0435	ENSG00000187323	DCC	DCC netrin 1 receptor	WT_enrich	NA	Intron (uc002lfe.2/1630, intron 27 of 28)	18	50461142	51062273	601132	1	1630	uc010dpf.2	576497
chr13	30165395	30170384	4990	*	10.91	11.69	-0.78	7.38e-12	1.16e-09	ENSG00000139514	SLC7A1	solute carrier family 7 member 1	WT_enrich	NA	Promoter (<=1kb)	13	30083551	30169825	86275	2	6541	uc001uso.3	0
chr17	38497121	38506367	9247	*	10.65	11.43	-0.78	3.81e-10	4.01e-08	ENSG00000131759	RARA	retinoic acid receptor alpha	WT_enrich	NA	Promoter (<=1kb)	17	38497640	38513895	16256	1	5914	uc031rae.1	0
chr15	74467683	74473706	6024	*	9.38	10.16	-0.78	1.06e-07	5.43e-06	ENSG00000129009	ISLR	immunoglobulin superfamily containing leucine rich repeat	WT_enrich	NA	Promoter (<=1kb)	15	74466905	74469212	2308	1	3671	uc002axh.1	778
chr8	122651441	122654863	3423	*	8.59	9.37	-0.78	1.18e-07	5.95e-06	ENSG00000170961	HAS2	hyaluronan synthase 2	WT_enrich	NA	Promoter (<=1kb)	8	122625271	122653630	28360	2	3037	uc003yph.2	0
chr7	46254098	46260357	6260	*	8.43	9.2	-0.78	5.32e-07	2.19e-05	ENSG00000146674	IGFBP3	insulin like growth factor binding protein 3	WT_enrich	NA	Distal Intergenic	7	45951844	45960871	9028	2	3486	uc003tnt.3	-293227
chr5	78073988	78076846	2859	*	8.12	8.9	-0.78	2.33e-06	7.53e-05	ENSG00000145685	LHFPL2	LHFPL tetraspan subfamily member 2	WT_enrich	NA	3' UTR	5	77781038	77944648	163611	2	10184	uc003kfo.3	-129340
chr15	69222669	69223603	935	*	7.77	8.55	-0.78	4.56e-05	0.000886	ENSG00000258484	SPESP1	sperm equatorial segment protein 1	WT_enrich	NA	Promoter (<=1kb)	15	69222839	69239150	16312	1	246777	uc002arn.2	0
chr22	37823007	37825704	2698	*	7.56	8.34	-0.78	0.000113	0.00188	ENSG00000166897	ELFN2	extracellular leucine rich repeat and fibronectin type III domain containing 2	WT_enrich	NA	Promoter (<=1kb)	22	37764000	37823505	59506	2	114794	uc003asq.4	0
chr18	499280	501004	1725	*	7.51	8.29	-0.78	0.000126	0.00205	ENSG00000158270	COLEC12	collectin subfamily member 12	WT_enrich	NA	Promoter (<=1kb)	18	319355	500729	181375	2	81035	uc002kkm.3	0
chr13	32604904	32606027	1124	*	7.24	8.02	-0.78	0.000231	0.00335	ENSG00000073910	FRY	FRY microtubule binding protein	WT_enrich	NA	Promoter (<=1kb)	13	32605437	32870776	265340	1	10129	uc001utx.3	0
chr9	137229829	137232260	2432	*	7.17	7.95	-0.78	0.0003	0.00414	ENSG00000186350	RXRA	retinoid X receptor alpha	WT_enrich	NA	Intron (uc004cfa.1/6256, intron 2 of 2)	9	137218316	137332431	114116	1	6256	uc004cfb.2	11513
chr9	109182147	109184573	2427	*	7.3	8.08	-0.78	0.000352	0.00471	ENSG00000148143	ZNF462	zinc finger protein 462	WT_enrich	NA	Distal Intergenic	9	109625378	109773796	148419	1	58499	uc004bcz.3	-440805
chr1	156593799	156595861	2063	*	7.55	8.33	-0.78	0.000496	0.00615	ENSG00000132702	HAPLN2	hyaluronan and proteoglycan link protein 2	WT_enrich	NA	3' UTR	1	156589791	156593952	4162	1	60484	uc010phq.1	4008
chrX	101186474	101187283	810	*	6.86	7.65	-0.78	0.00144	0.0141	ENSG00000166432	ZMAT1	zinc finger matrin-type 1	WT_enrich	NA	Promoter (<=1kb)	23	101137260	101187039	49780	2	84460	uc004ein.3	0
chr20	56508552	56509967	1416	*	6.74	7.52	-0.78	0.00195	0.018	NA	NA	NA	WT_enrich	NA	Distal Intergenic	20	56470450	56470500	51	1	100616353	uc021wfh.1	38102
chr15	79783613	79784314	702	*	6.7	7.48	-0.78	0.0023	0.0205	ENSG00000169330	MINAR1	membrane integral NOTCH2 associated receptor 1	WT_enrich	NA	Distal Intergenic	15	79748440	79764642	16203	1	23251	uc010unk.1	35173
chrX	109584073	109585827	1755	*	6.8	7.57	-0.78	0.00316	0.0262	ENSG00000243978	RTL9	retrotransposon Gag like 9	WT_enrich	NA	Intron (uc004eoq.3/9949, intron 2 of 7)	23	109602044	109697892	95849	1	57529	uc011msr.1	-16217
chr4	177709290	177715409	6120	*	10.53	11.31	-0.77	5.62e-15	1.55e-12	ENSG00000150630	VEGFC	vascular endothelial growth factor C	WT_enrich	NA	Promoter (<=1kb)	4	177604691	177713895	109205	2	7424	uc003ius.1	0
chr17	79390505	79398303	7799	*	10.17	10.94	-0.77	6.23e-14	1.43e-11	ENSG00000266074	BAHCC1	BAH domain and coiled-coil containing 1	WT_enrich	NA	Intron (uc002kaf.2/57597, intron 2 of 26)	17	79410835	79429072	18238	1	57597	uc002kae.2	-12532
chr7	27172182	27176881	4700	*	8.01	8.77	-0.77	7.72e-06	0.000202	ENSG00000197576	HOXA4	homeobox A4	WT_enrich	NA	Promoter (1-2kb)	7	27168126	27170399	2274	2	3201	uc003sym.4	-1783
chr18	12038235	12039376	1142	*	7.7	8.47	-0.77	5.27e-05	0.001	ENSG00000181626	ANKRD62	ankyrin repeat domain 62	WT_enrich	NA	Distal Intergenic	18	12093848	12129748	35901	1	342850	uc031rhk.1	-54472
chr3	73143010	73144661	1652	*	7.82	8.59	-0.77	7.32e-05	0.00131	ENSG00000255423	EBLN2	endogenous Bornavirus like nucleoprotein 2	WT_enrich	NA	Distal Intergenic	3	73110810	73112471	1662	1	55096	uc003dpj.3	32200
chr7	115778724	115780137	1414	*	7.3	8.07	-0.77	0.000178	0.00271	ENSG00000105967	TFEC	transcription factor EC	WT_enrich	NA	Intron (uc011kmw.2/22797, intron 1 of 8)	7	115580006	115799950	219945	2	22797	uc011kmw.2	19813
chr16	29282841	29284251	1411	*	7.23	7.99	-0.77	0.000317	0.00432	NA	SNX29P2	sorting nexin 29 pseudogene 2	WT_enrich	NA	Intron (uc010vct.2/uc010vct.2, intron 2 of 7)	16	29302828	29383434	80607	1	440352	uc031qvl.1	-18577
chr18	53388127	53389365	1239	*	7.13	7.9	-0.77	0.000455	0.00575	ENSG00000196628	TCF4	transcription factor 4	WT_enrich	NA	Distal Intergenic	18	53252511	53303188	50678	2	6925	uc021ukp.1	-84939
chrX	138286172	138287776	1605	*	7.1	7.86	-0.77	0.00128	0.013	ENSG00000129682	FGF13	fibroblast growth factor 13	WT_enrich	NA	Promoter (<=1kb)	23	137713734	138286445	572712	2	2258	uc004faq.3	0
chr13	22243844	22245444	1601	*	6.92	7.69	-0.77	0.00178	0.0168	ENSG00000102678	FGF9	fibroblast growth factor 9	WT_enrich	NA	Promoter (<=1kb)	13	22245215	22278640	33426	1	2254	uc001uog.2	0
chr18	2846261	2848086	1826	*	6.99	7.76	-0.77	0.00429	0.033	ENSG00000132205	EMILIN2	elastin microfibril interfacer 2	WT_enrich	NA	Promoter (<=1kb)	18	2847028	2914090	67063	1	84034	uc002kln.3	0
chr11	64756882	64758113	1232	*	6.58	7.35	-0.77	0.00475	0.0356	ENSG00000168062	BATF2	basic leucine zipper ATF-like transcription factor 2	WT_enrich	NA	Promoter (<=1kb)	11	64755417	64757745	2329	2	116071	uc001oce.1	0
chr4	174779847	174782166	2320	*	6.43	7.2	-0.77	0.00648	0.0446	ENSG00000237125	HAND2-AS1	HAND2 antisense RNA 1	WT_enrich	NA	Distal Intergenic	4	174451609	174506879	55271	1	79804	uc003itk.2	328238
chr12	63024169	63027281	3113	*	9.19	9.96	-0.76	4.48e-10	4.61e-08	ENSG00000199179	MIRLET7I	microRNA let-7i	WT_enrich	NA	Distal Intergenic	12	62997466	62997549	84	1	406891	uc001srj.2	26703
chr8	13130880	13134660	3781	*	8.81	9.57	-0.76	3.44e-06	0.000104	ENSG00000164741	DLC1	DLC1 Rho GTPase activating protein	WT_enrich	NA	Promoter (<=1kb)	8	12940872	13134057	193186	2	10395	uc003wwl.1	0
chr10	99608768	99610349	1582	*	8.02	8.78	-0.76	9.08e-06	0.000232	ENSG00000155265	GOLGA7B	golgin A7 family member B	WT_enrich	NA	Promoter (<=1kb)	10	99609995	99631335	21341	1	401647	uc001kos.3	0
chr5	135375974	135380277	4304	*	7.85	8.61	-0.76	1.38e-05	0.00033	ENSG00000120708	TGFBI	transforming growth factor beta induced	WT_enrich	NA	Promoter (1-2kb)	5	135382024	135399507	17484	1	7045	uc011cyb.2	-1747
chr5	136898670	136902675	4006	*	8.05	8.81	-0.76	2.12e-05	0.000476	ENSG00000152377	SPOCK1	SPARC (osteonectin), cwcv and kazal like domains proteoglycan 1	WT_enrich	NA	Distal Intergenic	5	136310987	136835018	524032	2	6695	uc003lbp.3	-63652
chr22	32923791	32925781	1991	*	7.65	8.42	-0.76	0.000108	0.0018	ENSG00000185666	SYN3	synapsin III	WT_enrich	NA	Promoter (<=1kb)	22	32914030	32926204	12175	2	8224	uc011amc.1	423
chrX	12973953	12975270	1318	*	7.51	8.26	-0.76	0.0009	0.00982	ENSG00000233338	TLR8-AS1	TLR8 antisense RNA 1	WT_enrich	NA	Distal Intergenic	23	12920936	12961419	40484	2	349408	uc022btb.1	-12534
chr6	154925566	154928480	2915	*	7.09	7.85	-0.76	0.00134	0.0134	ENSG00000074706	IPCEF1	interaction protein for cytohesin exchange factors 1	WT_enrich	NA	Distal Intergenic	6	154475618	154831753	356136	2	26034	uc021zhc.1	-93813
chr2	219827782	219829534	1753	*	7.2	7.95	-0.76	0.00171	0.0162	ENSG00000171450	CDK5R2	cyclin dependent kinase 5 regulatory subunit 2	WT_enrich	NA	Distal Intergenic	2	219824350	219826877	2528	1	8941	uc002vjf.4	3432
chr14	24562612	24566142	3531	*	10.36	11.12	-0.76	0.00236	0.0209	ENSG00000129535	NRL	neural retina leucine zipper	WT_enrich	NA	Promoter (<=1kb)	14	24549316	24564339	15024	2	4901	uc001wlp.3	0
chr19	6248340	6250242	1903	*	7.25	8.01	-0.76	0.0027	0.0231	ENSG00000130382	MLLT1	MLLT1 super elongation complex subunit	WT_enrich	NA	Intron (uc002mek.3/4298, intron 3 of 11)	19	6210392	6279959	69568	2	4298	uc002mek.3	29717
chr19	33863885	33866007	2123	*	10.63	11.39	-0.76	0.00357	0.0287	ENSG00000153879	CEBPG	CCAAT enhancer binding protein gamma	WT_enrich	NA	Promoter (<=1kb)	19	33864575	33873592	9018	1	1054	uc002nup.3	0
chr17	79892358	79896009	3652	*	9.85	10.6	-0.75	2.81e-10	3.11e-08	ENSG00000183010	PYCR1	pyrroline-5-carboxylate reductase 1	WT_enrich	NA	Promoter (<=1kb)	17	79890267	79894968	4702	2	5831	uc002kcp.3	0
chr8	48436090	48439529	3440	*	7.98	8.73	-0.75	1.08e-05	0.000268	ENSG00000164808	SPIDR	scaffold protein involved in DNA repair	WT_enrich	NA	Intron (uc011lcz.2/23514, intron 7 of 7)	8	48352885	48648563	295679	1	23514	uc010lxt.3	83205
chr5	95766944	95769302	2359	*	8.14	8.89	-0.75	2.45e-05	0.000535	ENSG00000175426	PCSK1	proprotein convertase subtilisin/kexin type 1	WT_enrich	NA	Promoter (<=1kb)	5	95726040	95767863	41824	2	5122	uc021ybq.1	0
chr18	20138780	20140371	1592	*	7.8	8.55	-0.75	6.28e-05	0.00115	ENSG00000212710	CTAGE1	cutaneous T cell lymphoma-associated antigen 1	WT_enrich	NA	Distal Intergenic	18	19993564	19997878	4315	2	64693	uc002ktv.1	-140902
chr10	71812275	71813922	1648	*	7.9	8.65	-0.75	6.8e-05	0.00124	ENSG00000099284	MACROH2A2	macroH2A.2 histone	WT_enrich	NA	Promoter (<=1kb)	10	71812357	71872040	59684	1	55506	uc001jqm.3	0
chr15	70784477	70788423	3947	*	7.67	8.43	-0.75	0.00015	0.00235	ENSG00000137831	UACA	uveal autoantigen with coiled-coil domains and ankyrin repeats	WT_enrich	NA	Distal Intergenic	15	70946893	70994620	47728	2	55075	uc002asq.3	206197
chr4	1767599	1769961	2363	*	7.39	8.14	-0.75	0.000217	0.00317	ENSG00000068078	FGFR3	fibroblast growth factor receptor 3	WT_enrich	NA	Distal Intergenic	4	1795039	1810599	15561	1	2261	uc003gdq.3	-25078
chr1	76080323	76082570	2248	*	7.34	8.09	-0.75	0.000282	0.00393	ENSG00000137968	SLC44A5	solute carrier family 44 member 5	WT_enrich	NA	Promoter (<=1kb)	1	75672075	76081694	409620	2	204962	uc010ora.2	0
chr20	56598448	56601884	3437	*	7.35	8.09	-0.75	0.000395	0.00516	ENSG00000124237	C20orf85	chromosome 20 open reading frame 85	WT_enrich	NA	Distal Intergenic	20	56725983	56736183	10201	1	128602	uc002xyv.3	-124099
chr16	66460097	66461629	1533	*	7.78	8.53	-0.75	0.000645	0.00756	ENSG00000166546	BEAN1	brain expressed associated with NEDD4 1	WT_enrich	NA	Promoter (<=1kb)	16	66461200	66516729	55530	1	146227	uc002eop.2	0
chr5	31921516	31923515	2000	*	7.06	7.82	-0.75	0.000832	0.00921	ENSG00000266243	MIR4279	microRNA 4279	WT_enrich	NA	Intron (uc003jhl.3/23037, intron 2 of 24)	5	31936208	31936265	58	2	100422874	uc021xxb.1	12750
chr11	57045218	57046017	800	*	6.69	7.44	-0.75	0.00501	0.037	ENSG00000149115	TNKS1BP1	tankyrase 1 binding protein 1	WT_enrich	NA	Distal Intergenic	11	57067103	57070359	3257	2	85456	uc001njq.3	24342
chr6	7697802	7699199	1398	*	6.69	7.44	-0.75	0.00594	0.0418	ENSG00000153162	BMP6	bone morphogenetic protein 6	WT_enrich	NA	Distal Intergenic	6	7727011	7881961	154951	1	654	uc003mxu.4	-27812
chr14	71108038	71109120	1083	*	6.42	7.17	-0.75	0.0068	0.0462	ENSG00000133985	TTC9	tetratricopeptide repeat domain 9	WT_enrich	NA	Promoter (<=1kb)	14	71108504	71142077	33574	1	23508	uc001xmi.2	0
chr11	2905028	2907745	2718	*	8.54	9.27	-0.74	6.52e-07	2.62e-05	ENSG00000129757	CDKN1C	cyclin dependent kinase inhibitor 1C	WT_enrich	NA	Promoter (<=1kb)	11	2904448	2906995	2548	2	1028	uc001lwr.4	0
chrX	19904086	19907982	3897	*	9.71	10.45	-0.74	6.56e-07	2.62e-05	ENSG00000147010	SH3KBP1	SH3 domain containing kinase binding protein 1	WT_enrich	NA	Promoter (<=1kb)	23	19552083	19905744	353662	2	30011	uc004czm.3	0
chr20	49975549	49978985	3437	*	8.14	8.88	-0.74	5.28e-06	0.000148	ENSG00000266761	MIR3194	microRNA 3194	WT_enrich	NA	Distal Intergenic	20	50069442	50069514	73	2	100422889	uc021weu.1	90529
chr7	85901	90576	4676	*	8.38	9.11	-0.74	1.41e-05	0.000336	ENSG00000177706	FAM20C	FAM20C golgi associated secretory pathway kinase	WT_enrich	NA	Distal Intergenic	7	192969	300740	107772	1	56975	uc003sip.3	-102393
chr11	405868	407624	1757	*	8.1	8.84	-0.74	1.65e-05	0.000386	ENSG00000185187	SIGIRR	single Ig and TIR domain containing	WT_enrich	NA	Promoter (2-3kb)	11	405872	410027	4156	2	59307	uc001lpg.3	2403
chr9	137532751	137535549	2799	*	8.33	9.07	-0.74	8.61e-05	0.0015	ENSG00000130635	COL5A1	collagen type V alpha 1 chain	WT_enrich	NA	Promoter (<=1kb)	9	137533651	137736688	203038	1	1289	uc004cfe.4	0
chr21	35394785	35397364	2580	*	7.47	8.22	-0.74	0.000145	0.00229	ENSG00000243927	MRPS6	mitochondrial ribosomal protein S6	WT_enrich	NA	Distal Intergenic	21	35445823	35515334	69512	1	64968	uc002ytp.2	-48459
chr18	20045750	20048970	3221	*	7.91	8.65	-0.74	0.000327	0.00443	ENSG00000212710	CTAGE1	cutaneous T cell lymphoma-associated antigen 1	WT_enrich	NA	Distal Intergenic	18	19993564	19997878	4315	2	64693	uc002ktv.1	-47872
chr15	48009184	48010776	1593	*	7.2	7.95	-0.74	0.00067	0.00776	ENSG00000137872	SEMA6D	semaphorin 6D	WT_enrich	NA	Promoter (<=1kb)	15	48009584	48066420	56837	1	80031	uc010bek.3	0
chr6	158183837	158186745	2909	*	7.05	7.8	-0.74	0.00108	0.0113	ENSG00000130340	SNX9	sorting nexin 9	WT_enrich	NA	Distal Intergenic	6	158244294	158366109	121816	1	51429	uc003qqv.1	-57549
chr6	142695373	142698778	3406	*	6.95	7.69	-0.74	0.00191	0.0177	ENSG00000112414	ADGRG6	adhesion G protein-coupled receptor G6	WT_enrich	NA	Intron (uc010khc.3/57211, intron 4 of 25)	6	142738246	142767403	29158	1	57211	uc011edv.2	-39468
chr2	130737185	130738105	921	*	6.79	7.54	-0.74	0.00268	0.023	ENSG00000225449	RAB6C-AS1	RAB6C antisense RNA 1	WT_enrich	NA	Promoter (<=1kb)	2	130724165	130738045	13881	2	100131320	uc002tpw.1	0
chr9	6715112	6716681	1570	*	7.11	7.84	-0.74	0.00345	0.028	ENSG00000107077	KDM4C	lysine demethylase 4C	WT_enrich	NA	Promoter (<=1kb)	9	6716495	6724014	7520	1	23081	uc003zkd.3	0
chr20	42646151	42649155	3005	*	6.65	7.4	-0.74	0.004	0.0313	ENSG00000124191	TOX2	TOX high mobility group box family member 2	WT_enrich	NA	Intron (uc010ggo.3/84969, intron 3 of 8)	20	42667644	42698254	30611	1	84969	uc010zwk.2	-18489
chr11	92711565	92713485	1921	*	6.79	7.53	-0.74	0.00463	0.0349	ENSG00000134640	MTNR1B	melatonin receptor 1B	WT_enrich	NA	Intron (uc001pdk.1/4544, intron 1 of 1)	11	92702789	92715948	13160	1	4544	uc001pdk.1	8776
chr1	166133956	166137004	3049	*	9.59	10.31	-0.73	3.75e-09	2.92e-07	ENSG00000188859	FAM78B	family with sequence similarity 78 member B	WT_enrich	NA	Promoter (<=1kb)	1	166026690	166135958	109269	2	149297	uc010plc.2	0
chr5	58329682	58335976	6295	*	10.22	10.96	-0.73	7.96e-08	4.23e-06	ENSG00000113448	PDE4D	phosphodiesterase 4D	WT_enrich	NA	Promoter (<=1kb)	5	58264866	58335339	70474	2	5144	uc003jrt.2	0
chr9	130725354	130735090	9737	*	9.64	10.38	-0.73	3.22e-07	1.42e-05	ENSG00000167106	FAM102A	family with sequence similarity 102 member A	WT_enrich	NA	Intron (uc004bsx.2/399665, intron 1 of 10)	9	130702861	130742812	39952	2	399665	uc004bsx.2	7722
chr1	24647832	24649472	1641	*	8.61	9.34	-0.73	1.43e-06	4.97e-05	ENSG00000158055	GRHL3	grainyhead like transcription factor 3	WT_enrich	NA	Promoter (<=1kb)	1	24649530	24681808	32279	1	57822	uc001biy.3	-58
chr1	221994671	221998647	3977	*	8.45	9.18	-0.73	1.76e-06	5.94e-05	ENSG00000143507	DUSP10	dual specificity phosphatase 10	WT_enrich	NA	Distal Intergenic	1	221874764	221915516	40753	2	11221	uc001hmz.2	-79155
chr14	75893963	75896099	2137	*	9.27	10	-0.73	5.74e-06	0.000158	ENSG00000140044	JDP2	Jun dimerization protein 2	WT_enrich	NA	Promoter (<=1kb)	14	75894509	75939404	44896	1	122953	uc010asj.3	0
chr6	155316295	155317350	1056	*	7.79	8.52	-0.73	0.000147	0.00231	ENSG00000146426	TIAM2	TIAM Rac1 associated GEF 2	WT_enrich	NA	Intron (uc003qqb.3/26230, intron 3 of 28)	6	155411423	155578857	167435	1	26230	uc003qqe.3	-94073
chr1	107682543	107684648	2106	*	7.96	8.69	-0.73	0.00018	0.00273	ENSG00000162631	NTNG1	netrin G1	WT_enrich	NA	Promoter (<=1kb)	1	107682629	108024475	341847	1	22854	uc001dvc.4	0
chr20	62672395	62674881	2487	*	8.27	9.01	-0.73	0.000198	0.00294	ENSG00000196421	C20orf204	chromosome 20 open reading frame 204	WT_enrich	NA	Distal Intergenic	20	62667490	62671315	3826	1	284739	uc010gko.3	4905
chr16	61951664	61952819	1156	*	7.44	8.17	-0.73	0.00052	0.00639	ENSG00000150394	CDH8	cadherin 8	WT_enrich	NA	Intron (uc002eog.2/1006, intron 2 of 11)	16	61760082	61891142	131061	2	1006	uc002eoh.3	-60522
chr22	23646804	23649313	2510	*	7.26	8	-0.73	0.00056	0.00677	ENSG00000186716	BCR	BCR activator of RhoGEF and GTPase	WT_enrich	NA	Intron (uc002zww.3/613, intron 16 of 22)	22	23625396	23633317	7922	1	613	uc002zwy.2	21408
chr9	117110567	117112066	1500	*	7.69	8.42	-0.73	0.000691	0.00796	ENSG00000106948	AKNA	AT-hook transcription factor	WT_enrich	NA	Intron (uc004bin.3/80709, intron 6 of 12)	9	117096433	117122378	25946	2	80709	uc004bin.3	10312
chr4	189343900	189348089	4190	*	7.36	8.09	-0.73	0.000987	0.0106	ENSG00000249378	LINC01060	long intergenic non-protein coding RNA 1060	WT_enrich	NA	Intron (uc003izo.1/401164, intron 1 of 4)	4	189321890	189407019	85130	1	401164	uc003izo.1	22010
chr6	16725091	16727413	2323	*	7.05	7.78	-0.73	0.00246	0.0216	ENSG00000124788	ATXN1	ataxin 1	WT_enrich	NA	Intron (uc003nbt.3/6310, intron 3 of 8)	6	16432795	16750324	317530	2	6310	uc003nbu.1	22911
chrX	101853876	101855337	1462	*	6.79	7.53	-0.73	0.0031	0.0258	ENSG00000286237	ARMCX5-GPRASP2	ARMCX5-GPRASP2 readthrough	WT_enrich	NA	Promoter (<=1kb)	23	101854276	101972661	118386	1	100528062	uc022cay.1	0
chr3	36720447	36721780	1334	*	7.11	7.84	-0.73	0.00452	0.0344	ENSG00000163673	DCLK3	doublecortin like kinase 3	WT_enrich	NA	Distal Intergenic	3	36753913	36781352	27440	2	85443	uc003cgi.2	59572
chr3	120003759	120004431	673	*	6.58	7.31	-0.73	0.00706	0.0475	ENSG00000175697	GPR156	G protein-coupled receptor 156	WT_enrich	NA	Distal Intergenic	3	119884328	119963325	78998	2	165829	uc011bjg.2	-40434
chr17	46699378	46705439	6062	*	11.13	11.85	-0.72	2.05e-11	3.01e-09	ENSG00000170689	HOXB9	homeobox B9	WT_enrich	NA	Promoter (<=1kb)	17	46698519	46703835	5317	2	3219	uc002inx.3	0
chr12	100378125	100379478	1354	*	8.03	8.75	-0.72	1.7e-05	0.000394	ENSG00000185046	ANKS1B	ankyrin repeat and sterile alpha motif domain containing 1B	WT_enrich	NA	Promoter (<=1kb)	12	99128569	100378432	1249864	2	56899	uc001tge.2	0
chr9	118914471	118917970	3500	*	8.79	9.51	-0.72	3.36e-05	0.000692	ENSG00000182752	PAPPA	pappalysin 1	WT_enrich	NA	Promoter (<=1kb)	9	118916071	119164600	248530	1	5069	uc004bjn.3	0
chr12	120806088	120807763	1676	*	8	8.73	-0.72	3.72e-05	0.000752	ENSG00000135097	MSI1	musashi RNA binding protein 1	WT_enrich	NA	Promoter (<=1kb)	12	120779133	120806983	27851	2	4440	uc001tye.2	0
chr3	35680475	35681807	1333	*	7.83	8.55	-0.72	3.92e-05	0.000783	ENSG00000172995	ARPP21	cAMP regulated phosphoprotein 21	WT_enrich	NA	Promoter (<=1kb)	3	35680666	35727379	46714	1	10777	uc003cfz.4	0
chr12	29935992	29937717	1726	*	7.38	8.1	-0.72	0.000695	0.008	ENSG00000133687	TMTC1	transmembrane O-mannosyltransferase targeting cadherins 1	WT_enrich	NA	Promoter (<=1kb)	12	29653746	29936743	282998	2	83857	uc021qwi.1	0
chr19	8674487	8675891	1405	*	7.31	8.04	-0.72	0.000719	0.00822	ENSG00000142303	ADAMTS10	ADAM metallopeptidase with thrombospondin type 1 motif 10	WT_enrich	NA	Promoter (<=1kb)	19	8645126	8675588	30463	2	81794	uc002mkj.1	0
chr1	46954856	46955996	1141	*	7.16	7.87	-0.72	0.00107	0.0112	ENSG00000197587	DMBX1	diencephalon/mesencephalon homeobox 1	WT_enrich	NA	Distal Intergenic	1	46972668	46979886	7219	1	127343	uc001cpw.3	-16672
chr1	9497322	9499607	2286	*	7.24	7.95	-0.72	0.00142	0.0141	ENSG00000171621	SPSB1	splA/ryanodine receptor domain and SOCS box containing 1	WT_enrich	NA	Exon (uc021ofx.1/uc021ofx.1, exon 1 of 1)	1	9415766	9429590	13825	1	80176	uc001apv.3	81556
chr17	67170512	67172587	2076	*	7.81	8.54	-0.72	0.00151	0.0147	ENSG00000154263	ABCA10	ATP binding cassette subfamily A member 10	WT_enrich	NA	Promoter (<=1kb)	17	67144148	67171922	27775	2	10349	uc010wqs.1	0
chr11	36397956	36399255	1300	*	7.12	7.84	-0.72	0.00226	0.0203	ENSG00000135362	PRR5L	proline rich 5 like	WT_enrich	NA	Promoter (<=1kb)	11	36397535	36486754	89220	1	79899	uc009ykk.3	421
chr20	49966654	49968480	1827	*	6.95	7.66	-0.72	0.00365	0.0292	ENSG00000266761	MIR3194	microRNA 3194	WT_enrich	NA	Distal Intergenic	20	50069442	50069514	73	2	100422889	uc021weu.1	101034
chr4	182470038	182471443	1406	*	7.1	7.82	-0.72	0.00554	0.0398	ENSG00000248197	LINC00290	long intergenic non-protein coding RNA 290	WT_enrich	NA	Distal Intergenic	4	181985243	182080302	95060	2	728081	uc003iuz.3	-389736
chrX	139846586	139848347	1762	*	6.82	7.53	-0.72	0.00604	0.0423	ENSG00000288642	CDR1	cerebellar degeneration related protein 1	WT_enrich	NA	Distal Intergenic	23	139865425	139866723	1299	2	1038	uc004fbg.1	18376
chr11	109810975	109812427	1453	*	6.97	7.69	-0.72	0.00614	0.0428	ENSG00000149289	ZC3H12C	zinc finger CCCH-type containing 12C	WT_enrich	NA	Distal Intergenic	11	109963926	110042566	78641	1	85463	uc010rwc.2	-151499
chr5	127546965	127549368	2404	*	7.11	7.82	-0.72	0.0064	0.0441	ENSG00000064651	SLC12A2	solute carrier family 12 member 2	WT_enrich	NA	Distal Intergenic	5	127493680	127506787	13108	1	6558	uc003kut.1	53285
chr2	16846544	16847432	889	*	6.66	7.38	-0.72	0.00748	0.0495	ENSG00000197872	CYRIA	CYFIP related Rac1 interactor A	WT_enrich	NA	Promoter (<=1kb)	2	16730730	16847134	116405	2	81553	uc002rck.2	0
chr4	2418852	2421137	2286	*	8.15	8.87	-0.71	1.3e-05	0.000315	ENSG00000206113	CFAP99	cilia and flagella associated protein 99	WT_enrich	NA	Promoter (<=1kb)	4	2420701	2464690	43990	1	402160	uc021xkr.1	0
chr4	5888319	5890938	2620	*	8.45	9.15	-0.71	3.77e-05	0.000759	ENSG00000072832	CRMP1	collapsin response mediator protein 1	WT_enrich	NA	Promoter (<=1kb)	4	5822491	5890315	67825	2	1400	uc003giq.3	0
chr11	72429604	72435355	5752	*	7.95	8.66	-0.71	9.33e-05	0.0016	ENSG00000186635	ARAP1	ArfGAP with RhoGAP domain, ankyrin repeat and PH domain 1	WT_enrich	NA	Promoter (<=1kb)	11	72396114	72433403	37290	2	116985	uc001oss.3	0
chr19	8273024	8275678	2655	*	7.97	8.68	-0.71	0.000157	0.00245	ENSG00000090661	CERS4	ceramide synthase 4	WT_enrich	NA	Promoter (<=1kb)	19	8274217	8327304	53088	1	79603	uc002mjg.3	0
chr11	123339220	123341855	2636	*	7.82	8.53	-0.71	0.000215	0.00315	ENSG00000023171	GRAMD1B	GRAM domain containing 1B	WT_enrich	NA	Distal Intergenic	11	123396528	123493518	96991	1	57476	uc001pyw.2	-54673
chr12	66041922	66044578	2657	*	7.86	8.57	-0.71	0.000469	0.00589	ENSG00000149948	HMGA2	high mobility group AT-hook 2	WT_enrich	NA	Distal Intergenic	12	66217437	66221867	4431	1	8091	uc001ssp.1	-172859
chr21	46824724	46826298	1575	*	8.02	8.73	-0.71	0.00063	0.00743	ENSG00000182871	COL18A1	collagen type XVIII alpha 1 chain	WT_enrich	NA	Promoter (<=1kb)	21	46825097	46933634	108538	1	80781	uc002zhg.3	0
chr3	45105319	45108846	3528	*	7.24	7.95	-0.71	0.00132	0.0133	ENSG00000163815	CLEC3B	C-type lectin domain family 3 member B	WT_enrich	NA	Distal Intergenic	3	45067759	45077563	9805	1	7123	uc003cok.4	37560
chr6	89743737	89746087	2351	*	7.61	8.32	-0.71	0.00158	0.0152	ENSG00000146278	PNRC1	proline rich nuclear receptor coactivator 1	WT_enrich	NA	Distal Intergenic	6	89790429	89794879	4451	1	10957	uc003pmv.3	-44342
chr1	110328207	110330480	2274	*	7.04	7.75	-0.71	0.00321	0.0265	ENSG00000198758	EPS8L3	EPS8 like 3	WT_enrich	NA	Distal Intergenic	1	110295308	110306644	11337	2	79574	uc009wfo.2	-21563
chr2	176971673	176972900	1228	*	7.05	7.76	-0.71	0.00386	0.0304	ENSG00000128713	HOXD11	homeobox D11	WT_enrich	NA	Promoter (<=1kb)	2	176972084	176974316	2233	1	3237	uc002uki.3	0
chr8	138626248	138628155	1908	*	6.87	7.58	-0.71	0.00399	0.0313	ENSG00000147724	FAM135B	family with sequence similarity 135 member B	WT_enrich	NA	Distal Intergenic	8	139155103	139165459	10357	2	51059	uc003yva.3	537304
chr1	222012490	222013948	1459	*	6.97	7.68	-0.71	0.00401	0.0314	ENSG00000143507	DUSP10	dual specificity phosphatase 10	WT_enrich	NA	Distal Intergenic	1	221874764	221915516	40753	2	11221	uc001hmz.2	-96974
chr5	9467315	9468639	1325	*	6.71	7.42	-0.71	0.0055	0.0396	ENSG00000112902	SEMA5A	semaphorin 5A	WT_enrich	NA	Intron (uc003jek.2/9037, intron 1 of 22)	5	9035138	9546233	511096	2	9037	uc003jek.2	77594
chr5	34041499	34043241	1743	*	6.81	7.52	-0.71	0.00607	0.0425	ENSG00000082196	C1QTNF3	C1q and TNF related 3	WT_enrich	NA	Promoter (<=1kb)	5	34017963	34043371	25409	2	114899	uc003jin.3	130
chr20	48316158	48318320	2163	*	7.23	7.94	-0.71	0.00686	0.0465	ENSG00000158470	B4GALT5	beta-1,4-galactosyltransferase 5	WT_enrich	NA	Intron (uc002xuu.4/9334, intron 1 of 8)	20	48249483	48330421	80939	2	9334	uc002xuu.4	12101
chr20	52505952	52508125	2174	*	7.29	8	-0.71	0.00693	0.0468	NA	SUMO1P1	SUMO1 pseudogene 1	WT_enrich	NA	Distal Intergenic	20	52491040	52492248	1209	2	391257	uc010gik.4	-13704
chr12	122687734	122688837	1104	*	7.16	7.86	-0.71	0.00701	0.0472	ENSG00000176383	B3GNT4	UDP-GlcNAc:betaGal beta-1,3-N-acetylglucosaminyltransferase 4	WT_enrich	NA	Promoter (<=1kb)	12	122688228	122692084	3857	1	79369	uc001ubx.3	0
chr8	55783101	55785669	2569	*	7.1	7.81	-0.71	0.00735	0.0489	ENSG00000206579	XKR4	XK related 4	WT_enrich	NA	Distal Intergenic	8	56015017	56438710	423694	1	114786	uc003xsf.3	-229348
chr7	961805	967197	5393	*	9.31	10.01	-0.7	3.23e-08	1.91e-06	ENSG00000105963	ADAP1	ArfGAP with dual PH domains 1	WT_enrich	NA	Promoter (<=1kb)	7	937537	966852	29316	2	11033	uc003sjn.4	0
chr5	129239430	129242327	2898	*	8.79	9.48	-0.7	2.97e-06	9.22e-05	ENSG00000198108	CHSY3	chondroitin sulfate synthase 3	WT_enrich	NA	Promoter (<=1kb)	5	129240523	129522327	281805	1	337876	uc003kvd.3	0
chr5	66299549	66301770	2222	*	8.66	9.36	-0.7	2.66e-05	0.000574	ENSG00000069020	MAST4	microtubule associated serine/threonine kinase family member 4	WT_enrich	NA	Promoter (<=1kb)	5	66300448	66400403	99956	1	375449	uc010ixa.2	0
chr17	31254387	31256386	2000	*	8.77	9.47	-0.7	3.09e-05	0.000647	ENSG00000006042	TMEM98	transmembrane protein 98	WT_enrich	NA	Promoter (<=1kb)	17	31254928	31268667	13740	1	26022	uc002hhq.3	0
chr7	6654596	6657329	2734	*	8.17	8.87	-0.7	4.9e-05	0.000942	ENSG00000236609	ZNF853	zinc finger protein 853	WT_enrich	NA	Promoter (<=1kb)	7	6655527	6663921	8395	1	54753	uc011jwz.2	0
chr11	129243228	129246293	3066	*	7.99	8.69	-0.7	6.06e-05	0.00112	ENSG00000043039	BARX2	BARX homeobox 2	WT_enrich	NA	Promoter (<=1kb)	11	129245881	129322174	76294	1	8538	uc001qfc.4	0
chr2	85980851	85983703	2853	*	8.44	9.14	-0.7	7.59e-05	0.00135	ENSG00000168874	ATOH8	atonal bHLH transcription factor 8	WT_enrich	NA	Promoter (<=1kb)	2	85980909	86002336	21428	1	84913	uc002sqm.4	0
chr5	14914189	14916617	2429	*	7.71	8.41	-0.7	0.00015	0.00235	ENSG00000154122	ANKH	ANKH inorganic pyrophosphate transport regulator	WT_enrich	NA	Distal Intergenic	5	14704909	14871887	166979	2	56172	uc003jfm.4	-42302
chr17	234488	236571	2084	*	7.9	8.6	-0.7	0.000151	0.00236	ENSG00000187624	C17orf97	chromosome 17 open reading frame 97	WT_enrich	NA	Distal Intergenic	17	260118	264457	4340	1	400566	uc021tna.1	-23547
chr5	63461343	63462303	961	*	7.79	8.49	-0.7	0.000316	0.00432	ENSG00000164197	RNF180	ring finger protein 180	WT_enrich	NA	Promoter (<=1kb)	5	63461671	63513339	51669	1	285671	uc003jth.4	0
chr11	130449923	130452680	2758	*	7.5	8.2	-0.7	0.000999	0.0107	ENSG00000175728	LINC02873	long intergenic non-protein coding RNA 2873	WT_enrich	NA	Distal Intergenic	11	130542851	130587247	44397	1	283171	uc031qfg.1	-90171
chr22	42933081	42936033	2953	*	6.75	7.46	-0.7	0.00649	0.0446	ENSG00000183569	SERHL2	serine hydrolase like 2	WT_enrich	NA	Distal Intergenic	22	42949925	42967907	17983	1	253190	uc011apn.1	-13892
chr3	6532137	6533588	1452	*	6.73	7.43	-0.7	0.00664	0.0453	ENSG00000196277	GRM7	glutamate metabotropic receptor 7	WT_enrich	NA	Exon (uc003bqj.1/uc003bqj.1, exon 1 of 5)	3	6902802	7735373	832572	1	2917	uc010hcf.2	-369214
chr11	92027532	92030071	2540	*	7.11	7.81	-0.7	0.00701	0.0472	ENSG00000165323	FAT3	FAT atypical cadherin 3	WT_enrich	NA	Distal Intergenic	11	92085262	92629635	544374	1	120114	uc001pdj.4	-55191
chr1	120186084	120192172	6089	*	10.76	11.45	-0.69	1.3e-10	1.55e-08	ENSG00000143067	ZNF697	zinc finger protein 697	WT_enrich	NA	Promoter (<=1kb)	1	120162000	120190390	28391	2	90874	uc001ehy.1	0
chr2	18059293	18061490	2198	*	8.17	8.86	-0.69	6.01e-05	0.00112	ENSG00000170745	KCNS3	potassium voltage-gated channel modifier subfamily S member 3	WT_enrich	NA	Promoter (<=1kb)	2	18059945	18114225	54281	1	3790	uc002rcw.3	0
chr22	38850952	38852795	1844	*	8.02	8.71	-0.69	6.79e-05	0.00123	ENSG00000168135	KCNJ4	potassium inwardly rectifying channel subfamily J member 4	WT_enrich	NA	Promoter (<=1kb)	22	38822333	38851205	28873	2	3761	uc003avt.2	0
chr12	81471268	81474190	2923	*	8.33	9.03	-0.69	0.000193	0.00288	ENSG00000111058	ACSS3	acyl-CoA synthetase short chain family member 3	WT_enrich	NA	Promoter (<=1kb)	12	81471809	81649582	177774	1	79611	uc001szl.1	0
chr22	22897576	22900153	2578	*	7.68	8.38	-0.69	0.00029	0.00403	ENSG00000185686	PRAME	PRAME nuclear receptor transcriptional regulator	WT_enrich	NA	Promoter (<=1kb)	22	22890123	22900022	9900	2	23532	uc002zwf.3	0
chr9	130606793	130609244	2452	*	7.59	8.28	-0.69	0.000421	0.00542	ENSG00000106991	ENG	endoglin	WT_enrich	NA	Promoter (<=1kb)	9	130577291	130609446	32156	2	2022	uc011mam.3	202
chr16	18057598	18059917	2320	*	7.37	8.06	-0.69	0.000841	0.00929	ENSG00000266291	MIR3180-3	microRNA 3180-3	WT_enrich	NA	Distal Intergenic	16	18496035	18496128	94	2	100422836	uc010val.2	436211
chr2	58334083	58336118	2036	*	7.77	8.46	-0.69	0.000959	0.0103	ENSG00000028116	VRK2	VRK serine/threonine kinase 2	WT_enrich	NA	Intron (uc002rzo.2/7444, intron 10 of 15)	2	58313462	58359564	46103	1	7444	uc010yph.1	20621
chr6	158033144	158036479	3336	*	7.91	8.6	-0.69	0.00157	0.0152	ENSG00000175048	ZDHHC14	zinc finger DHHC-type palmitoyltransferase 14	WT_enrich	NA	Intron (uc003qqs.3/79683, intron 3 of 8)	6	158066769	158094977	28209	1	79683	uc010kjn.3	-30290
chr17	66394744	66397244	2501	*	7.73	8.42	-0.69	0.00188	0.0175	ENSG00000141337	ARSG	arylsulfatase G	WT_enrich	NA	Promoter (<=1kb)	17	66396297	66417000	20704	1	22901	uc010dex.1	0
chr1	84710574	84713806	3233	*	7.07	7.75	-0.69	0.00302	0.0253	ENSG00000203943	SAMD13	sterile alpha motif domain containing 13	WT_enrich	NA	Distal Intergenic	1	84764049	84816481	52433	1	148418	uc001djr.3	-50243
chr9	95945910	95947344	1435	*	6.86	7.55	-0.69	0.00462	0.0349	ENSG00000165238	WNK2	WNK lysine deficient protein kinase 2	WT_enrich	NA	Promoter (<=1kb)	9	95947212	96021896	74685	1	65268	uc010mrc.1	0
chr20	50255007	50257411	2405	*	6.81	7.51	-0.69	0.0067	0.0456	ENSG00000054793	ATP9A	ATPase phospholipid transporting 9A (putative)	WT_enrich	NA	Exon (uc002xwg.1/10079, exon 15 of 28)	20	50213314	50314042	100729	2	10079	uc002xwf.1	56631
chr12	54821720	54823169	1450	*	6.86	7.55	-0.69	0.00713	0.0478	ENSG00000161638	ITGA5	integrin subunit alpha 5	WT_enrich	NA	Distal Intergenic	12	54798950	54813050	14101	2	3678	uc009znp.1	-8670
chr6	30747552	30752408	4857	*	9.3	9.98	-0.68	1.08e-07	5.51e-06	ENSG00000137331	IER3	immediate early response 3	WT_enrich	NA	Distal Intergenic	6	30710976	30712327	1352	2	8870	uc003nrn.3	-35225
chr2	54858275	54863599	5325	*	9.02	9.7	-0.68	1.75e-07	8.31e-06	ENSG00000115306	SPTBN1	spectrin beta, non-erythrocytic 1	WT_enrich	NA	Exon (uc002rxu.3/6711, exon 16 of 36)	2	54879655	54889445	9791	1	6711	uc002rxy.3	-16056
chr8	30241103	30243780	2678	*	9.45	10.13	-0.68	4.07e-07	1.75e-05	ENSG00000254109	RBPMS-AS1	RBPMS antisense RNA 1	WT_enrich	NA	Promoter (<=1kb)	8	30239635	30242917	3283	2	100128750	uc003xia.2	0
chr7	121512512	121514153	1642	*	8.34	9.02	-0.68	2e-05	0.000454	ENSG00000106278	PTPRZ1	protein tyrosine phosphatase receptor type Z1	WT_enrich	NA	Promoter (<=1kb)	7	121513159	121702090	188932	1	5803	uc003vjy.3	0
chr12	52399164	52401857	2694	*	8.48	9.16	-0.68	7.2e-05	0.00129	ENSG00000161835	TAMALIN	trafficking regulator and scaffold protein tamalin	WT_enrich	NA	Promoter (<=1kb)	12	52400729	52409673	8945	1	160622	uc001rzo.2	0
chr3	58455878	58458119	2242	*	7.9	8.58	-0.68	9.74e-05	0.00166	ENSG00000168301	KCTD6	potassium channel tetramerization domain containing 6	WT_enrich	NA	Distal Intergenic	3	58477823	58488087	10265	1	200845	uc003dkj.4	-19704
chr21	43933384	43934725	1342	*	8.14	8.82	-0.68	0.000115	0.00191	ENSG00000160190	SLC37A1	solute carrier family 37 member 1	WT_enrich	NA	Promoter (<=1kb)	21	43934024	44001550	67527	1	54020	uc002zbj.3	0
chr11	63973389	63977085	3697	*	7.45	8.13	-0.68	0.000723	0.00826	ENSG00000149781	FERMT3	fermitin family member 3	WT_enrich	NA	Promoter (<=1kb)	11	63974152	63991363	17212	1	83706	uc001nyl.2	0
chr22	43057732	43059031	1300	*	7.55	8.22	-0.68	0.000791	0.00885	ENSG00000100243	CYB5R3	cytochrome b5 reductase 3	WT_enrich	NA	Distal Intergenic	22	43013846	43045405	31560	2	1727	uc003bcz.3	-12327
chr13	107006871	107010094	3224	*	7.54	8.22	-0.68	0.000963	0.0104	ENSG00000233532	LINC00460	long intergenic non-protein coding RNA 460	WT_enrich	NA	Distal Intergenic	13	107028911	107030142	1232	1	728192	uc001vqg.3	-18817
chr2	11051710	11052686	977	*	7.18	7.86	-0.68	0.00182	0.017	ENSG00000162975	KCNF1	potassium voltage-gated channel modifier subfamily F member 1	WT_enrich	NA	Promoter (<=1kb)	2	11052063	11054351	2289	1	3754	uc002rax.3	0
chr1	201236155	201238119	1965	*	7.33	8	-0.68	0.00232	0.0206	ENSG00000081277	PKP1	plakophilin 1	WT_enrich	NA	Distal Intergenic	1	201252580	201302121	49542	1	5317	uc001gwd.3	-14461
chr4	90417867	90420720	2854	*	7.34	8.03	-0.68	0.00415	0.0322	ENSG00000185477	GPRIN3	GPRIN family member 3	WT_enrich	NA	Distal Intergenic	4	90165429	90229161	63733	2	285513	uc003hsm.1	-188706
chr7	150864072	150865518	1447	*	7	7.67	-0.68	0.00434	0.0333	ENSG00000164900	GBX1	gastrulation brain homeobox 1	WT_enrich	NA	Promoter (<=1kb)	7	150845676	150864867	19192	2	2636	uc011kvg.2	0
chr22	29601470	29602473	1004	*	6.94	7.62	-0.68	0.00521	0.0381	ENSG00000186998	EMID1	EMI domain containing 1	WT_enrich	NA	Promoter (<=1kb)	22	29601901	29655586	53686	1	129080	uc003aem.4	0
chr19	1166244	1178043	11800	*	11.28	11.94	-0.67	4.69e-12	7.71e-10	ENSG00000064932	SBNO2	strawberry notch homolog 2	WT_enrich	NA	Promoter (<=1kb)	19	1107633	1174282	66650	2	22904	uc002lrk.4	0
chr10	13743519	13752118	8600	*	10.3	10.96	-0.67	1.2e-11	1.86e-09	ENSG00000165630	PRPF18	pre-mRNA processing factor 18	WT_enrich	NA	Exon (uc001ims.3/55691, exon 13 of 25)	10	13629006	13697929	68924	1	8559	uc001imq.3	114513
chr9	73214801	73220176	5376	*	10.36	11.04	-0.67	3.93e-11	5.4e-09	ENSG00000119138	KLF9	Kruppel like factor 9	WT_enrich	NA	Exon (uc004ahu.3/80036, exon 16 of 22)	9	72999513	73029573	30061	2	687	uc004aht.3	-185228
chr17	45330730	45336113	5384	*	10.51	11.17	-0.67	2.51e-09	2.07e-07	ENSG00000259207	ITGB3	integrin subunit beta 3	WT_enrich	NA	Promoter (<=1kb)	17	45331208	45368565	37358	1	3690	uc002ili.1	0
chr1	147012277	147014263	1987	*	8.89	9.56	-0.67	7.77e-07	3e-05	ENSG00000116128	BCL9	BCL9 transcription coactivator	WT_enrich	NA	Promoter (<=1kb)	1	147013182	147098015	84834	1	607	uc001epq.3	0
chr20	50383266	50385573	2308	*	9.25	9.93	-0.67	8.11e-07	3.1e-05	ENSG00000054793	ATP9A	ATPase phospholipid transporting 9A (putative)	WT_enrich	NA	Promoter (<=1kb)	20	50213314	50384908	171595	2	10079	uc002xwg.1	0
chr12	66047732	66052385	4654	*	8.93	9.6	-0.67	1.31e-06	4.63e-05	ENSG00000149948	HMGA2	high mobility group AT-hook 2	WT_enrich	NA	Distal Intergenic	12	66217437	66221867	4431	1	8091	uc001ssp.1	-165052
chr17	64684951	64688872	3922	*	8.16	8.83	-0.67	8.63e-05	0.0015	ENSG00000207943	MIR634	microRNA 634	WT_enrich	NA	Exon (uc002jfo.1/5578, exon 9 of 15)	17	64783190	64783286	97	1	693219	uc021ubx.1	-94318
chr9	114286983	114288340	1358	*	7.82	8.48	-0.67	0.000254	0.00361	ENSG00000173258	ZNF483	zinc finger protein 483	WT_enrich	NA	Promoter (<=1kb)	9	114287447	114290300	2854	1	158399	uc010mud.1	0
chr12	24189517	24192189	2673	*	7.69	8.36	-0.67	0.00033	0.00446	ENSG00000134532	SOX5	SRY-box transcription factor 5	WT_enrich	NA	Intron (uc001rfx.4/6660, intron 4 of 17)	12	23689387	24103966	414580	2	6660	uc010siw.1	-85551
chr1	242687040	242688715	1676	*	7.72	8.39	-0.67	0.000909	0.0099	ENSG00000180287	PLD5	phospholipase D family member 5	WT_enrich	NA	Promoter (<=1kb)	1	242251689	242687998	436310	2	200150	uc001hzn.2	0
chr14	48095288	48096344	1057	*	7.35	8.02	-0.67	0.00135	0.0135	ENSG00000139915	MDGA2	MAM domain containing glycosylphosphatidylinositol anchor 2	WT_enrich	NA	Promoter (<=1kb)	14	47340143	48095728	755586	2	161357	uc010ani.3	0
chr20	52866832	52867623	792	*	7.39	8.06	-0.67	0.00143	0.0141	ENSG00000101132	PFDN4	prefoldin subunit 4	WT_enrich	NA	Distal Intergenic	20	52824502	52836492	11991	1	5203	uc002xwx.3	42330
chr16	32359590	32360722	1133	*	7.35	8.02	-0.67	0.00154	0.015	NA	LOC390705	protein phosphatase 2 regulatory subunit B'', beta pseudogene	WT_enrich	NA	Distal Intergenic	16	32300868	32301302	435	2	390705	uc021tgz.1	-58288
chr4	129522024	129523483	1460	*	7.14	7.81	-0.67	0.00517	0.0378	ENSG00000077684	JADE1	jade family PHD finger 1	WT_enrich	NA	Distal Intergenic	4	129730779	129785787	55009	1	79960	uc003igj.3	-207296
chr16	17722559	17724943	2385	*	6.98	7.65	-0.67	0.00642	0.0442	ENSG00000103489	XYLT1	xylosyltransferase 1	WT_enrich	NA	Distal Intergenic	16	17196181	17564738	368558	2	64131	uc002dfa.3	-157821
chr17	6160310	6161599	1290	*	6.81	7.48	-0.67	0.0069	0.0467	ENSG00000179314	WSCD1	WSC domain containing 1	WT_enrich	NA	Distal Intergenic	17	5983691	6027747	44057	1	23302	uc010clj.3	176619
chr9	22210382	22219772	9391	*	10.57	11.23	-0.66	4.11e-07	1.76e-05	ENSG00000240498	CDKN2B-AS1	CDKN2B antisense RNA 1	WT_enrich	NA	Distal Intergenic	9	22113665	22121093	7429	1	100048912	uc010miz.3	96717
chr1	21586432	21592350	5919	*	9.6	10.26	-0.66	7.29e-06	0.000194	ENSG00000117298	ECE1	endothelin converting enzyme 1	WT_enrich	NA	Exon (uc001bej.2/1889, exon 3 of 17)	1	21543740	21606183	62444	2	1889	uc001bej.2	13833
chr1	217262529	217263833	1305	*	7.79	8.46	-0.66	0.000298	0.00411	ENSG00000196482	ESRRG	estrogen related receptor gamma	WT_enrich	NA	Promoter (<=1kb)	1	216676588	217262987	586400	2	2104	uc001hla.2	0
chr17	19436838	19438404	1567	*	7.91	8.57	-0.66	0.000302	0.00416	ENSG00000142494	SLC47A1	solute carrier family 47 member 1	WT_enrich	NA	Promoter (<=1kb)	17	19437167	19463609	26443	1	55244	uc010vyy.1	0
chr10	125851710	125853541	1832	*	7.68	8.34	-0.66	0.000619	0.00733	ENSG00000182022	CHST15	carbohydrate sulfotransferase 15	WT_enrich	NA	Promoter (<=1kb)	10	125767182	125851940	84759	2	51363	uc001lhm.4	0
chr18	45534055	45535327	1273	*	7.57	8.23	-0.66	0.00155	0.015	ENSG00000175387	SMAD2	SMAD family member 2	WT_enrich	NA	Distal Intergenic	18	45371283	45457517	86235	2	4087	uc010xdd.2	-76538
chr11	10476397	10478309	1913	*	7.37	8.03	-0.66	0.00256	0.0223	ENSG00000133805	AMPD3	adenosine monophosphate deaminase 3	WT_enrich	NA	Promoter (<=1kb)	11	10476666	10529126	52461	1	272	uc001mio.1	0
chr12	104849871	104853244	3374	*	9.97	10.62	-0.65	2.54e-09	2.09e-07	ENSG00000171310	CHST11	carbohydrate sulfotransferase 11	WT_enrich	NA	Promoter (<=1kb)	12	104850692	105155792	305101	1	50515	uc001tky.3	0
chr18	3592197	3597821	5625	*	10.61	11.26	-0.65	3.69e-08	2.15e-06	NA	DLGAP1-AS1	DLGAP1 antisense RNA 1	WT_enrich	NA	Promoter (<=1kb)	18	3594112	3597377	3266	1	649446	uc010wza.3	0
chr3	5025199	5029234	4036	*	8.99	9.64	-0.65	9.92e-07	3.64e-05	ENSG00000235831	BHLHE40-AS1	BHLHE40 antisense RNA 1	WT_enrich	NA	3' UTR	3	4939914	5021646	81733	2	100507582	uc010hce.2	-3553
chr22	37583007	37584925	1919	*	8.1	8.74	-0.65	0.000148	0.00233	ENSG00000133466	C1QTNF6	C1q and TNF related 6	WT_enrich	NA	Promoter (<=1kb)	22	37576206	37584516	8311	2	114904	uc003aqx.1	0
chr19	11449083	11451027	1945	*	7.9	8.55	-0.65	0.0003	0.00414	ENSG00000105514	RAB3D	RAB3D, member RAS oncogene family	WT_enrich	NA	Promoter (<=1kb)	19	11432722	11450344	17623	2	9545	uc002mqx.3	0
chr13	29292172	29293525	1354	*	7.73	8.39	-0.65	0.000573	0.0069	ENSG00000139508	SLC46A3	solute carrier family 46 member 3	WT_enrich	NA	Promoter (<=1kb)	13	29274218	29293105	18888	2	283537	uc001usi.3	0
chr2	100937683	100939178	1496	*	8.42	9.06	-0.65	0.000607	0.00722	ENSG00000170500	LONRF2	LON peptidase N-terminal domain and ring finger 2	WT_enrich	NA	Promoter (<=1kb)	2	100889753	100939195	49443	2	164832	uc002tal.4	17
chr1	200853358	200866163	12806	*	11.39	12.03	-0.64	1.82e-12	3.26e-10	ENSG00000163362	INAVA	innate immunity activator	WT_enrich	NA	Promoter (<=1kb)	1	200860627	200884864	24238	1	55765	uc001gvo.4	0
chr20	30180615	30184778	4164	*	9	9.64	-0.64	6.85e-06	0.000183	ENSG00000125968	ID1	inhibitor of DNA binding 1, HLH protein	WT_enrich	NA	Distal Intergenic	20	30193086	30194317	1232	1	3397	uc002wwg.2	-8308
chr14	38063327	38065561	2235	*	8.45	9.09	-0.64	4.1e-05	0.000809	ENSG00000129514	FOXA1	forkhead box A1	WT_enrich	NA	Promoter (<=1kb)	14	38058757	38063467	4711	2	3169	uc010tpz.3	0
chr10	12390910	12392874	1965	*	8.12	8.76	-0.64	0.000112	0.00186	ENSG00000183049	CAMK1D	calcium/calmodulin dependent protein kinase ID	WT_enrich	NA	Promoter (<=1kb)	10	12391583	12868137	476555	1	57118	uc001iln.3	0
chr3	138210952	138214454	3503	*	8.01	8.65	-0.64	0.000322	0.00437	ENSG00000158220	ESYT3	extended synaptotagmin 3	WT_enrich	NA	3' UTR	3	138153415	138197256	43842	1	83850	uc003esk.3	57537
chr7	155753976	155755605	1630	*	7.84	8.48	-0.64	0.000374	0.00494	ENSG00000164690	SHH	sonic hedgehog signaling molecule	WT_enrich	NA	Distal Intergenic	7	155595558	155604967	9410	2	6469	uc003wmk.1	-149009
chr5	136481465	136483304	1840	*	8.05	8.69	-0.64	0.000669	0.00776	ENSG00000152377	SPOCK1	SPARC (osteonectin), cwcv and kazal like domains proteoglycan 1	WT_enrich	NA	Intron (uc003lbo.3/6695, intron 2 of 9)	5	136310987	136834438	523452	2	6695	uc003lbo.3	351134
chr14	48143954	48145828	1875	*	7.82	8.46	-0.64	0.000845	0.00932	ENSG00000139915	MDGA2	MAM domain containing glycosylphosphatidylinositol anchor 2	WT_enrich	NA	Promoter (<=1kb)	14	47308828	48144157	835330	2	161357	uc001wwj.4	0
chr11	130504072	130507375	3304	*	7.59	8.23	-0.64	0.00102	0.0108	ENSG00000175728	LINC02873	long intergenic non-protein coding RNA 2873	WT_enrich	NA	Distal Intergenic	11	130542851	130587247	44397	1	283171	uc031qfg.1	-35476
chr20	13201322	13202982	1661	*	7.94	8.59	-0.64	0.00138	0.0137	ENSG00000101230	ISM1	isthmin 1	WT_enrich	NA	Promoter (<=1kb)	20	13202418	13281297	78880	1	140862	uc010gce.1	0
chr18	33888563	33890853	2291	*	7.29	7.93	-0.64	0.0028	0.0238	ENSG00000134775	FHOD3	formin homology 2 domain containing 3	WT_enrich	NA	Intron (uc002kzr.1/80206, intron 1 of 13)	18	33877702	34360018	482317	1	80206	uc021uiv.1	10861
chr13	95752126	95753811	1686	*	7.08	7.72	-0.64	0.00475	0.0356	ENSG00000125257	ABCC4	ATP binding cassette subfamily C member 4	WT_enrich	NA	Intron (uc001vmd.4/10257, intron 20 of 30)	13	95672083	95715113	43031	2	10257	uc010afj.3	-37013
chr5	135388448	135390269	1822	*	7.38	8.02	-0.64	0.00549	0.0396	ENSG00000120708	TGFBI	transforming growth factor beta induced	WT_enrich	NA	Exon (uc003lbf.4/7045, exon 8 of 17)	5	135382024	135399507	17484	1	7045	uc011cyb.2	6424
chr7	73128973	73134856	5884	*	10.32	10.95	-0.63	2.98e-08	1.78e-06	ENSG00000106089	STX1A	syntaxin 1A	WT_enrich	NA	Promoter (<=1kb)	7	73113535	73134017	20483	2	6804	uc003tyx.3	0
chr9	67337965	67343605	5641	*	10.73	11.37	-0.63	8.18e-08	4.31e-06	NA	AQP7P1	aquaporin 7 pseudogene 1	WT_enrich	NA	Distal Intergenic	9	67271410	67289492	18083	2	375719	uc004aep.1	-48473
chr17	41170213	41175024	4812	*	10.25	10.88	-0.63	7.67e-07	2.97e-05	ENSG00000108828	VAT1	vesicle amine transport 1	WT_enrich	NA	Promoter (<=1kb)	17	41166622	41172228	5607	2	10493	uc010cyw.1	0
chr20	56564800	56567554	2755	*	8.87	9.5	-0.63	2.97e-06	9.22e-05	NA	NA	NA	WT_enrich	NA	Distal Intergenic	20	56470450	56470500	51	1	100616353	uc021wfh.1	94350
chr17	66373537	66375762	2226	*	8.61	9.24	-0.63	1.21e-05	0.000295	ENSG00000141337	ARSG	arylsulfatase G	WT_enrich	NA	Intron (uc002jhc.2/22901, intron 8 of 11)	17	66396297	66417000	20704	1	22901	uc010dex.1	-20535
chr9	118358054	118360580	2527	*	8.01	8.63	-0.63	0.000208	0.00306	ENSG00000204148	LINC00474	long intergenic non-protein coding RNA 474	WT_enrich	NA	Distal Intergenic	9	118650544	118687377	36834	2	58483	uc004bjm.3	326797
chr12	58806369	58810421	4053	*	8.08	8.71	-0.63	0.000418	0.00538	ENSG00000166896	ATP23	ATP23 metallopeptidase and ATP synthase assembly factor homolog	WT_enrich	NA	Distal Intergenic	12	58335445	58351052	15608	1	91419	uc001sqp.3	470924
chr1	11712951	11715768	2818	*	7.93	8.56	-0.63	0.000488	0.00608	ENSG00000116661	FBXO2	F-box protein 2	WT_enrich	NA	Promoter (<=1kb)	1	11708418	11714888	6471	2	26232	uc001asj.3	0
chr1	200384476	200386307	1832	*	8.05	8.68	-0.63	0.000603	0.00719	ENSG00000162702	ZNF281	zinc finger protein 281	WT_enrich	NA	Intron (uc010ppi.1/uc010ppi.1, intron 1 of 1)	1	200375858	200379166	3309	2	23528	uc001gvg.1	-5310
chr10	99627047	99629926	2880	*	7.89	8.52	-0.63	0.000713	0.00817	ENSG00000155265	GOLGA7B	golgin A7 family member B	WT_enrich	NA	3' UTR	10	99609995	99631335	21341	1	401647	uc001kos.3	17052
chr12	52606790	52611429	4640	*	7.52	8.15	-0.63	0.00154	0.0149	ENSG00000258279	LINC00592	long intergenic non-protein coding RNA 592	WT_enrich	NA	Promoter (2-3kb)	12	52604714	52617597	12884	1	283404	uc010snp.2	2076
chr7	155596874	155599012	2139	*	7.48	8.1	-0.63	0.0019	0.0176	ENSG00000164690	SHH	sonic hedgehog signaling molecule	WT_enrich	NA	Promoter (2-3kb)	7	155592736	155601766	9031	2	6469	uc003wmh.1	2754
chr3	18735308	18736202	895	*	7.37	8.01	-0.63	0.00341	0.0278	ENSG00000182568	SATB1	SATB homeobox 1	WT_enrich	NA	Distal Intergenic	3	18389133	18480265	91133	2	6304	uc003cbj.3	-255043
chr1	48990012	48992386	2375	*	7.3	7.93	-0.63	0.00447	0.0341	ENSG00000132122	SPATA6	spermatogenesis associated 6	WT_enrich	NA	Distal Intergenic	1	48761044	48937876	176833	2	54558	uc010omv.2	-52136
chr1	149378970	149380172	1203	*	7.43	8.06	-0.63	0.00549	0.0396	ENSG00000265531	FCGR1CP	Fc fragment of IgG receptor Ic, pseudogene	WT_enrich	NA	Distal Intergenic	1	149370547	149375252	4706	1	100132417	uc009wkz.1	8423
chr11	64629819	64633084	3266	*	7	7.64	-0.63	0.00701	0.0472	ENSG00000110047	EHD1	EH domain containing 1	WT_enrich	NA	Intron (uc001obu.1/10938, intron 2 of 4)	11	64620208	64623332	3125	2	10938	uc021qkz.1	-6487
chr10	105314702	105316454	1753	*	7.19	7.82	-0.63	0.00713	0.0478	ENSG00000107954	NEURL1	neuralized E3 ubiquitin protein ligase 1	WT_enrich	NA	Promoter (<=1kb)	10	105315137	105352309	37173	1	9148	uc021pxn.1	0
chr12	76418972	76429352	10381	*	12.12	12.73	-0.62	1.23e-12	2.3e-10	ENSG00000139289	PHLDA1	pleckstrin homology like domain family A member 1	WT_enrich	NA	Promoter (<=1kb)	12	76419227	76425556	6330	2	22822	uc001sxu.3	0
chr10	100024111	100030935	6825	*	10.45	11.07	-0.62	9.46e-10	8.93e-08	ENSG00000138131	LOXL4	lysyl oxidase like 4	WT_enrich	NA	Promoter (<=1kb)	10	100007443	100028007	20565	2	84171	uc001kpa.1	0
chr19	15559837	15561228	1392	*	8.5	9.11	-0.62	4.83e-05	0.000932	ENSG00000269782	MIR1470	microRNA 1470	WT_enrich	NA	Promoter (<=1kb)	19	15560359	15560419	61	1	100302127	uc021upx.1	0
chr11	91957552	91960494	2943	*	8.38	9	-0.62	5.2e-05	0.000992	ENSG00000165323	FAT3	FAT atypical cadherin 3	WT_enrich	NA	Distal Intergenic	11	92085262	92629635	544374	1	120114	uc001pdj.4	-124768
chr5	66306213	66307884	1672	*	8.24	8.85	-0.62	0.000115	0.0019	ENSG00000069020	MAST4	microtubule associated serine/threonine kinase family member 4	WT_enrich	NA	Intron (uc021xzk.1/375449, intron 4 of 28)	5	66300780	66465423	164644	1	375449	uc003juw.3	5433
chr7	87103909	87105463	1555	*	8.19	8.82	-0.62	0.000244	0.0035	ENSG00000005471	ABCB4	ATP binding cassette subfamily B member 4	WT_enrich	NA	Promoter (<=1kb)	7	87031361	87105019	73659	2	5244	uc003uiv.1	0
chr7	9660888	9661951	1064	*	7.94	8.56	-0.62	0.000893	0.00976	NA	PER3P1	PER3 pseudogene 1	WT_enrich	NA	Distal Intergenic	7	9673900	9675447	1548	1	168741	uc003srw.1	-11949
chr17	76587453	76589808	2356	*	7.77	8.38	-0.62	0.00134	0.0134	ENSG00000187775	DNAH17	dynein axonemal heavy chain 17	WT_enrich	NA	Distal Intergenic	17	76419778	76573476	153699	2	8632	uc010dhp.2	-13977
chr1	36771045	36773659	2615	*	7.68	8.3	-0.62	0.00137	0.0136	ENSG00000214193	SH3D21	SH3 domain containing 21	WT_enrich	NA	Promoter (<=1kb)	1	36771994	36787379	15386	1	79729	uc010oia.1	0
chr5	71436807	71438309	1503	*	7.87	8.49	-0.62	0.00145	0.0142	ENSG00000264099	MIR4803	microRNA 4803	WT_enrich	NA	Intron (uc010iyw.1/4131, intron 2 of 5)	5	71465294	71465367	74	1	100616377	uc021yak.1	-26985
chr19	36000231	36001847	1617	*	7.68	8.3	-0.62	0.00346	0.0281	ENSG00000161249	DMKN	dermokine	WT_enrich	NA	Promoter (<=1kb)	19	35988119	36001154	13036	2	93099	uc002nzj.3	0
chrX	19532978	19534115	1138	*	7.41	8.03	-0.62	0.00369	0.0295	ENSG00000180815	MAP3K15	mitogen-activated protein kinase kinase kinase 15	WT_enrich	NA	Promoter (<=1kb)	23	19378176	19533379	155204	2	389840	uc022btq.1	0
chr2	69533650	69535073	1424	*	7.32	7.93	-0.62	0.00445	0.034	ENSG00000198380	GFPT1	glutamine--fructose-6-phosphate transaminase 1	WT_enrich	NA	Distal Intergenic	2	69546901	69614386	67486	2	2673	uc002sfh.3	79313
chr5	135354816	135357208	2393	*	7.62	8.24	-0.62	0.0052	0.038	ENSG00000120708	TGFBI	transforming growth factor beta induced	WT_enrich	NA	Distal Intergenic	5	135364584	135399507	34924	1	7045	uc003lbf.4	-7376
chr20	43664506	43665942	1437	*	7.28	7.9	-0.62	0.00618	0.0431	ENSG00000124134	KCNS1	potassium voltage-gated channel modifier subfamily S member 1	WT_enrich	NA	Intron (uc002xnb.3/6789, intron 10 of 10)	20	43720950	43729753	8804	2	3787	uc002xnc.3	63811
chr15	67416331	67421343	5013	*	9.8	10.42	-0.61	1.52e-08	9.91e-07	ENSG00000166949	SMAD3	SMAD family member 3	WT_enrich	NA	Promoter (<=1kb)	15	67418054	67487533	69480	1	4088	uc010ujr.2	0
chr4	74733662	74739248	5587	*	9.66	10.26	-0.61	3.26e-07	1.44e-05	ENSG00000163739	CXCL1	C-X-C motif chemokine ligand 1	WT_enrich	NA	Promoter (<=1kb)	4	74735109	74737019	1911	1	2919	uc003hhh.3	0
chr6	112191454	112195428	3975	*	9.51	10.12	-0.61	1.26e-06	4.48e-05	ENSG00000010810	FYN	FYN proto-oncogene, Src family tyrosine kinase	WT_enrich	NA	Promoter (<=1kb)	6	111981535	112194655	213121	2	2534	uc003pvk.3	0
chrX	47371758	47378046	6289	*	9.77	10.39	-0.61	1.84e-06	6.17e-05	ENSG00000147124	ZNF41	zinc finger protein 41	WT_enrich	NA	Distal Intergenic	23	47305561	47342610	37050	2	7592	uc011mlm.2	-29148
chr9	73191893	73197769	5877	*	9.04	9.65	-0.61	2.32e-06	7.49e-05	ENSG00000119138	KLF9	Kruppel like factor 9	WT_enrich	NA	Intron (uc004ahu.3/80036, intron 18 of 21)	9	72999513	73029573	30061	2	687	uc004aht.3	-162320
chr5	37836518	37840900	4383	*	9.5	10.11	-0.61	3.9e-06	0.000115	NA	GDNF-AS1	GDNF antisense RNA 1	WT_enrich	NA	Promoter (<=1kb)	5	37840540	37875900	35361	1	100861519	uc021xxo.1	0
chr13	21099288	21101206	1919	*	8.8	9.42	-0.61	2.16e-05	0.000484	ENSG00000165475	CRYL1	crystallin lambda 1	WT_enrich	NA	Promoter (<=1kb)	13	20977806	21100012	122207	2	51084	uc001une.3	0
chr19	54492292	54495536	3245	*	8.81	9.42	-0.61	2.55e-05	0.000554	ENSG00000130433	CACNG6	calcium voltage-gated channel auxiliary subunit gamma 6	WT_enrich	NA	Promoter (<=1kb)	19	54494403	54515920	21518	1	59285	uc031rmx.1	0
chr12	95043275	95044713	1439	*	8.53	9.14	-0.61	3.27e-05	0.000679	ENSG00000057704	TMCC3	transmembrane and coiled-coil domain family 3	WT_enrich	NA	Promoter (<=1kb)	12	94960900	95044324	83425	2	57458	uc001tdj.2	0
chr1	147930977	147932274	1298	*	8.93	9.54	-0.61	7.57e-05	0.00135	ENSG00000274020	LINC01138	long intergenic non-protein coding RNA 1138	WT_enrich	NA	Promoter (<=1kb)	1	147835127	147931980	96854	2	388685	uc001eql.2	0
chr1	858631	861286	2656	*	8.68	9.29	-0.61	0.000331	0.00448	ENSG00000187634	SAMD11	sterile alpha motif domain containing 11	WT_enrich	NA	Promoter (<=1kb)	1	860530	871276	10747	1	148398	uc001abv.1	0
chr5	65541165	65544719	3555	*	7.88	8.5	-0.61	0.00127	0.0129	ENSG00000153914	SREK1	splicing regulatory glutamic acid and lysine rich protein 1	WT_enrich	NA	Distal Intergenic	5	65440663	65479444	38782	1	140890	uc003juo.4	100502
chr6	35181623	35182558	936	*	7.67	8.28	-0.61	0.00166	0.0158	ENSG00000146197	SCUBE3	signal peptide, CUB domain and EGF like domain containing 3	WT_enrich	NA	Promoter (<=1kb)	6	35182190	35218609	36420	1	222663	uc003okf.1	0
chr9	134164314	134166650	2337	*	7.89	8.5	-0.61	0.00209	0.019	ENSG00000160539	PLPP7	phospholipid phosphatase 7 (inactive)	WT_enrich	NA	Promoter (<=1kb)	9	134165081	134184649	19569	1	84814	uc004cal.2	0
chr6	122930982	122932391	1410	*	7.51	8.11	-0.61	0.00215	0.0194	ENSG00000135549	PKIB	cAMP-dependent protein kinase inhibitor beta	WT_enrich	NA	Promoter (<=1kb)	6	122931377	123047518	116142	1	5570	uc003pza.3	0
chr2	54865815	54868083	2269	*	7.68	8.29	-0.61	0.00297	0.025	ENSG00000115306	SPTBN1	spectrin beta, non-erythrocytic 1	WT_enrich	NA	Intron (uc002rxu.3/6711, intron 18 of 35)	2	54879655	54889445	9791	1	6711	uc002rxy.3	-11572
chr21	44073694	44074940	1247	*	7.52	8.13	-0.61	0.0033	0.027	ENSG00000160191	PDE9A	phosphodiesterase 9A	WT_enrich	NA	Promoter (<=1kb)	21	44073862	44195618	121757	1	5152	uc002zbm.3	0
chr8	124552054	124554431	2378	*	9.68	10.28	-0.6	1.21e-07	6.05e-06	ENSG00000156804	FBXO32	F-box protein 32	WT_enrich	NA	Promoter (<=1kb)	8	124510127	124553493	43367	2	114907	uc003yqr.3	0
chr7	139874913	139877758	2846	*	10.55	11.15	-0.6	8e-07	3.07e-05	ENSG00000260231	KDM7A-DT	KDM7A divergent transcript	WT_enrich	NA	Promoter (<=1kb)	7	139877061	139879440	2380	1	100134229	uc011kqy.2	0
chr21	47517066	47519023	1958	*	8.9	9.5	-0.6	2.2e-05	0.000491	ENSG00000142173	COL6A2	collagen type VI alpha 2 chain	WT_enrich	NA	Promoter (<=1kb)	21	47518033	47549719	31687	1	1292	uc002zhy.1	0
chr17	39991116	39993714	2599	*	9.29	9.88	-0.6	3.6e-05	0.000733	ENSG00000141698	NT5C3B	5'-nucleotidase, cytosolic IIIB	WT_enrich	NA	Promoter (<=1kb)	17	39981334	39992488	11155	2	115024	uc021txn.1	0
chr6	151561139	151563911	2773	*	8.83	9.43	-0.6	7.39e-05	0.00132	ENSG00000131016	AKAP12	A-kinase anchoring protein 12	WT_enrich	NA	Promoter (<=1kb)	6	151561509	151679694	118186	1	9590	uc003qoe.3	0
chr9	107525980	107527147	1168	*	8.55	9.15	-0.6	0.000163	0.00252	ENSG00000165028	NIPSNAP3B	nipsnap homolog 3B	WT_enrich	NA	Promoter (<=1kb)	9	107526451	107536291	9841	1	55335	uc004bci.3	0
chr21	44494765	44496989	2225	*	9.39	9.98	-0.6	0.000186	0.00281	ENSG00000160200	CBS	cystathionine beta-synthase	WT_enrich	NA	Promoter (<=1kb)	21	44473301	44496040	22740	2	875	uc002zct.2	0
chr4	154125108	154127613	2506	*	8.32	8.92	-0.6	0.000286	0.00398	ENSG00000109654	TRIM2	tripartite motif containing 2	WT_enrich	NA	Promoter (<=1kb)	4	154125598	154260474	134877	1	23321	uc003inh.2	0
chr5	156692600	156694193	1594	*	8.04	8.64	-0.6	0.000376	0.00496	ENSG00000055163	CYFIP2	cytoplasmic FMR1 interacting protein 2	WT_enrich	NA	Promoter (<=1kb)	5	156693091	156822606	129516	1	26999	uc011ddn.2	0
chrX	25540109	25542673	2565	*	7.67	8.26	-0.6	0.00206	0.0188	ENSG00000004848	ARX	aristaless related homeobox	WT_enrich	NA	Distal Intergenic	23	25021813	25034065	12253	2	170302	uc004dbp.4	-506044
chr3	19188117	19190271	2155	*	7.92	8.51	-0.6	0.00262	0.0226	ENSG00000183960	KCNH8	potassium voltage-gated channel subfamily H member 8	WT_enrich	NA	Promoter (<=1kb)	3	19190017	19492896	302880	1	131096	uc011awe.1	0
chr8	124720215	124721224	1010	*	7.63	8.23	-0.6	0.00266	0.0229	ENSG00000104537	ANXA13	annexin A13	WT_enrich	NA	Intron (uc003yqt.3/312, intron 3 of 11)	8	124693034	124749647	56614	2	312	uc003yqt.3	28423
chr16	85323856	85325557	1702	*	7.53	8.13	-0.6	0.00343	0.0279	ENSG00000179219	LINC00311	long intergenic non-protein coding RNA 311	WT_enrich	NA	Distal Intergenic	16	85316564	85321685	5122	1	197196	uc021tmc.1	7292
chrX	57936115	57937287	1173	*	7.39	8	-0.6	0.00425	0.0328	ENSG00000198205	ZXDA	zinc finger X-linked duplicated A	WT_enrich	NA	Promoter (<=1kb)	23	57931864	57937067	5204	2	7789	uc004dve.3	0
chr1	35913053	35915816	2764	*	7.88	8.48	-0.6	0.00473	0.0355	ENSG00000142687	KIAA0319L	KIAA0319 like	WT_enrich	NA	Exon (uc001byw.3/79932, exon 6 of 12)	1	35899091	35920237	21147	2	79932	uc001byw.3	4421
chr5	75917037	75919265	2229	*	7.35	7.95	-0.6	0.00633	0.0438	ENSG00000164220	F2RL2	coagulation factor II thrombin receptor like 2	WT_enrich	NA	Promoter (<=1kb)	5	75911307	75919238	7932	2	2151	uc011csw.2	0
chr1	239882146	239883940	1795	*	7.37	7.97	-0.6	0.00728	0.0486	ENSG00000133019	CHRM3	cholinergic receptor muscarinic 3	WT_enrich	NA	Exon (uc001hyo.1/1131, exon 6 of 9)	1	239792373	240072717	280345	1	1131	uc001hyp.3	89773
chr3	185444081	185452543	8463	*	9.78	10.37	-0.59	5.25e-07	2.17e-05	ENSG00000163915	IGF2BP2-AS1	IGF2BP2 antisense RNA 1	WT_enrich	NA	Exon (uc003fps.4/646600, exon 6 of 8)	3	185431040	185447575	16536	1	646600	uc003fps.4	13041
chr11	72279885	72287032	7148	*	10.08	10.67	-0.59	1.62e-06	5.56e-05	ENSG00000272036	MIR139	microRNA 139	WT_enrich	NA	5' UTR	11	72326107	72326174	68	2	406931	uc001osp.1	39142
chr2	239406332	239410220	3889	*	8.74	9.32	-0.59	2.49e-05	0.000543	ENSG00000225493	LINC01107	long intergenic non-protein coding RNA 1107	WT_enrich	NA	Distal Intergenic	2	239419331	239464140	44810	2	151171	uc002vyi.2	53920
chr2	96809175	96812090	2916	*	9.13	9.72	-0.59	3.98e-05	0.000793	ENSG00000158050	DUSP2	dual specificity phosphatase 2	WT_enrich	NA	Promoter (<=1kb)	2	96808908	96811179	2272	2	1844	uc002svk.4	0
chr10	112403405	112404728	1324	*	9.14	9.73	-0.59	0.000105	0.00177	ENSG00000203867	RBM20	RNA binding motif protein 20	WT_enrich	NA	Promoter (<=1kb)	10	112404155	112599227	195073	1	282996	uc001kzf.2	0
chr16	30816531	30818357	1827	*	8.35	8.94	-0.59	0.000126	0.00205	ENSG00000102870	ZNF629	zinc finger protein 629	WT_enrich	NA	Distal Intergenic	16	30789770	30798523	8754	2	23361	uc002dzs.1	-18008
chr16	30106453	30108180	1728	*	8.43	9.02	-0.59	0.000416	0.00537	ENSG00000090238	YPEL3	yippee like 3	WT_enrich	NA	Promoter (<=1kb)	16	30103635	30107521	3887	2	83719	uc002dwl.3	0
chr2	8825036	8826379	1344	*	8.03	8.62	-0.59	0.000454	0.00575	ENSG00000115738	ID2	inhibitor of DNA binding 2	WT_enrich	NA	Promoter (2-3kb)	2	8822113	8824583	2471	1	3398	uc002qza.3	2923
chr1	113276477	113279114	2638	*	8.09	8.69	-0.59	0.000601	0.00716	ENSG00000184599	TAFA3	TAFA chemokine like family member 3	WT_enrich	NA	Distal Intergenic	1	113263189	113269856	6668	1	284467	uc010owl.2	13288
chr13	102068123	102069601	1479	*	8.04	8.62	-0.59	0.00114	0.0118	ENSG00000102452	NALCN	sodium leak channel, non-selective	WT_enrich	NA	Promoter (<=1kb)	13	101706130	102068813	362684	2	259232	uc001vox.1	0
chr19	18589165	18591597	2433	*	8.07	8.66	-0.59	0.00134	0.0134	ENSG00000105656	ELL	elongation factor for RNA polymerase II	WT_enrich	NA	Promoter (2-3kb)	19	18553473	18586745	33273	2	8178	uc002njg.3	-2420
chr6	134211915	134213158	1244	*	7.67	8.26	-0.59	0.00182	0.017	ENSG00000118526	TCF21	transcription factor 21	WT_enrich	NA	Promoter (1-2kb)	6	134210259	134216675	6417	1	6943	uc003qej.2	1656
chr10	124894431	124896773	2343	*	8.56	9.15	-0.59	0.00244	0.0215	ENSG00000188620	HMX3	H6 family homeobox 3	WT_enrich	NA	Promoter (<=1kb)	10	124895567	124897247	1681	1	340784	uc010quc.2	0
chr3	193807111	193809639	2529	*	7.55	8.14	-0.59	0.00365	0.0292	ENSG00000114315	HES1	hes family bHLH transcription factor 1	WT_enrich	NA	Distal Intergenic	3	193853931	193855073	1143	1	3280	uc011bst.2	-44292
chr1	16212285	16213682	1398	*	7.4	7.99	-0.59	0.00664	0.0453	ENSG00000065526	SPEN	spen family transcriptional repressor	WT_enrich	NA	Intron (uc001axk.1/23013, intron 3 of 14)	1	16200610	16266950	66341	1	23013	uc010obp.1	11675
chr22	22089408	22090643	1236	*	7.36	7.95	-0.59	0.00682	0.0463	ENSG00000100027	YPEL1	yippee like 1	WT_enrich	NA	Promoter (<=1kb)	22	22051826	22090071	38246	2	29799	uc002zvl.3	0
chr16	22017829	22042635	24807	*	12.89	13.47	-0.58	3.62e-13	7.27e-11	ENSG00000185716	MOSMO	modulator of smoothened	WT_enrich	NA	Promoter (<=1kb)	16	22019456	22095972	76517	1	730094	uc002dkd.2	0
chr17	65372430	65375850	3421	*	10.7	11.28	-0.58	3.71e-08	2.15e-06	ENSG00000154217	PITPNC1	phosphatidylinositol transfer protein cytoplasmic 1	WT_enrich	NA	Promoter (<=1kb)	17	65373397	65693379	319983	1	26207	uc002jgb.4	0
chr1	932753	939054	6302	*	10.64	11.21	-0.58	2.73e-07	1.23e-05	ENSG00000188290	HES4	hes family bHLH transcription factor 4	WT_enrich	NA	Promoter (<=1kb)	1	934342	935552	1211	2	57801	uc001aci.2	0
chr15	101816200	101818574	2375	*	9.09	9.67	-0.58	3.17e-05	0.00066	ENSG00000131871	SELENOS	selenoprotein S	WT_enrich	NA	Promoter (<=1kb)	15	101811214	101817700	6487	2	55829	uc021sxu.1	0
chr1	211778474	211781382	2909	*	8.72	9.3	-0.58	3.24e-05	0.000674	ENSG00000170385	SLC30A1	solute carrier family 30 member 1	WT_enrich	NA	Distal Intergenic	1	211748381	211752099	3719	2	7779	uc001hio.1	-26375
chr9	36136057	36137645	1589	*	8.88	9.47	-0.58	4.09e-05	0.000808	ENSG00000122694	GLIPR2	GLI pathogenesis related 2	WT_enrich	NA	Promoter (<=1kb)	9	36136742	36151768	15027	1	152007	uc011lpj.1	0
chr9	12774704	12777001	2298	*	9.38	9.96	-0.58	0.000277	0.00388	ENSG00000153714	LURAP1L	leucine rich adaptor protein 1 like	WT_enrich	NA	Promoter (<=1kb)	9	12775012	12823059	48048	1	286343	uc003zkw.3	0
chr12	1918312	1921562	3251	*	8.3	8.88	-0.58	0.000342	0.0046	ENSG00000151062	CACNA2D4	calcium voltage-gated channel auxiliary subunit alpha2delta 4	WT_enrich	NA	Promoter (<=1kb)	12	1904834	1920889	16056	2	93589	uc021qsy.1	0
chr19	48216243	48217806	1564	*	8.17	8.75	-0.58	0.000437	0.00557	ENSG00000024422	EHD2	EH domain containing 2	WT_enrich	NA	Promoter (<=1kb)	19	48216601	48246391	29791	1	30846	uc002phj.4	0
chr3	18485756	18487196	1441	*	8.1	8.69	-0.58	0.000563	0.00681	ENSG00000182568	SATB1	SATB homeobox 1	WT_enrich	NA	Distal Intergenic	3	18389133	18480265	91133	2	6304	uc003cbj.3	-5491
chr12	25844796	25848537	3742	*	8.25	8.84	-0.58	0.00102	0.0108	ENSG00000152936	LMNTD1	lamin tail domain containing 1	WT_enrich	NA	Distal Intergenic	12	25649251	25801496	152246	2	160492	uc010sjj.3	-43300
chr9	132113402	132115628	2227	*	7.57	8.15	-0.58	0.00323	0.0266	NA	C9orf106	chromosome 9 putative open reading frame 106	WT_enrich	NA	Distal Intergenic	9	132083295	132084882	1588	1	414318	uc004bxs.2	30107
chr5	979611	981796	2186	*	7.46	8.04	-0.58	0.00456	0.0346	ENSG00000215246	LOC100506688	uncharacterized LOC100506688	WT_enrich	NA	Distal Intergenic	5	988425	997455	9031	2	100506688	uc021xvx.1	15659
chr9	79029375	79031512	2138	*	7.44	8.01	-0.58	0.00675	0.0459	ENSG00000187210	GCNT1	glucosaminyl (N-acetyl) transferase 1	WT_enrich	NA	Distal Intergenic	9	79034752	79122332	87581	1	2650	uc010mpf.3	-3240
chr1	148853833	148856031	2199	*	9.73	10.3	-0.57	5.68e-06	0.000157	ENSG00000279782	PPIAL4F	peptidylprolyl isomerase A like 4F	WT_enrich	NA	Distal Intergenic	1	148806015	148806799	785	1	728945	uc010pbb.2	47818
chr12	52636446	52643125	6680	*	9.2	9.76	-0.57	2.43e-05	0.000532	ENSG00000170442	KRT86	keratin 86	WT_enrich	NA	Promoter (<=1kb)	12	52643084	52702947	59864	1	3892	uc010snq.2	0
chr9	128233338	128236915	3578	*	8.31	8.88	-0.57	0.000308	0.00422	ENSG00000119487	MAPKAP1	MAPK associated protein 1	WT_enrich	NA	Promoter (<=1kb)	9	128199673	128234184	34512	2	79109	uc004bpu.3	0
chr7	41146110	41149565	3456	*	8.31	8.89	-0.57	0.000326	0.00442	ENSG00000175600	SUGCT	succinyl-CoA:glutarate-CoA transferase	WT_enrich	NA	Distal Intergenic	7	40833056	40900366	67311	1	79783	uc003thp.2	313054
chr3	153545119	153548318	3200	*	8.59	9.16	-0.57	0.00043	0.0055	ENSG00000114790	ARHGEF26	Rho guanine nucleotide exchange factor 26	WT_enrich	NA	Distal Intergenic	3	153838792	153975616	136825	1	26084	uc021xgc.1	-290474
chr11	89223490	89225172	1683	*	8.36	8.94	-0.57	0.00141	0.0139	ENSG00000086991	NOX4	NADPH oxidase 4	WT_enrich	NA	Promoter (<=1kb)	11	89057522	89223905	166384	2	50507	uc009yvr.3	0
chr13	113698199	113700491	2293	*	8.13	8.7	-0.57	0.00187	0.0174	ENSG00000126217	MCF2L	MCF.2 cell line derived transforming sequence like	WT_enrich	NA	Promoter (<=1kb)	13	113698969	113741770	42802	1	23263	uc001vst.1	0
chr20	5631492	5636549	5058	*	8.13	8.7	-0.57	0.00204	0.0186	ENSG00000125772	GPCPD1	glycerophosphocholine phosphodiesterase 1	WT_enrich	NA	Distal Intergenic	20	5525080	5591672	66593	2	56261	uc002wme.4	-39820
chr1	145128197	145130352	2156	*	8.06	8.63	-0.57	0.00292	0.0246	ENSG00000265808	SEC22B	SEC22 homolog B, vesicle trafficking protein	WT_enrich	NA	Intron (uc021ott.2/100288142, intron 53 of 131)	1	145096407	145116997	20591	1	9554	uc031poa.1	31790
chr18	13709920	13711903	1984	*	7.75	8.32	-0.57	0.00441	0.0338	ENSG00000177150	FAM210A	family with sequence similarity 210 member A	WT_enrich	NA	Intron (uc002ksj.4/125228, intron 1 of 4)	18	13663346	13726591	63246	2	125228	uc002ksj.4	14688
chr2	219757173	219758406	1234	*	8.16	8.73	-0.57	0.00661	0.0452	ENSG00000135925	WNT10A	Wnt family member 10A	WT_enrich	NA	3' UTR	2	219745255	219758651	13397	1	80326	uc002vjd.1	11918
chr15	102190290	102193463	3174	*	10.34	10.9	-0.56	1.41e-07	6.89e-06	ENSG00000184277	TM2D3	TM2 domain containing 3	WT_enrich	NA	Promoter (<=1kb)	15	102173180	102192594	19415	2	80213	uc010usg.1	0
chr2	121492509	121497400	4892	*	9.94	10.5	-0.56	5e-07	2.08e-05	ENSG00000074047	GLI2	GLI family zinc finger 2	WT_enrich	NA	Promoter (<=1kb)	2	121493199	121709339	216141	1	2736	uc010yyu.1	0
chr11	107432747	107437485	4739	*	9.78	10.34	-0.56	8.21e-07	3.13e-05	ENSG00000137760	ALKBH8	alkB homolog 8, tRNA methyltransferase	WT_enrich	NA	Promoter (<=1kb)	11	107373453	107436424	62972	2	91801	uc010rvr.2	0
chr21	17101668	17104171	2504	*	9.58	10.14	-0.56	8.32e-06	0.000215	ENSG00000155313	USP25	ubiquitin specific peptidase 25	WT_enrich	NA	Promoter (<=1kb)	21	17102496	17252377	149882	1	29761	uc002yjy.1	0
chr3	10230844	10236316	5473	*	8.98	9.54	-0.56	8.66e-05	0.00151	ENSG00000134070	IRAK2	interleukin 1 receptor associated kinase 2	WT_enrich	NA	Intron (uc003bve.1/3656, intron 2 of 12)	3	10206563	10285427	78865	1	3656	uc003bve.1	24281
chr6	166073922	166077108	3187	*	8.97	9.53	-0.56	0.000189	0.00284	ENSG00000112541	PDE10A	phosphodiesterase 10A	WT_enrich	NA	Promoter (<=1kb)	6	165740776	166075588	334813	2	10846	uc003qun.3	0
chr13	33111556	33113768	2213	*	9.11	9.67	-0.56	0.000648	0.00758	ENSG00000244754	N4BP2L2	NEDD4 binding protein 2 like 2	WT_enrich	NA	Promoter (<=1kb)	13	33006930	33112936	106007	2	10443	uc010abe.1	0
chr5	149521157	149524446	3290	*	8.45	9.01	-0.56	0.000812	0.00904	ENSG00000113721	PDGFRB	platelet derived growth factor receptor beta	WT_enrich	NA	Intron (uc003lro.3/5159, intron 1 of 22)	5	149512313	149516616	4304	2	5159	uc011dcg.1	-4541
chr12	33046966	33050320	3355	*	8.9	9.46	-0.56	0.00134	0.0134	ENSG00000057294	PKP2	plakophilin 2	WT_enrich	NA	Promoter (<=1kb)	12	32943680	33049780	106101	2	5318	uc001rlj.4	0
chr17	1081877	1083542	1666	*	8.02	8.58	-0.56	0.00157	0.0151	ENSG00000159842	ABR	ABR activator of RhoGEF and GTPase	WT_enrich	NA	Promoter (<=1kb)	17	906758	1083166	176409	2	29	uc002fsd.4	0
chr20	42542939	42544804	1866	*	8.57	9.13	-0.56	0.00204	0.0186	ENSG00000124191	TOX2	TOX high mobility group box family member 2	WT_enrich	NA	Promoter (<=1kb)	20	42543492	42636182	92691	1	84969	uc021wdz.2	0
chr17	70025988	70027155	1168	*	7.9	8.46	-0.56	0.0062	0.0432	ENSG00000125398	SOX9	SRY-box transcription factor 9	WT_enrich	NA	Exon (uc002jit.1/uc002jit.1, exon 1 of 3)	17	70117161	70122560	5400	1	6662	uc002jiw.3	-90006
chr9	43684735	43687185	2451	*	8.91	9.47	-0.55	4.22e-05	0.00083	ENSG00000154529	CNTNAP3B	contactin associated protein family member 3B	WT_enrich	NA	Promoter (<=1kb)	9	43684885	43890529	205645	1	728577	uc004acz.2	0
chrX	117860788	117862663	1876	*	9.07	9.62	-0.55	7.84e-05	0.00138	ENSG00000131724	IL13RA1	interleukin 13 receptor subunit alpha 1	WT_enrich	NA	Promoter (<=1kb)	23	117861559	117895477	33919	1	3597	uc004eqr.1	0
chr10	106059048	106061858	2811	*	9.56	10.11	-0.55	9.95e-05	0.00169	ENSG00000065621	GSTO2	glutathione S-transferase omega 2	WT_enrich	NA	3' UTR	10	106034887	106059176	24290	1	119391	uc021pxu.1	24161
chr11	72490837	72494003	3167	*	8.4	8.95	-0.55	0.000336	0.00454	ENSG00000214530	STARD10	StAR related lipid transfer domain containing 10	WT_enrich	NA	Promoter (<=1kb)	11	72465774	72492779	27006	2	10809	uc001osy.3	0
chrX	47359623	47362895	3273	*	8.58	9.13	-0.55	0.000456	0.00576	ENSG00000147124	ZNF41	zinc finger protein 41	WT_enrich	NA	Distal Intergenic	23	47305561	47342610	37050	2	7592	uc011mlm.2	-17013
chr19	16828918	16831790	2873	*	8.29	8.84	-0.55	0.000663	0.00771	ENSG00000188039	NWD1	NACHT and WD repeat domain containing 1	WT_enrich	NA	Promoter (<=1kb)	19	16830787	16928774	97988	1	284434	uc002net.4	0
chr7	93518902	93520471	1570	*	8.56	9.11	-0.55	0.000686	0.00793	ENSG00000105825	TFPI2	tissue factor pathway inhibitor 2	WT_enrich	NA	Promoter (<=1kb)	7	93514709	93520303	5595	2	7980	uc003umy.2	0
chr11	36476416	36478474	2059	*	8.42	8.96	-0.55	0.000902	0.00984	ENSG00000175104	TRAF6	TNF receptor associated factor 6	WT_enrich	NA	Intron (uc001mwo.4/79899, intron 8 of 8)	11	36505317	36531863	26547	2	7189	uc001mwq.2	53389
chr4	24914012	24915045	1034	*	8.95	9.5	-0.55	0.00104	0.011	ENSG00000181982	CCDC149	coiled-coil domain containing 149	WT_enrich	NA	Promoter (<=1kb)	4	24807739	24914600	106862	2	91050	uc003grc.3	0
chr9	132523869	132526239	2371	*	7.61	8.16	-0.55	0.0053	0.0385	ENSG00000148344	PTGES	prostaglandin E synthase	WT_enrich	NA	Distal Intergenic	9	132500615	132515344	14730	2	9536	uc010myy.3	-8525
chr17	36728211	36730085	1875	*	7.57	8.13	-0.55	0.00557	0.04	ENSG00000277363	SRCIN1	SRC kinase signaling inhibitor 1	WT_enrich	NA	Promoter (<=1kb)	17	36697519	36729067	31549	2	80725	uc002hqe.2	0
chr1	25343030	25354803	11774	*	10.7	11.24	-0.54	3.99e-08	2.3e-06	ENSG00000020633	RUNX3	RUNX family transcription factor 3	WT_enrich	NA	Distal Intergenic	1	25256078	25291612	35535	2	864	uc009vrl.1	-51418
chr3	170073642	170077067	3426	*	10.44	10.98	-0.54	1.05e-07	5.38e-06	ENSG00000136603	SKIL	SKI like proto-oncogene	WT_enrich	NA	Promoter (<=1kb)	3	170075473	170114637	39165	1	6498	uc003fgu.3	0
chr7	115850210	115854109	3900	*	10.05	10.59	-0.54	8.59e-05	0.0015	ENSG00000135269	TES	testin LIM domain protein	WT_enrich	NA	Promoter (<=1kb)	7	115850547	115890086	39540	1	26136	uc011kmx.2	0
chr19	10378936	10383504	4569	*	9.01	9.55	-0.54	0.00014	0.00224	ENSG00000090339	ICAM1	intercellular adhesion molecule 1	WT_enrich	NA	Promoter (<=1kb)	19	10381517	10397291	15775	1	3383	uc002mnq.2	0
chr10	44101646	44102624	979	*	8.54	9.08	-0.54	0.000458	0.00578	ENSG00000198298	ZNF485	zinc finger protein 485	WT_enrich	NA	Promoter (<=1kb)	10	44101855	44113352	11498	1	220992	uc010qfc.2	0
chrX	71524898	71527358	2461	*	8.45	8.99	-0.54	0.000846	0.00933	ENSG00000125931	CITED1	Cbp/p300 interacting transactivator with Glu/Asp rich carboxy-terminal domain 1	WT_enrich	NA	Promoter (<=1kb)	23	71521488	71525764	4277	2	4435	uc011mqc.2	0
chr22	42062375	42064597	2223	*	9.24	9.79	-0.54	0.00094	0.0102	ENSG00000100138	SNU13	small nuclear ribonucleoprotein 13	WT_enrich	NA	Distal Intergenic	22	42069937	42084913	14977	2	4809	uc003bat.4	20316
chr2	30453635	30455961	2327	*	8.07	8.61	-0.54	0.00158	0.0153	ENSG00000213626	LBH	LBH regulator of WNT signaling pathway	WT_enrich	NA	Promoter (<=1kb)	2	30454397	30482899	28503	1	81606	uc002rne.2	0
chr12	79257118	79259513	2396	*	8.79	9.33	-0.54	0.00216	0.0195	ENSG00000067715	SYT1	synaptotagmin 1	WT_enrich	NA	Promoter (<=1kb)	12	79257773	79845788	588016	1	6857	uc001sys.3	0
chr20	30457234	30458951	1718	*	8.74	9.27	-0.54	0.00242	0.0213	ENSG00000149599	DUSP15	dual specificity phosphatase 15	WT_enrich	NA	Promoter (<=1kb)	20	30435441	30458467	23027	2	128853	uc002wwu.1	0
chr22	46439830	46441980	2151	*	7.82	8.37	-0.54	0.00663	0.0453	NA	LINC00899	long intergenic non-protein coding RNA 899	WT_enrich	NA	Promoter (<=1kb)	22	46435787	46440748	4962	2	100271722	uc011aqv.2	0
chr1	42497965	42502413	4449	*	9.9	10.43	-0.53	3.9e-06	0.000115	ENSG00000127124	HIVEP3	HIVEP zinc finger 3	WT_enrich	NA	Promoter (<=1kb)	1	42312860	42501596	188737	2	59269	uc001chb.2	0
chr3	182970657	182973468	2812	*	9.95	10.48	-0.53	4.72e-06	0.000135	ENSG00000176597	B3GNT5	UDP-GlcNAc:betaGal beta-1,3-N-acetylglucosaminyltransferase 5	WT_enrich	NA	Promoter (<=1kb)	3	182971032	182991179	20148	1	84002	uc003flk.3	0
chr8	11321947	11325655	3709	*	9.54	10.07	-0.53	7.19e-05	0.00129	ENSG00000154319	FAM167A	family with sequence similarity 167 member A	WT_enrich	NA	Promoter (<=1kb)	8	11278973	11324276	45304	2	83648	uc003wtw.2	0
chr12	94493627	94496507	2881	*	8.6	9.12	-0.53	0.000349	0.00468	ENSG00000136040	PLXNC1	plexin C1	WT_enrich	NA	Distal Intergenic	12	94542499	94701451	158953	1	10154	uc001tdc.3	-45992
chr22	29074875	29076475	1601	*	8.96	9.5	-0.53	0.000443	0.00563	ENSG00000100154	TTC28	tetratricopeptide repeat domain 28	WT_enrich	NA	Promoter (<=1kb)	22	28374002	29075853	701852	2	23331	uc003adp.4	0
chr9	132535601	132540828	5228	*	8.6	9.13	-0.53	0.000739	0.00841	ENSG00000148344	PTGES	prostaglandin E synthase	WT_enrich	NA	Distal Intergenic	9	132500615	132515344	14730	2	9536	uc010myy.3	-20257
chr6	7726007	7728255	2249	*	8.76	9.29	-0.53	0.00123	0.0126	ENSG00000153162	BMP6	bone morphogenetic protein 6	WT_enrich	NA	Promoter (<=1kb)	6	7727011	7881961	154951	1	654	uc003mxu.4	0
chr12	83043441	83046070	2630	*	8.25	8.78	-0.53	0.00133	0.0133	ENSG00000179104	TMTC2	transmembrane O-mannosyltransferase targeting cadherins 2	WT_enrich	NA	Distal Intergenic	12	83080934	83359746	278813	1	160335	uc001szr.1	-34864
chr11	67042606	67046634	4029	*	8.22	8.75	-0.53	0.00236	0.0209	ENSG00000173020	GRK2	G protein-coupled receptor kinase 2	WT_enrich	NA	Exon (uc009yrn.1/156, exon 2 of 21)	11	67033905	67054029	20125	1	156	uc009yrn.1	8701
chr6	28724219	28727028	2810	*	8.45	8.97	-0.53	0.00311	0.0258	ENSG00000225595	LINC01623	long intergenic non-protein coding RNA 1623	WT_enrich	NA	Exon (uc021ysr.1/uc021ysr.1, exon 1 of 1)	6	28827402	28831454	4053	2	401242	uc003nlq.2	104426
chr15	47356581	47359288	2708	*	7.81	8.34	-0.53	0.00445	0.034	ENSG00000137872	SEMA6D	semaphorin 6D	WT_enrich	NA	Distal Intergenic	15	47476403	48066420	590018	1	80031	uc001zvw.3	-117115
chr19	8477599	8478894	1296	*	7.94	8.47	-0.53	0.00512	0.0376	ENSG00000099785	MARCHF2	membrane associated ring-CH-type finger 2	WT_enrich	NA	Promoter (<=1kb)	19	8478187	8503899	25713	1	51257	uc002mjv.3	0
chr15	67357218	67362805	5588	*	11	11.52	-0.52	2.16e-07	1e-05	ENSG00000166949	SMAD3	SMAD family member 3	WT_enrich	NA	Promoter (<=1kb)	15	67358195	67487533	129339	1	4088	uc002aqj.3	0
chr15	101833447	101836478	3032	*	10.16	10.68	-0.52	3.1e-06	9.55e-05	ENSG00000131876	SNRPA1	small nuclear ribonucleoprotein polypeptide A'	WT_enrich	NA	Promoter (<=1kb)	15	101821715	101835460	13746	2	6627	uc002bww.3	0
chr11	126458977	126464136	5160	*	9.65	10.17	-0.52	7.48e-06	0.000198	ENSG00000110080	ST3GAL4	ST3 beta-galactoside alpha-2,3-sialyltransferase 4	WT_enrich	NA	Intron (uc001qea.3/84623, intron 1 of 16)	11	126277129	126284536	7408	1	6484	uc001qdz.3	181848
chr16	17562438	17566076	3639	*	9.33	9.86	-0.52	6.03e-05	0.00112	ENSG00000103489	XYLT1	xylosyltransferase 1	WT_enrich	NA	Promoter (<=1kb)	16	17196181	17564738	368558	2	64131	uc002dfa.3	0
chr15	49252513	49258549	6037	*	9.19	9.71	-0.52	6.29e-05	0.00116	ENSG00000185634	SHC4	SHC adaptor protein 4	WT_enrich	NA	Promoter (<=1kb)	15	49115934	49255641	139708	2	399694	uc001zxb.1	0
chr18	9707802	9709243	1442	*	8.9	9.42	-0.52	0.000188	0.00283	ENSG00000168461	RAB31	RAB31, member RAS oncogene family	WT_enrich	NA	Promoter (<=1kb)	18	9708228	9862553	154326	1	11031	uc002kog.2	0
chr18	22929076	22932724	3649	*	9.2	9.73	-0.52	0.000303	0.00417	ENSG00000198795	ZNF521	zinc finger protein 521	WT_enrich	NA	Promoter (<=1kb)	18	22641888	22932214	290327	2	25925	uc002kvk.2	0
chr1	113181962	113184353	2392	*	8.71	9.23	-0.52	0.000391	0.00511	ENSG00000007341	ST7L	suppression of tumorigenicity 7 like	WT_enrich	NA	Intron (uc001ecj.1/829, intron 1 of 9)	1	113066141	113162405	96265	2	54879	uc001ecg.3	-19557
chr7	156432673	156434015	1343	*	8.58	9.1	-0.52	0.000399	0.0052	NA	NA	NA	WT_enrich	NA	Promoter (<=1kb)	7	156431060	156433348	2289	2	129790	uc003wmm.3	0
chr1	228870597	228871874	1278	*	9.05	9.58	-0.52	0.000407	0.00529	ENSG00000116574	RHOU	ras homolog family member U	WT_enrich	NA	Promoter (<=1kb)	1	228870824	228882416	11593	1	58480	uc001htf.3	0
chr15	23639781	23641524	1744	*	8.54	9.06	-0.52	0.000418	0.00538	ENSG00000261739	GOLGA8S	golgin A8 family member S	WT_enrich	NA	Distal Intergenic	15	23599895	23613471	13577	1	653061	uc021sfv.2	39886
chr17	77773831	77775790	1960	*	8.87	9.38	-0.52	0.000968	0.0104	ENSG00000141570	CBX8	chromobox 8	WT_enrich	NA	Promoter (2-3kb)	17	77768176	77770915	2740	2	57332	uc002jxd.2	-2916
chr1	225857532	225859828	2297	*	8.46	8.98	-0.52	0.00102	0.0109	ENSG00000154380	ENAH	ENAH actin regulator	WT_enrich	NA	Distal Intergenic	1	225674534	225840845	166312	2	55740	uc001hpd.1	-16687
chr2	102971921	102973289	1369	*	8.66	9.18	-0.52	0.00107	0.0112	ENSG00000115604	IL18R1	interleukin 18 receptor 1	WT_enrich	NA	Intron (uc002tbw.4/8809, intron 1 of 10)	2	102979093	102990453	11361	1	8809	uc010ywb.1	-5804
chr11	71749784	71753912	4129	*	9.14	9.66	-0.52	0.00135	0.0135	ENSG00000137497	NUMA1	nuclear mitotic apparatus protein 1	WT_enrich	NA	Promoter (<=1kb)	11	71723941	71752132	28192	2	4926	uc009ysx.1	0
chr16	77755924	77757313	1390	*	8.21	8.73	-0.52	0.00304	0.0254	ENSG00000140876	NUDT7	nudix hydrolase 7	WT_enrich	NA	Promoter (<=1kb)	16	77756389	77760697	4309	1	283927	uc002fff.3	0
chr1	156839235	156841494	2260	*	7.9	8.43	-0.52	0.00394	0.0309	ENSG00000198400	NTRK1	neurotrophic receptor tyrosine kinase 1	WT_enrich	NA	Exon (uc001fqf.1/4914, exon 8 of 17)	1	156830671	156851642	20972	1	4914	uc009wsk.1	8564
chr18	10925355	10927769	2415	*	7.96	8.48	-0.52	0.00551	0.0397	ENSG00000154864	PIEZO2	piezo type mechanosensitive ion channel component 2	WT_enrich	NA	Intron (uc002kos.2/63895, intron 3 of 51)	18	10797372	10890690	93319	2	63895	uc002kow.1	-34665
chr4	7956791	7964497	7707	*	9.8	10.32	-0.51	4.18e-06	0.000122	ENSG00000196526	AFAP1	actin filament associated protein 1	WT_enrich	NA	Distal Intergenic	4	7760440	7941653	181214	2	60312	uc011bwk.1	-15138
chr2	91844196	91848514	4319	*	10.78	11.3	-0.51	1.05e-05	0.000263	ENSG00000283196	LSP1P4	LSP1 pseudogene 4	WT_enrich	NA	Promoter (<=1kb)	2	91805188	91847975	42788	2	654342	uc002sts.4	0
chr2	1724239	1726726	2488	*	8.86	9.38	-0.51	0.000684	0.00791	ENSG00000130508	PXDN	peroxidasin	WT_enrich	NA	Intron (uc002qxa.3/7837, intron 1 of 22)	2	1635659	1748291	112633	2	7837	uc002qxa.3	21565
chr17	21312701	21317233	4533	*	9.29	9.8	-0.51	0.00131	0.0132	ENSG00000184185	KCNJ12	potassium inwardly rectifying channel subfamily J member 12	WT_enrich	NA	Intron (uc002gyv.1/3768, intron 2 of 2)	17	21308448	21323179	14732	1	3768	uc021tss.1	4253
chr1	32261663	32266086	4424	*	9.03	9.54	-0.51	0.00156	0.0151	ENSG00000134668	SPOCD1	SPOC domain containing 1	WT_enrich	NA	Promoter (<=1kb)	1	32259348	32264372	5025	2	90853	uc021oks.1	0
chr10	14049292	14052970	3679	*	8.22	8.73	-0.51	0.00163	0.0156	ENSG00000151474	FRMD4A	FERM domain containing 4A	WT_enrich	NA	Promoter (<=1kb)	10	13734169	14050160	315992	2	55691	uc001imu.1	0
chr5	65891720	65893474	1755	*	8.24	8.76	-0.51	0.00207	0.0188	ENSG00000069020	MAST4	microtubule associated serine/threonine kinase family member 4	WT_enrich	NA	Promoter (<=1kb)	5	65892176	66282351	390176	1	375449	uc003jur.4	0
chr6	30736424	30738424	2001	*	8.23	8.74	-0.51	0.00267	0.023	ENSG00000137331	IER3	immediate early response 3	WT_enrich	NA	Distal Intergenic	6	30710976	30712327	1352	2	8870	uc003nrn.3	-24097
chr1	201159599	201162687	3089	*	8.19	8.69	-0.51	0.00292	0.0246	ENSG00000163395	IGFN1	immunoglobulin like and fibronectin type III domain containing 1	WT_enrich	NA	Promoter (<=1kb)	1	201159953	201198080	38128	1	91156	uc001gwb.3	0
chr7	26894109	26898394	4286	*	8.03	8.54	-0.51	0.00481	0.0358	ENSG00000005020	SKAP2	src kinase associated phosphoprotein 2	WT_enrich	NA	Promoter (<=1kb)	7	26706688	26897297	190610	2	8935	uc011jzi.2	0
chr9	114567187	114569764	2578	*	7.99	8.5	-0.51	0.0061	0.0427	ENSG00000165181	SHOC1	shortage in chiasmata 1	WT_enrich	NA	Distal Intergenic	9	114500149	114557223	57075	2	158401	uc004bfs.1	-9964
chr9	36765068	36766697	1630	*	8.1	8.61	-0.51	0.00735	0.0489	ENSG00000266255	MIR4475	microRNA 4475	WT_enrich	NA	Distal Intergenic	9	36823536	36823596	61	2	100616289	uc022bgr.1	56899
chr10	82211432	82225708	14277	*	11.37	11.88	-0.5	9.21e-08	4.81e-06	ENSG00000108219	TSPAN14	tetraspanin 14	WT_enrich	NA	Promoter (<=1kb)	10	82214038	82282391	68354	1	81619	uc001kci.4	0
chr18	9912697	9916627	3931	*	11	11.5	-0.5	4.11e-07	1.76e-05	ENSG00000101558	VAPA	VAMP associated protein A	WT_enrich	NA	Promoter (<=1kb)	18	9913955	9960018	46064	1	9218	uc002koj.3	0
chr20	46598763	46603833	5071	*	10.17	10.67	-0.5	9.91e-07	3.64e-05	ENSG00000196562	SULF2	sulfatase 2	WT_enrich	NA	Distal Intergenic	20	46286150	46415360	129211	2	55959	uc002xtr.3	-183403
chr18	3445595	3456340	10746	*	12.05	12.55	-0.5	1.62e-06	5.55e-05	ENSG00000177426	TGIF1	TGFB induced factor homeobox 1	WT_enrich	NA	Promoter (<=1kb)	18	3447608	3458406	10799	1	7050	uc002klv.3	0
chr12	121647463	121648817	1355	*	9.26	9.76	-0.5	7.98e-05	0.00141	ENSG00000135124	P2RX4	purinergic receptor P2X 4	WT_enrich	NA	Promoter (<=1kb)	12	121647664	121670479	22816	1	5025	uc010szr.1	0
chr5	14869519	14873026	3508	*	10.58	11.08	-0.5	9.63e-05	0.00164	ENSG00000154122	ANKH	ANKH inorganic pyrophosphate transport regulator	WT_enrich	NA	Promoter (<=1kb)	5	14704909	14871887	166979	2	56172	uc003jfm.4	0
chr22	37955727	37960836	5110	*	9.95	10.45	-0.5	0.000101	0.00171	ENSG00000128283	CDC42EP1	CDC42 effector protein 1	WT_enrich	NA	Promoter (<=1kb)	22	37956471	37965410	8940	1	11135	uc003asz.4	0
chr8	22084317	22087334	3018	*	8.97	9.48	-0.5	0.000239	0.00345	ENSG00000168490	PHYHIP	phytanoyl-CoA 2-hydroxylase interacting protein	WT_enrich	NA	Promoter (2-3kb)	8	22077216	22089851	12636	2	9796	uc003xbj.4	2517
chr17	57408601	57410734	2134	*	9.11	9.61	-0.5	0.000466	0.00587	ENSG00000175155	YPEL2	yippee like 2	WT_enrich	NA	Promoter (<=1kb)	17	57409053	57433664	24612	1	388403	uc002ixl.1	0
chr14	61853907	61857434	3528	*	8.73	9.23	-0.5	0.000692	0.00797	ENSG00000027075	PRKCH	protein kinase C eta	WT_enrich	NA	Intron (uc010tsa.2/5583, intron 1 of 12)	14	61788515	62017698	229184	1	5583	uc001xfn.3	65392
chr19	5339030	5341047	2018	*	9.33	9.83	-0.5	0.000694	0.008	ENSG00000105426	PTPRS	protein tyrosine phosphatase receptor type S	WT_enrich	NA	Promoter (<=1kb)	19	5158506	5340814	182309	2	5802	uc002mbu.1	0
chr1	75600336	75603258	2923	*	8.66	9.17	-0.5	0.0013	0.0132	ENSG00000162624	LHX8	LIM homeobox 8	WT_enrich	NA	Promoter (<=1kb)	1	75600567	75627218	26652	1	431707	uc001dgq.3	0
chr2	238340607	238345058	4452	*	8.8	9.3	-0.5	0.00177	0.0167	ENSG00000163359	COL6A3	collagen type VI alpha 3 chain	WT_enrich	NA	Distal Intergenic	2	238285415	238322850	37436	2	1293	uc010znk.1	-17757
chr20	48937145	48939018	1874	*	8.24	8.74	-0.5	0.00194	0.0179	ENSG00000203999	LINC01270	long intergenic non-protein coding RNA 1270	WT_enrich	NA	Distal Intergenic	20	48909257	48931456	22200	1	284751	uc002xvk.2	27888
chr9	86431528	86433225	1698	*	9.14	9.63	-0.5	0.00215	0.0194	ENSG00000165113	GKAP1	G kinase anchoring protein 1	WT_enrich	NA	Promoter (<=1kb)	9	86354336	86432752	78417	2	80318	uc004amy.3	0
chr22	25800445	25802007	1563	*	8.49	8.99	-0.5	0.00251	0.0219	ENSG00000100068	LRP5L	LDL receptor related protein 5 like	WT_enrich	NA	Distal Intergenic	22	25747619	25777544	29926	2	91355	uc010guw.1	-22901
chr9	127152801	127156682	3882	*	8.28	8.78	-0.5	0.00299	0.0251	ENSG00000136930	PSMB7	proteasome 20S subunit beta 7	WT_enrich	NA	Intron (uc004boj.4/5695, intron 5 of 7)	9	127115744	127177752	62009	2	5695	uc004boj.4	21070
chr20	10198076	10200387	2312	*	8	8.49	-0.5	0.00521	0.0381	ENSG00000227906	SNAP25-AS1	SNAP25 antisense RNA 1	WT_enrich	NA	Promoter (<=1kb)	20	10004460	10200154	195695	2	100131208	uc002wnn.2	0
chr5	142358875	142362560	3686	*	7.92	8.42	-0.5	0.00704	0.0474	ENSG00000226272	ARHGAP26-AS1	ARHGAP26 antisense RNA 1	WT_enrich	NA	Intron (uc003lmt.3/23092, intron 11 of 22)	5	142239170	142248475	9306	2	100874239	uc003lmv.3	-110400
chr2	208027485	208032233	4749	*	11.13	11.62	-0.49	1.94e-07	9.13e-06	ENSG00000118263	KLF7	Kruppel like factor 7	WT_enrich	NA	Promoter (<=1kb)	2	207938862	208030740	91879	2	8609	uc002vbz.2	0
chr18	810495	813371	2877	*	10.24	10.73	-0.49	5.04e-06	0.000142	ENSG00000176105	YES1	YES proto-oncogene 1, Src family tyrosine kinase	WT_enrich	NA	Promoter (<=1kb)	18	721592	812327	90736	2	7525	uc002kky.3	0
chr1	23036521	23040308	3788	*	9.82	10.3	-0.49	1.53e-05	0.00036	ENSG00000133216	EPHB2	EPH receptor B2	WT_enrich	NA	Promoter (<=1kb)	1	23037331	23241082	203752	1	2048	uc009vqj.1	0
chrX	139013323	139016155	2833	*	9.73	10.23	-0.49	2.04e-05	0.000459	ENSG00000207633	MIR505	microRNA 505	WT_enrich	NA	Distal Intergenic	23	139006307	139006390	84	2	574508	uc022cfe.1	-6933
chr7	140339228	140341251	2024	*	9.62	10.11	-0.49	4.82e-05	0.00093	ENSG00000146966	DENND2A	DENN domain containing 2A	WT_enrich	NA	Promoter (<=1kb)	7	140218220	140340576	122357	2	27147	uc003vvw.3	0
chr21	19190681	19192274	1594	*	9.28	9.77	-0.49	0.000105	0.00177	ENSG00000154642	C21orf91	chromosome 21 open reading frame 91	WT_enrich	NA	Promoter (<=1kb)	21	19161284	19191703	30420	2	54149	uc002yko.4	0
chr6	170121387	170125161	3775	*	9.71	10.21	-0.49	0.00019	0.00285	ENSG00000130024	PHF10	PHD finger protein 10	WT_enrich	NA	Promoter (<=1kb)	6	170104002	170124106	20105	2	55274	uc011egy.2	0
chr12	57881229	57884928	3700	*	10.1	10.59	-0.49	0.000271	0.00382	ENSG00000166986	MARS1	methionyl-tRNA synthetase 1	WT_enrich	NA	Promoter (<=1kb)	12	57881720	57905937	24218	1	4141	uc010srp.1	0
chr1	76539200	76542178	2979	*	8.97	9.45	-0.49	0.000311	0.00426	ENSG00000184005	ST6GALNAC3	ST6 N-acetylgalactosaminide alpha-2,6-sialyltransferase 3	WT_enrich	NA	Promoter (<=1kb)	1	76540389	77042892	502504	1	256435	uc001dhg.4	0
chr5	38147228	38150041	2814	*	9.03	9.53	-0.49	0.00141	0.014	ENSG00000164318	EGFLAM	EGF like, fibronectin type III and laminin G domains	WT_enrich	NA	Distal Intergenic	5	38258511	38465582	207072	1	133584	uc003jlb.2	-108470
chr8	98362251	98367509	5259	*	8.53	9.02	-0.49	0.00149	0.0146	ENSG00000180543	TSPYL5	TSPY like 5	WT_enrich	NA	Distal Intergenic	8	98285714	98290176	4463	2	85453	uc003yhy.3	-72075
chr17	2756162	2758329	2168	*	8.64	9.13	-0.49	0.00172	0.0163	ENSG00000132359	RAP1GAP2	RAP1 GTPase activating protein 2	WT_enrich	NA	Intron (uc010ckd.3/23108, intron 2 of 24)	17	2699732	2941035	241304	1	23108	uc010cke.3	56430
chr12	92601399	92603317	1919	*	8.21	8.71	-0.49	0.00306	0.0255	ENSG00000133639	BTG1	BTG anti-proliferation factor 1	WT_enrich	NA	Distal Intergenic	12	92534054	92539673	5620	2	694	uc001tby.3	-61726
chr14	107251893	107254616	2724	*	8.32	8.81	-0.49	0.00314	0.026	ENSG00000270816	LINC00221	long intergenic non-protein coding RNA 221	WT_enrich	NA	Intron (uc031qqx.1/uc031qqx.1, intron 8 of 4910)	14	106938455	106951529	13075	1	338005	uc001ysy.2	313438
chr10	103051015	103052468	1454	*	7.92	8.4	-0.49	0.0064	0.0441	ENSG00000166167	BTRC	beta-transducin repeat containing E3 ubiquitin protein ligase	WT_enrich	NA	Distal Intergenic	10	103113790	103239214	125425	1	8945	uc001ksz.2	-61322
chr13	25084817	25087812	2996	*	10.23	10.71	-0.48	2.69e-06	8.48e-05	ENSG00000102699	PARP4	poly(ADP-ribose) polymerase family member 4	WT_enrich	NA	Promoter (<=1kb)	13	24995069	25086948	91880	2	143	uc001upl.3	0
chr13	27743164	27747367	4204	*	10.17	10.65	-0.48	6.67e-06	0.000179	ENSG00000152484	USP12	ubiquitin specific peptidase 12	WT_enrich	NA	Promoter (<=1kb)	13	27640287	27746033	105747	2	219333	uc001uqy.3	0
chr17	57901931	57908683	6753	*	9.79	10.27	-0.48	1.45e-05	0.000344	ENSG00000284190	MIR21	microRNA 21	WT_enrich	NA	Intron (uc002ixu.4/81671, intron 10 of 11)	17	57918627	57918698	72	1	406991	uc002ixv.3	-9944
chr20	6747754	6751836	4083	*	9.92	10.4	-0.48	1.54e-05	0.000364	ENSG00000125845	BMP2	bone morphogenetic protein 2	WT_enrich	NA	Promoter (<=1kb)	20	6748745	6760910	12166	1	650	uc002wmu.1	0
chr18	11907523	11909266	1744	*	9.75	10.23	-0.48	3.19e-05	0.000665	ENSG00000154889	MPPE1	metallophosphoesterase 1	WT_enrich	NA	Promoter (<=1kb)	18	11883472	11908796	25325	2	65258	uc002kqf.3	0
chr18	2569816	2574429	4614	*	10.24	10.72	-0.48	3.62e-05	0.000735	ENSG00000080986	NDC80	NDC80 kinetochore complex component	WT_enrich	NA	Promoter (<=1kb)	18	2571510	2616634	45125	1	10403	uc002kli.3	0
chr16	87424835	87428107	3273	*	10.79	11.28	-0.48	7.72e-05	0.00137	ENSG00000103264	FBXO31	F-box protein 31	WT_enrich	NA	Promoter (<=1kb)	16	87362942	87425708	62767	2	79791	uc010vot.2	0
chr7	75239927	75241732	1806	*	8.84	9.32	-0.48	0.000695	0.008	ENSG00000127957	PMS2P3	PMS1 homolog 2, mismatch repair system component pseudogene 3	WT_enrich	NA	Intron (uc003uds.2/3092, intron 1 of 30)	7	75140253	75157453	17201	2	5387	uc022agj.1	-82474
chrX	46432618	46437465	4848	*	8.72	9.2	-0.48	0.000777	0.00874	ENSG00000147119	CHST7	carbohydrate sulfotransferase 7	WT_enrich	NA	Promoter (<=1kb)	23	46433192	46457838	24647	1	56548	uc004dgt.3	0
chr4	74902908	74906258	3351	*	9.51	9.99	-0.48	0.00134	0.0134	ENSG00000163734	CXCL3	C-X-C motif chemokine ligand 3	WT_enrich	NA	Promoter (<=1kb)	4	74902312	74904490	2179	2	2921	uc003hhl.3	0
chr9	10612380	10614437	2058	*	8.66	9.14	-0.48	0.00151	0.0147	ENSG00000153707	PTPRD	protein tyrosine phosphatase receptor type D	WT_enrich	NA	Promoter (<=1kb)	9	8314246	10612723	2298478	2	5789	uc003zkk.3	0
chr20	62167599	62173630	6032	*	8.94	9.42	-0.48	0.00213	0.0192	ENSG00000101213	PTK6	protein tyrosine kinase 6	WT_enrich	NA	Promoter (<=1kb)	20	62159776	62168723	8948	2	5753	uc002yfg.4	0
chr11	61519490	61522226	2737	*	8.75	9.23	-0.48	0.00314	0.026	ENSG00000124920	MYRF	myelin regulatory factor	WT_enrich	NA	Promoter (<=1kb)	11	61520121	61555989	35869	1	745	uc001nsc.1	0
chr7	64600884	64602092	1209	*	8.57	9.05	-0.48	0.00348	0.0282	ENSG00000234585	CCT6P3	chaperonin containing TCP1 subunit 6 pseudogene 3	WT_enrich	NA	5' UTR	7	64498732	64535091	36360	1	643180	uc010kzt.1	102152
chr9	117159008	117161161	2154	*	8.78	9.26	-0.48	0.00598	0.042	ENSG00000106948	AKNA	AT-hook transcription factor	WT_enrich	NA	Promoter (<=1kb)	9	117138078	117160752	22675	2	80709	uc004biw.1	0
chr1	149230613	149231654	1042	*	8.1	8.58	-0.48	0.00706	0.0475	ENSG00000277147	LINC02591	long intergenic non-protein coding RNA 2591	WT_enrich	NA	Exon (uc010pbe.1/uc010pbe.1, exon 1 of 2)	1	149279476	149291742	12267	1	388692	uc010pbf.2	-47822
chr9	73018227	73030751	12525	*	11.66	12.12	-0.47	2.41e-07	1.1e-05	ENSG00000119138	KLF9	Kruppel like factor 9	WT_enrich	NA	Promoter (<=1kb)	9	72999513	73029573	30061	2	687	uc004aht.3	0
chr5	77940268	77945433	5166	*	11.08	11.55	-0.47	8.6e-07	3.25e-05	ENSG00000145685	LHFPL2	LHFPL tetraspan subfamily member 2	WT_enrich	NA	Promoter (<=1kb)	5	77781038	77944648	163611	2	10184	uc003kfo.3	0
chr13	99224142	99230711	6570	*	11.33	11.8	-0.47	3.24e-06	9.93e-05	ENSG00000102572	STK24	serine/threonine kinase 24	WT_enrich	NA	Promoter (<=1kb)	13	99102455	99229396	126942	2	8428	uc001vnn.1	0
chr5	49961553	49965685	4133	*	10.72	11.18	-0.47	5.17e-05	0.000988	ENSG00000151883	PARP8	poly(ADP-ribose) polymerase family member 8	WT_enrich	NA	Promoter (<=1kb)	5	49961733	50142356	180624	1	79668	uc003jon.4	0
chr15	98502844	98505152	2309	*	8.87	9.34	-0.47	0.000602	0.00717	ENSG00000140450	ARRDC4	arrestin domain containing 4	WT_enrich	NA	Promoter (<=1kb)	15	98503933	98517068	13136	1	91947	uc010bom.3	0
chr19	13975762	13977460	1699	*	9.22	9.69	-0.47	0.00065	0.00759	ENSG00000207613	MIR181C	microRNA 181c	WT_enrich	NA	Distal Intergenic	19	13985513	13985622	110	1	406957	uc010xnh.2	-8053
chr3	138312318	138313949	1632	*	8.89	9.36	-0.47	0.00102	0.0109	ENSG00000114107	CEP70	centrosomal protein 70	WT_enrich	NA	Promoter (<=1kb)	3	138213187	138313129	99943	2	80321	uc003esl.3	0
chr20	16691601	16694789	3189	*	8.76	9.22	-0.47	0.00147	0.0144	ENSG00000125870	SNRPB2	small nuclear ribonucleoprotein polypeptide B2	WT_enrich	NA	Distal Intergenic	20	16710609	16722417	11809	1	6629	uc002wph.2	-15820
chr3	98698976	98703638	4663	*	8.92	9.39	-0.47	0.00151	0.0147	ENSG00000057019	DCBLD2	discoidin, CUB and LCCL domain containing 2	WT_enrich	NA	Distal Intergenic	3	98568232	98620533	52302	2	131566	uc003dtf.1	-78443
chr21	37528160	37529914	1755	*	8.74	9.21	-0.47	0.00259	0.0224	ENSG00000236830	CBR3-AS1	CBR3 antisense RNA 1	WT_enrich	NA	Promoter (<=1kb)	21	37504065	37528606	24542	2	100506428	uc002yvc.2	0
chr11	76816146	76823489	7344	*	8.69	9.16	-0.47	0.00348	0.0282	ENSG00000254550	OMP	olfactory marker protein	WT_enrich	NA	Promoter (2-3kb)	11	76813886	76814377	492	1	4975	uc010rsk.2	2260
chr16	80574147	80575428	1282	*	8.31	8.78	-0.47	0.0036	0.0289	ENSG00000168589	DYNLRB2	dynein light chain roadblock-type 2	WT_enrich	NA	Promoter (<=1kb)	16	80574854	80584541	9688	1	83657	uc002ffo.3	0
chr7	1703765	1706504	2740	*	8.19	8.66	-0.47	0.00551	0.0397	ENSG00000225968	ELFN1	extracellular leucine rich repeat and fibronectin type III domain containing 1	WT_enrich	NA	Distal Intergenic	7	1748798	1787590	38793	1	392617	uc010ksg.2	-42294
chr17	46630211	46636158	5948	*	10.21	10.67	-0.46	8.67e-06	0.000224	ENSG00000120093	HOXB3	homeobox B3	WT_enrich	NA	Promoter (<=1kb)	17	46626232	46630236	4005	2	3213	uc002inn.3	0
chr13	20531178	20535083	3906	*	11.33	11.79	-0.46	1.07e-05	0.000267	ENSG00000121741	ZMYM2	zinc finger MYM-type containing 2	WT_enrich	NA	Promoter (<=1kb)	13	20532810	20594095	61286	1	7750	uc001umq.3	0
chr9	2621031	2623229	2199	*	10.09	10.55	-0.46	0.000181	0.00275	ENSG00000236404	VLDLR-AS1	VLDLR antisense RNA 1	WT_enrich	NA	Promoter (<=1kb)	9	2422702	2621413	198712	2	401491	uc003zhh.1	0
chr3	171492519	171501014	8496	*	9.63	10.09	-0.46	0.000272	0.00382	ENSG00000075651	PLD1	phospholipase D1	WT_enrich	NA	Intron (uc003fhs.3/5337, intron 1 of 26)	3	171318195	171528504	210310	2	5337	uc003fhs.3	27490
chr9	73201974	73206475	4502	*	9.56	10.02	-0.46	0.000298	0.00412	ENSG00000119138	KLF9	Kruppel like factor 9	WT_enrich	NA	Exon (uc004ahu.3/80036, exon 18 of 22)	9	72999513	73029573	30061	2	687	uc004aht.3	-172401
chr6	16758727	16763624	4898	*	10.36	10.82	-0.46	0.000476	0.00596	ENSG00000124788	ATXN1	ataxin 1	WT_enrich	NA	Promoter (<=1kb)	6	16299343	16761721	462379	2	6310	uc003nbt.3	0
chr2	85645076	85648915	3840	*	10.48	10.94	-0.46	0.000508	0.00628	ENSG00000152292	SH2D6	SH2 domain containing 6	WT_enrich	NA	Promoter (<=1kb)	2	85646054	85664152	18099	1	284948	uc002spo.3	0
chr11	131779400	131783985	4586	*	10.08	10.54	-0.46	0.00107	0.0112	ENSG00000182667	NTM	neurotrimin	WT_enrich	NA	Promoter (<=1kb)	11	131779500	132206716	427217	1	50863	uc010scj.2	0
chr7	20599494	20603187	3694	*	8.55	9.02	-0.46	0.00453	0.0344	ENSG00000004846	ABCB5	ATP binding cassette subfamily B member 5	WT_enrich	NA	Distal Intergenic	7	20655245	20796637	141393	1	340273	uc010kuh.3	-52058
chr3	9461745	9465744	4000	*	8.33	8.79	-0.46	0.00729	0.0486	ENSG00000168137	SETD5	SET domain containing 5	WT_enrich	NA	Intron (uc003brs.1/55209, intron 1 of 19)	3	9471511	9519838	48328	1	55209	uc003bru.3	-5767
chr3	193848901	193860893	11993	*	11.99	12.44	-0.45	4.36e-07	1.84e-05	ENSG00000114315	HES1	hes family bHLH transcription factor 1	WT_enrich	NA	Promoter (<=1kb)	3	193853931	193855073	1143	1	3280	uc011bst.2	0
chr3	32459533	32466006	6474	*	10.81	11.26	-0.45	3.44e-06	0.000104	ENSG00000153551	CMTM7	CKLF like MARVEL transmembrane domain containing 7	WT_enrich	NA	Intron (uc003cey.1/112616, intron 1 of 4)	3	32433163	32496333	63171	1	112616	uc003cez.1	26370
chr6	112572197	112577213	5017	*	10.2	10.64	-0.45	1.82e-05	0.000417	ENSG00000112769	LAMA4	laminin subunit alpha 4	WT_enrich	NA	Promoter (<=1kb)	6	112429134	112575917	146784	2	3910	uc003pvt.3	0
chr20	56591499	56596450	4952	*	10.71	11.15	-0.45	2.68e-05	0.000576	NA	NA	NA	WT_enrich	NA	Distal Intergenic	20	56470450	56470500	51	1	100616353	uc021wfh.1	121049
chr15	101789989	101793347	3359	*	10.65	11.1	-0.45	6.85e-05	0.00124	ENSG00000131873	CHSY1	chondroitin sulfate synthase 1	WT_enrich	NA	Promoter (<=1kb)	15	101715928	101792137	76210	2	22856	uc021sxt.1	0
chr1	220216851	220220725	3875	*	10.22	10.67	-0.45	0.000407	0.00529	ENSG00000136628	EPRS1	glutamyl-prolyl-tRNA synthetase 1	WT_enrich	NA	Promoter (<=1kb)	1	220141942	220220000	78059	2	2058	uc001hly.1	0
chr5	142148867	142151968	3102	*	9.59	10.04	-0.45	0.000465	0.00585	ENSG00000145819	ARHGAP26	Rho GTPase activating protein 26	WT_enrich	NA	Promoter (<=1kb)	5	142150292	142608572	458281	1	23092	uc003lmt.3	0
chr2	238381843	238385417	3575	*	10.11	10.56	-0.45	0.0007	0.00805	ENSG00000115648	MLPH	melanophilin	WT_enrich	NA	Distal Intergenic	2	238395053	238463961	68909	1	79083	uc002vws.3	-9636
chr19	7580400	7583148	2749	*	9.37	9.82	-0.45	0.000712	0.00816	ENSG00000198816	ZNF358	zinc finger protein 358	WT_enrich	NA	Promoter (<=1kb)	19	7581004	7585911	4908	1	140467	uc002mgn.2	0
chr11	131932753	131937184	4432	*	9.33	9.78	-0.45	0.000913	0.00992	ENSG00000182667	NTM	neurotrimin	WT_enrich	NA	Intron (uc001qgm.3/50863, intron 2 of 7)	11	131780712	132206716	426005	1	50863	uc001qgq.3	152041
chr11	33638052	33643655	5604	*	8.91	9.36	-0.45	0.00131	0.0132	ENSG00000110427	KIAA1549L	KIAA1549 like	WT_enrich	NA	Exon (uc021qfs.1/25758, exon 15 of 20)	11	33563877	33695646	131770	1	25758	uc021qfs.1	74175
chr1	94701433	94703575	2143	*	8.78	9.23	-0.45	0.0016	0.0154	ENSG00000137962	ARHGAP29	Rho GTPase activating protein 29	WT_enrich	NA	Promoter (<=1kb)	1	94634463	94703307	68845	2	9411	uc001dqj.4	0
chr3	50191727	50194736	3010	*	9.07	9.52	-0.45	0.00445	0.034	ENSG00000001617	SEMA3F	semaphorin 3F	WT_enrich	NA	Promoter (<=1kb)	3	50192848	50226508	33661	1	6405	uc003cyj.3	0
chr7	141401247	141402501	1255	*	8.49	8.94	-0.45	0.00581	0.0412	ENSG00000257093	DENND11	DENN domain containing 11	WT_enrich	NA	Promoter (<=1kb)	7	141356528	141401953	45426	2	57189	uc003vwk.3	0
chr17	57830797	57835551	4755	*	8.18	8.63	-0.45	0.00642	0.0442	ENSG00000062716	VMP1	vacuole membrane protein 1	WT_enrich	NA	Intron (uc002ixu.4/81671, intron 5 of 11)	17	57784863	57917952	133090	1	81671	uc010woj.2	45934
chr19	51070447	51072684	2238	*	8.31	8.76	-0.45	0.00653	0.0448	ENSG00000131409	LRRC4B	leucine rich repeat containing 4B	WT_enrich	NA	Promoter (<=1kb)	19	51020150	51071302	51153	2	94030	uc002pss.3	0
chr12	66215718	66225526	9809	*	12.18	12.62	-0.44	6.96e-06	0.000186	ENSG00000241749	RPSAP52	ribosomal protein SA pseudogene 52	WT_enrich	NA	Promoter (<=1kb)	12	66151800	66220754	68955	2	204010	uc001sso.4	0
chr19	13316395	13322181	5787	*	11.08	11.52	-0.44	3.53e-05	0.000722	ENSG00000141837	CACNA1A	calcium voltage-gated channel subunit alpha1 A	WT_enrich	NA	3' UTR	19	13317256	13368365	51110	2	773	uc002mwv.3	46184
chr2	74425146	74429873	4728	*	11.5	11.94	-0.44	5.95e-05	0.00111	ENSG00000065911	MTHFD2	methylenetetrahydrofolate dehydrogenase (NADP+ dependent) 2, methenyltetrahydrofolate cyclohydrolase	WT_enrich	NA	Promoter (<=1kb)	2	74425690	74442424	16735	1	10797	uc002skj.3	0
chr12	93962413	93966289	3877	*	10.89	11.33	-0.44	0.000157	0.00245	ENSG00000246985	SOCS2-AS1	SOCS2 antisense RNA 1	WT_enrich	NA	Promoter (<=1kb)	12	93936239	93965544	29306	2	144481	uc001tcu.3	0
chr2	208198171	208203381	5211	*	9.49	9.93	-0.44	0.000886	0.00971	ENSG00000118263	KLF7	Kruppel like factor 7	WT_enrich	NA	Distal Intergenic	2	207938862	208031970	93109	2	8609	uc031rrb.1	-166201
chr13	20692286	20695576	3291	*	9.16	9.6	-0.44	0.00108	0.0113	ENSG00000121743	GJA3	gap junction protein alpha 3	WT_enrich	NA	Distal Intergenic	13	20712395	20735183	22789	2	2700	uc001umx.1	39607
chr2	127412960	127416048	3089	*	9.99	10.43	-0.44	0.00205	0.0187	ENSG00000136732	GYPC	glycophorin C (Gerbich blood group)	WT_enrich	NA	Promoter (<=1kb)	2	127413511	127454251	40741	1	2995	uc002tnq.4	0
chr19	54930083	54933307	3225	*	8.86	9.3	-0.44	0.00224	0.0201	ENSG00000167614	TTYH1	tweety family member 1	WT_enrich	NA	Promoter (<=1kb)	19	54930370	54944890	14521	1	57348	uc002qfu.1	0
chr7	41743651	41745771	2121	*	8.65	9.1	-0.44	0.00268	0.023	ENSG00000122641	INHBA	inhibin subunit beta A	WT_enrich	NA	Promoter (<=1kb)	7	41728601	41742706	14106	2	3624	uc003thr.3	-945
chr11	43963553	43965940	2388	*	8.74	9.18	-0.44	0.00411	0.032	ENSG00000187479	C11orf96	chromosome 11 open reading frame 96	WT_enrich	NA	Promoter (<=1kb)	11	43964106	43965433	1328	1	387763	uc010rfl.2	0
chr13	22031935	22034026	2092	*	9.4	9.84	-0.44	0.0051	0.0375	ENSG00000180776	ZDHHC20	zinc finger DHHC-type palmitoyltransferase 20	WT_enrich	NA	Promoter (<=1kb)	13	21946710	22033508	86799	2	253832	uc001uoa.2	0
chr7	18547938	18551440	3503	*	9.37	9.81	-0.44	0.00658	0.045	ENSG00000048052	HDAC9	histone deacetylase 9	WT_enrich	NA	Promoter (<=1kb)	7	18548900	18708466	159567	1	9734	uc011jye.2	0
chr12	66122328	66123493	1166	*	8.32	8.76	-0.44	0.00674	0.0459	ENSG00000149948	HMGA2	high mobility group AT-hook 2	WT_enrich	NA	Distal Intergenic	12	66217437	66221867	4431	1	8091	uc001ssp.1	-93944
chr17	12692524	12693695	1172	*	8.47	8.91	-0.44	0.0074	0.0491	ENSG00000006740	ARHGAP44	Rho GTPase activating protein 44	WT_enrich	NA	Promoter (<=1kb)	17	12692829	12894960	202132	1	9912	uc002gnr.4	0
chr21	25476054	25502437	26384	*	11.32	11.75	-0.43	7.55e-06	0.000199	ENSG00000226983	LINC01692	long intergenic non-protein coding RNA 1692	WT_enrich	NA	Distal Intergenic	21	26212864	26430056	217193	1	339622	uc031rvb.1	-710427
chr17	42199296	42202578	3283	*	9.88	10.31	-0.43	0.000123	0.00201	ENSG00000108840	HDAC5	histone deacetylase 5	WT_enrich	NA	Promoter (<=1kb)	17	42154121	42200643	46523	2	10014	uc002ifd.1	0
chr11	129938764	129941541	2778	*	10.1	10.54	-0.43	0.000124	0.00202	ENSG00000084234	APLP2	amyloid beta precursor like protein 2	WT_enrich	NA	Promoter (<=1kb)	11	129939716	130014706	74991	1	334	uc001qfp.3	0
chrX	20280226	20285655	5430	*	10.59	11.02	-0.43	0.000145	0.00229	ENSG00000177189	RPS6KA3	ribosomal protein S6 kinase A3	WT_enrich	NA	Promoter (<=1kb)	23	20168029	20284750	116722	2	6197	uc004czu.3	0
chr19	18400717	18405616	4900	*	10.68	11.11	-0.43	0.000148	0.00233	ENSG00000267959	MIR3188	microRNA 3188	WT_enrich	NA	Distal Intergenic	19	18392887	18392971	85	1	100422833	uc021uqm.1	7830
chr5	16934119	16937219	3101	*	9.7	10.13	-0.43	0.000227	0.0033	ENSG00000145555	MYO10	myosin X	WT_enrich	NA	Promoter (<=1kb)	5	16662016	16936385	274370	2	4651	uc003jft.4	0
chr7	27181176	27183833	2658	*	9.91	10.34	-0.43	0.000337	0.00455	ENSG00000106004	HOXA5	homeobox A5	WT_enrich	NA	Promoter (<=1kb)	7	27180671	27183287	2617	2	3202	uc003syn.2	0
chr12	106531387	106533876	2490	*	10.04	10.47	-0.43	0.000426	0.00547	ENSG00000074590	NUAK1	NUAK family kinase 1	WT_enrich	NA	Promoter (<=1kb)	12	106457125	106533811	76687	2	9891	uc001tlj.1	0
chr1	244375730	244378684	2955	*	9.58	10.01	-0.43	0.000429	0.00549	ENSG00000173728	C1orf100	chromosome 1 open reading frame 100	WT_enrich	NA	Distal Intergenic	1	244515937	244552388	36452	1	200159	uc001iah.4	-137253
chr1	3539736	3542701	2966	*	9.7	10.12	-0.43	0.000476	0.00596	ENSG00000158109	TPRG1L	tumor protein p63 regulated 1 like	WT_enrich	NA	Promoter (<=1kb)	1	3541556	3546694	5139	1	127262	uc001akm.3	0
chr2	30368930	30371300	2371	*	10.12	10.55	-0.43	0.000487	0.00606	ENSG00000119801	YPEL5	yippee like 5	WT_enrich	NA	Promoter (<=1kb)	2	30369750	30383399	13650	1	51646	uc002rmz.4	0
chr2	238874863	238877229	2367	*	9.33	9.76	-0.43	0.000559	0.00676	ENSG00000258984	UBE2F-SCLY	UBE2F-SCLY readthrough (NMD candidate)	WT_enrich	NA	Promoter (<=1kb)	2	238875587	239008054	132468	1	100533179	uc002vxm.4	0
chr13	31773604	31775685	2082	*	10.05	10.48	-0.43	0.000706	0.0081	ENSG00000187676	B3GLCT	beta 3-glucosyltransferase	WT_enrich	NA	Promoter (<=1kb)	13	31774112	31906411	132300	1	145173	uc010aaz.3	0
chr2	66659974	66664901	4928	*	9.46	9.89	-0.43	0.000975	0.0105	ENSG00000143995	MEIS1	Meis homeobox 1	WT_enrich	NA	Promoter (<=1kb)	2	66662532	66799583	137052	1	4211	uc002sdt.3	0
chr15	80696027	80697847	1821	*	9.39	9.82	-0.43	0.00114	0.0118	ENSG00000172379	ARNT2	aryl hydrocarbon receptor nuclear translocator 2	WT_enrich	NA	Promoter (<=1kb)	15	80696692	80767902	71211	1	9915	uc002bfq.3	0
chr10	30023595	30026306	2712	*	9.76	10.2	-0.43	0.00142	0.014	ENSG00000197321	SVIL	supervillin	WT_enrich	NA	Promoter (<=1kb)	10	29746277	30024730	278454	2	6840	uc001iuu.1	0
chr9	132510631	132515833	5203	*	9.65	10.07	-0.43	0.00151	0.0147	ENSG00000148344	PTGES	prostaglandin E synthase	WT_enrich	NA	Promoter (<=1kb)	9	132500615	132515344	14730	2	9536	uc004byi.3	0
chr7	44111525	44114727	3203	*	8.8	9.23	-0.43	0.00366	0.0293	ENSG00000164708	PGAM2	phosphoglycerate mutase 2	WT_enrich	NA	3' UTR	7	44102326	44105186	2861	2	5224	uc003tjs.3	-6339
chr11	2917778	2921425	3648	*	8.55	8.98	-0.43	0.00387	0.0305	ENSG00000110628	SLC22A18	solute carrier family 22 member 18	WT_enrich	NA	Promoter (<=1kb)	11	2920951	2946476	25526	1	5002	uc001lwx.3	0
chr12	113493399	113495795	2397	*	8.97	9.41	-0.43	0.00391	0.0307	ENSG00000135144	DTX1	deltex E3 ubiquitin ligase 1	WT_enrich	NA	Promoter (<=1kb)	12	113495662	113535833	40172	1	1840	uc001tuk.1	0
chr4	75718687	75720096	1410	*	8.57	9	-0.43	0.00405	0.0316	ENSG00000174808	BTC	betacellulin	WT_enrich	NA	Promoter (<=1kb)	4	75671448	75719882	48435	2	685	uc003hig.2	0
chr16	809926	814307	4382	*	8.73	9.16	-0.43	0.00709	0.0476	ENSG00000102854	MSLN	mesothelin	WT_enrich	NA	Promoter (<=1kb)	16	810765	818865	8101	1	10232	uc002cjt.1	0
chr18	3260623	3264638	4016	*	11.35	11.77	-0.42	8.18e-06	0.000213	ENSG00000118680	MYL12B	myosin light chain 12B	WT_enrich	NA	Promoter (<=1kb)	18	3262111	3278282	16172	1	103910	uc002klt.4	0
chr18	12701350	12704600	3251	*	10.83	11.25	-0.42	1.55e-05	0.000365	ENSG00000128789	PSMG2	proteasome assembly chaperone 2	WT_enrich	NA	Promoter (<=1kb)	18	12702987	12725658	22672	1	56984	uc002krj.2	0
chr17	74257794	74269052	11259	*	11.51	11.93	-0.42	2.1e-05	0.000472	ENSG00000185262	UBALD2	UBA like domain containing 2	WT_enrich	NA	Promoter (<=1kb)	17	74261286	74267379	6094	1	283991	uc010wsy.1	0
chr5	40676899	40680542	3644	*	9.7	10.12	-0.42	0.000193	0.00288	ENSG00000171522	PTGER4	prostaglandin E receptor 4	WT_enrich	NA	Promoter (<=1kb)	5	40680032	40693837	13806	1	5734	uc003jlz.3	0
chr13	29231048	29236326	5279	*	10.06	10.48	-0.42	0.000199	0.00296	ENSG00000132963	POMP	proteasome maturation protein	WT_enrich	NA	Promoter (<=1kb)	13	29233141	29253093	19953	1	51371	uc001usf.3	0
chr19	13904418	13909878	5461	*	10.8	11.22	-0.42	0.000296	0.00409	ENSG00000132003	ZSWIM4	zinc finger SWIM-type containing 4	WT_enrich	NA	Promoter (<=1kb)	19	13906274	13943044	36771	1	65249	uc002mxh.1	0
chr13	21633929	21636228	2300	*	10.88	11.3	-0.42	0.00035	0.00469	ENSG00000150457	LATS2	large tumor suppressor kinase 2	WT_enrich	NA	Promoter (<=1kb)	13	21547176	21634429	87254	2	26524	uc009zzs.3	0
chr5	101488753	101491338	2586	*	9.47	9.89	-0.42	0.000741	0.00842	ENSG00000173930	SLCO4C1	solute carrier organic anion transporter family member 4C1	WT_enrich	NA	Distal Intergenic	5	101569692	101632253	62562	2	353189	uc003knm.3	140915
chr1	212780168	212784515	4348	*	11.19	11.61	-0.42	0.000781	0.00878	ENSG00000162772	ATF3	activating transcription factor 3	WT_enrich	NA	Promoter (<=1kb)	1	212781970	212792589	10620	1	467	uc001hjj.3	0
chr7	32766790	32769202	2413	*	9.69	10.1	-0.42	0.00168	0.0159	NA	ZNRF2P1	zinc and ring finger 2 pseudogene 1	WT_enrich	NA	Promoter (<=1kb)	7	32767562	32769595	2034	1	441208	uc010kwk.2	0
chr6	99280134	99285140	5007	*	9.19	9.61	-0.42	0.00294	0.0247	ENSG00000184486	POU3F2	POU class 3 homeobox 2	WT_enrich	NA	Promoter (<=1kb)	6	99282580	99286666	4087	1	5454	uc003ppe.3	0
chr1	20959405	20961914	2510	*	8.96	9.38	-0.42	0.00307	0.0255	ENSG00000158828	PINK1	PTEN induced kinase 1	WT_enrich	NA	Promoter (<=1kb)	1	20959948	20978004	18057	1	65018	uc001bdm.3	0
chr1	62207644	62209209	1566	*	8.85	9.26	-0.42	0.00399	0.0313	ENSG00000132849	PATJ	PATJ crumbs cell polarity complex component	WT_enrich	NA	Promoter (<=1kb)	1	62208149	62579918	371770	1	10207	uc009waf.1	0
chr9	67293242	67294484	1243	*	8.88	9.3	-0.42	0.00404	0.0315	NA	AQP7P1	aquaporin 7 pseudogene 1	WT_enrich	NA	Distal Intergenic	9	67271410	67289492	18083	2	375719	uc004aep.1	-3750
chr1	997605	1000234	2630	*	8.92	9.34	-0.42	0.00482	0.0359	ENSG00000237330	RNF223	ring finger protein 223	WT_enrich	NA	Exon (uc001acl.1/uc001acl.1, exon 3 of 4)	1	1007126	1009687	2562	2	401934	uc021oen.1	9453
chr13	99127153	99132050	4898	*	8.77	9.19	-0.42	0.00522	0.0381	ENSG00000102572	STK24	serine/threonine kinase 24	WT_enrich	NA	Exon (uc001vnm.1/8428, exon 4 of 11)	13	99102455	99174341	71887	2	8428	uc001vnm.1	42291
chr17	58754172	58756009	1838	*	9.19	9.61	-0.42	0.00589	0.0416	ENSG00000141376	BCAS3	BCAS3 microtubule associated cell migration factor	WT_enrich	NA	Promoter (<=1kb)	17	58755172	59115415	360244	1	54828	uc010wow.1	0
chr19	46268410	46275852	7443	*	11.32	11.73	-0.41	5.47e-05	0.00103	ENSG00000177045	SIX5	SIX homeobox 5	WT_enrich	NA	Promoter (<=1kb)	19	46268043	46272497	4455	2	147912	uc002pdb.3	0
chr7	149319467	149322524	3058	*	10.42	10.83	-0.41	8.18e-05	0.00144	ENSG00000133624	ZNF767P	zinc finger family member 767, pseudogene	WT_enrich	NA	Promoter (<=1kb)	7	149244245	149321881	77637	2	79970	uc003wfx.2	0
chr13	98627545	98631171	3627	*	10.8	11.21	-0.41	0.00015	0.00235	ENSG00000065150	IPO5	importin 5	WT_enrich	NA	Promoter (<=1kb)	13	98628886	98664596	35711	1	3843	uc001vnf.1	0
chr18	9612818	9615828	3011	*	10.66	11.07	-0.41	0.000194	0.0029	ENSG00000154845	PPP4R1	protein phosphatase 4 regulatory subunit 1	WT_enrich	NA	Promoter (<=1kb)	18	9546789	9614268	67480	2	9989	uc010wzo.2	0
chr4	78077420	78080123	2704	*	9.85	10.26	-0.41	0.000226	0.00328	ENSG00000138764	CCNG2	cyclin G2	WT_enrich	NA	Promoter (<=1kb)	4	78078357	78091213	12857	1	901	uc003hkq.4	0
chr21	38337433	38339816	2384	*	9.9	10.31	-0.41	0.0011	0.0115	ENSG00000159267	HLCS	holocarboxylase synthetase	WT_enrich	NA	Promoter (<=1kb)	21	38123189	38338956	215768	2	3141	uc010gnb.3	0
chr19	54481656	54488083	6428	*	10.46	10.86	-0.41	0.00127	0.0129	ENSG00000284583	MIR935	microRNA 935	WT_enrich	NA	Promoter (<=1kb)	19	54485561	54485651	91	1	100126325	uc021vbd.1	0
chr19	40322644	40325244	2601	*	9.32	9.73	-0.41	0.00167	0.0159	ENSG00000105204	DYRK1B	dual specificity tyrosine phosphorylation regulated kinase 1B	WT_enrich	NA	Promoter (<=1kb)	19	40315990	40324841	8852	2	9149	uc002omi.3	0
[truncated: 5,217 more rows]
