# Supplementary material for: ALDH1A3-acetaldehyde metabolism potentiates transcriptional heterogeneity in melanoma
Source: Cell Rep. 2024 Jul 3;43(7):114406. doi: 10.1016/j.celrep.2024.114406 (PMC11290356; doi:10.1016/j.celrep.2024.114406)
Supplement: Table S5. Gene lists, related to Figures S3 and S4 [file mmc6.xlsx]

## Sheet: Table S5
Diff_RNAseq_Hi_gene_1144	H3Ac_ChIP_WT_Enrich_1599	TFAP2B_regulon50x_1675	Diff_RNAseq_Hi_overlap_Tfap2B_regulon_50x	H3K23Ac_Fc_2_2958	ACSS2_Hs_target_8848
GDNF	A4GALT	C4orf19	ZNF536	ISG15	XKR4
B3GAT1	AATK	C3orf80	LDLRAD4	AGRN	RP1
CSRP2	ABCB4	C1orf21	GRIA3	LINC01342	SOX17
LPL	ABHD17C	C11orf24	ITGA9	TNFRSF18	LYPLA1
IGFBP3	ACKR1	KIAA1468	PDZRN3	TNFRSF4	TCEA1
TUBB2B	ADAMTS16	KIAA2013	FGF13	DVL1	ATP6V1H
SHROOM4	ADAMTS20	C8orf37	SPRY4	MXRA8	OPRK1
SHISAL1	AFF3	C16orf87	SLC22A17	AURKAIP1	RB1CC1
ITIH5	ANKH	C1orf43	TTYH2	LOC105378586	ST18
HLA-DRB5	APLP2	C1orf216	FXYD7	MIB2	PCMTD1
CADM4	ARHGAP15	KIAA1324L	ATP8A2	SLC35E2B	SNTG1
SHROOM2	ARPP21	KIAA0319L	KLHL13	GABRD	RRS1
CHST2	ATP9A	AAK1	PKDCC	PRKCZ	MYBL1
FOXD2	B3GAT1	AATK	PLEKHB1	SKI	C8orf44-SGK3
ITGA9	B4GALT5	ABCA1	TTC28	LOC100129534	SGK3
GRK5	BAMBI	ABCA3	CRLF1	RER1	CSPP1
VWA1	BARX2	ABCG1	GRID2	TNFRSF14-AS1	ARFGEF1
LAMA4	BCL9	ABHD4	BORA	MEGF6	PREX2
RBPMS2	BMP6	ABI2	SERPINE2	TP73	C8orf34
HPN-AS1	C10orf90	ABL2	FAM124A	C1orf174	SULF1
RXRG	C1QTNF3	ABLIM1	MAML3	NPHP4	PRDM14
LSAMP	CACFD1	ABTB2	SNTB1	KCNAB2	NCOA2
PXDN	CACNA2D4	ACAP3	TBKBP1	RNF207	TRAM1
RASL10B	CAMK1	ACHE	GALNT2	HES3	EYA1
FLRT3	CCDC149	ACLY	NOVA1	ACOT7	MSC
TTYH2	CCN6	ACOT7	RXRG	PHF13	KCNB2
HLA-DMA	CERS4	ACSL1	MAF	THAP3	SBSPON
MAML3	CHRM3	ACSL3	GAS7	CAMTA1-AS2	RPL7
FGD4	CITED1	ACSL4	TFAP2B	UTS2	RDH10
FZD4	CNTN4	ACTB	LSAMP	ERRFI1	STAU2
THBS2	CNTNAP3B	ACTG1	EMILIN1	LINC01714	UBE2W
DCAF8L2	COBL	ACTN4	HMCN1	SLC45A1	TMEM70
DNAH9	COL18A1	ACTR1A	RAMP2	RERE	JPH1
STX1B	COL6A2	ACTR2	CDC42EP5	RERE-AS1	PI15
SCUBE3	COL8A2	ACVR1	ATP8B1	ENO1	CRISPLD1
CACNA2D4	CRMP1	ADAL	ITGB3	CA6	CRISP1
FABP7	CYB5R2	ADAM10	PRIMA1	SLC2A7	TFAP2D
GNAZ	CYP2J2	ADAM12	SHROOM4	SLC2A5	TFAP2B
MDGA2	DACT1	ADAM15	PTPRZ1	GPR157	PKHD1
ADGRA2	DIPK1B	ADAM17	FOXD3	H6PD	MCM3
AFAP1L1	DLG3	ADAM9	PKNOX2	SPSB1	PAQR8
COL2A1	DMBX1	ADAMTS1	NFATC2	LINC02606	EFHC1
FBN2	DTX1	ADAMTS3	AATK	TMEM201	TRAM2
RUNX1T1	DUSP10	ADCY6	PEX5L	CTNNBIP1	TMEM14A
SSUH2	DUSP15	ADCY7	POU3F2	LZIC	KCNQ5
DEPDC7	DYNLT3	ADCY9	SV2C	UBE4B	RIMS1
BORA	ECI2	ADD3	TSPAN13	RNU6-1	OGFRL1
PITPNM2	EFEMP2	ADIPOR1	NKD2	CENPS-CORT	SMAP1
RAB15	EGR3	ADK	THBS2	C1orf127	FAM135A
CCNF	EMID1	ADNP2	GRASP	TARDBP	COL19A1
SV2C	EMILIN3	ADSSL1	PELI2	MTOR	PHF3
OPLAH	ERO1B	AFAP1L1	EDNRB	FBXO2	PTP4A1
DLG3	FAM20C	AFAP1L2	TRPM3	C1orf167	LGSN
GALNT5	FAM210A	AGBL5	ID4	PLOD1	KHDRBS2
FHDC1	FAM78B	AGPAT1	MMP15	MIIP	PRIM2
NEK3	FARP1	AGRN	ERBB3	MIR7846	RAB23
A2M	FBXO32	AGTRAP	S1PR2	TNFRSF1B	BAG2
ATRNL1	FGF13	AIF1L	AFAP1L2	VPS13D	ZNF451
CLDN1	FGFR3	AIFM2	CHST6	SNORA59B	PTPN18
KIF18B	FLRT1	AIG1	CKB	KAZN	AMER3
MGAM	FNDC10	AJAP1	SOX6	TMEM51-AS1	ARHGEF4
FAM210B	FOXF1	AKAP13	PCDH1	FHAD1	FAM168B
GAS1	FRMD3	AKNA	PCSK2	CASP9	PLEKHB2
NYNRIN	FRMD4A	AKR1B1	BAMBI	PLEKHM2	HS6ST1
STARD13	FST	AKT1	SOX2	TMEM82	UGGT1
FEZ1	GALNT5	ALCAM	ADAM12	FBLIM1	KANSL3
ANKH	GNAL	ALDOA	GSN	UQCRHL	LMAN2L
MUC5B	GPC4	AMBRA1	FN1	SPEN	CNNM4
PFKFB3	GPC6	AMFR	PXDN	CLCNKA	CNNM3
DACT3	GPR37	AMIGO1	RNF157	FAM131C	ANKRD39
ATP9A	GRB10	AMIGO3	LOXL3	EPHA2	SEMA4C
SNN	GRIA3	AMMECR1	LOXL4	ARHGEF19	FAM178B
CLEC18A	GRK3	AMOTL1	FZD4	ATP13A2	ACTR1B
CNTNAP3	HDAC5	AMPD2	CADM4	PADI2	TMEM131
TP73-AS1	HDAC9	ANGPT2	NYNRIN	PADI6	CNGA3
S1PR3	HIVEP3	ANKMY2	TLE2	IFFO2	INPP4A
LRIG1	HOXB9	ANKRD27	CADM1	UBR4	COA5
PCDHGC3	ID4	ANKRD54	TMEM59L	MICOS10	MGAT4A
PRKG1	IGFBP3	ANKRD9	INPP5F	MICOS10-NBL1	TSGA10
ACTN2	INPP5F	ANKS1A	NEK3	NBL1	LYG2
LOXL4	INTS4P2	ANO8	MAN1C1	TMCO4	EIF5B
ZNF469	ITGB3	ANXA11	MGAT3	PLA2G2A	REV1
MPZ	ITGB8	AP2A1	SDC2	NA	AFF3
CLDN4	KAZN	AP2M1	STX1B	CDA	LONRF2
RHBDF1	KCNA4	APBB1	KCNMB4	KIF17	CHST10
CTSF	KCNF1	APLP1	DAAM2	SH2D5	NPAS2
IRS4	KCNN1	APOE	PCDH7	ECE1	RPL31
NECAB2	KCNS3	APP	GRB10	RAP1GAP	CNOT11
POU4F1	KDR	AQP1	TMEM117	USP48	RNF149
SRGAP2	KLF9	ARAP1	ENC1	HSPG2	CREG2
NRXN3	LAD1	ARAP2	ITGA10	CELA3A	RFX8
CAPS	LAMA4	ARFGAP1	SEMA3G	MIR4684	MAP4K4
CDK2AP1	LCE1D	ARFGAP3	TRIB2	HNRNPR	IL1R1
LINC00189	LDLRAD4	ARFIP1	CNTN4	ID3	IL18R1
KDM4A	LHX8	ARHGAP12	SOX10	LYPLA2	SLC9A2
NCALD	LINC00052	ARHGAP17	NCALD	MYOM3	TMEM182
ADAMTS20	LINC00290	ARHGAP23	NEDD9	STPG1	POU3F3
QSOX2	LINC01060	ARHGAP29	COL9A2	NCMAP-DT	TGFBRAP1
FCGR2A	LONRF2	ARHGAP31	EFEMP2	NCMAP	C2orf49
SNTA1	LOXL4	ARHGAP33	FBN2	SRRM1	FHL2
ZNF132	LRRC3	ARHGAP42	DMD	CLIC4	NCK2
MFGE8	LRRC4B	ARHGEF10	FZD7	MIR6731	TPP2
FBXO10	LRRK2	ARHGEF2	CPE	RUNX3	TEX30
PTGS1	MAGEA1	ARHGEF7	PMP22	MIR4425	BIVM
HLA-F	MCF2L	ARHGEF9	CTNNBIP1	SYF2	GULP1
MRPS30	MDGA2	ARID1A	C4orf19	LDLRAP1	COL3A1
NID1	MMP17	ARID4A	KREMEN1	MAN1C1	WDR75
FAM86DP	MRC2	ARL2BP	PRICKLE2	PAQR7	DNAH7
MICAL1	MRPS30	ARL4A	LIFR	SLC30A2	SLC39A10
CRELD2	MSI1	ARL6IP5	MEST	FAM110D	TMEFF2
UXS1	MSI2	ARMCX2	FHDC1	CNKSR1	NABP1
PLPP4	MYT1	ARPC1A	LAMA4	CRYBG2	MYO1B
PHF8	NDC80	ARPC1B	HJURP	RPS6KA1	GLS
SPARC	NECAB2	ARRB1	NPAS1	KDF1	NAB1
CKAP2	NES	ARSG	PELI1	TRNP1	MFSD6
ITGB2-AS1	NFKB1	ASAP1	TRIM62	TENT5B	INPP1
NKAIN1	NKD2	ASAP2	SDC3	SLC9A1	HIBCH
TMSB15A	NOL4L	ASB6	TMEM121	WDTC1	C2orf88
TF	NOVA1	ASB7	PRKCZ	TMEM222	OSGEPL1
LYNX1	NREP	ATF4	SLC5A3	SYTL1	STK17B
DAB2IP	NTM	ATF5	IGSF3	CD164L2	HECW2
DLX6	NTN1	ATF7IP	ARHGAP31	WASF2	GTF3C3
GNG4	NUP210	ATG16L2	PRSS23	AHDC1	ANKRD44
NRBP2	OLIG2	ATG9A	STARD13	FGR	SF3B1
IL1RAPL1	OTOGL	ATMIN	SFRP1	THEMIS2	COQ10B
LINC00877	PALM	ATP1A2	PCDH18	EYA3	HSPD1
KLF15	PALM2AKAP2	ATP1B1	GNAS	PTAFR	BOLL
ECI2	PAX6	ATP2A2	DLG3	MED18	PLCL1
SCN2B	PCDH18	ATP2C1	ICK	RCC1	HSFY1
SLC10A4	PCDHA3	ATP5G2	OLFML3	EPB41	HSFY2
ITGA4	PDE9A	ATP8A1	NCK2	MECR	C2orf69
LMBRD1	PDZRN3	ATP8A2	TGFBR3	PTPRU	SPATS2L
PIM3	PELI2	ATP8B1	EVI2A	TFAP2B	KCTD18
ARSJ	PFKFB3	ATP8B2	LIMD2	LINC01648	BZW1
EDA2R	PITPNC1	ATXN1	RHBDF1	MATN1	ORC2
LGALS7	PLAC8	ATXN2	FZD9	MATN1-AS1	CFLAR
NKD1	PLPP4	ATXN7L3	IGF1R	LAPTM5	CASP8
FZD9	PLPPR5	AUTS2	CAPN5	LINC01778	FZD7
CHST3	PMEPA1	AVPI1	TMTC4	SDC3	SUMO1
TEKT3	POU3F2	AZIN1	FAM89A	PUM1	BMPR2
PREP	PPP4R3C	B3GALT5	NLGN1	NKAIN1	FAM117B
ST3GAL6	PRIMA1	B3GAT3	AFAP1L1	TINAGL1	ICA1L
SIPA1L2	PRKCD	B4GALT1	DAGLA	HCRTR1	WDR12
KANK1	PRKG1	B4GALT4	NAB2	COL16A1	NBEAL1
ADRA2A	PTPRS	B4GALT6	LDLRAD3	ADGRB2	CYP20A1
KDELR3	PTPRZ1	C6orf62	ZMAT3	SPOCD1	ABI2
LINC01819	PXDN	BACE2	MAPK8IP1	PTP4A2	RAPH1
PER2	PXYLP1	BAIAP2	INSR	DCDC2B	PARD3B
SSH1	PYGB	BAIAP2L1		BSDC1	NRP2
HHAT	QPRT	BAMBI		KIAA1522	INO80D
RAB39A	RAB3D	BCAR1		YARS1	GPR1
MCAM	RAB4A	BCL11B		FNDC5	ZDBF2
UNC13A	RAD54L2	BCL2L11		RNF19B	ADAM23
GAS7	RASL10B	BCL7C		AK2	KLF7
FLT1	RGMA	BEAN1		TRIM62	CREB1
HMCN1	ROBO2	BFAR		ZNF362	METTL21A
SLC35F1	RPS6KA3	BICD2		A3GALT2	CCNYL1
AFAP1L2	RUNX1T1	BMF		PHC2	FZD5
NFATC2	SALL1	COMMD3-BMI1		ZSCAN20	PIKFYVE
COL19A1	SALL2	BMP2K		ZMYM6	PTH2R
HAPLN1	SCUBE3	BMPR1A		ZMYM1	MAP2
SPRY4	SDC2	BORA		KIAA0319L	UNC80
CADM3	SERPINF1	BRSK1		NCDN	KANSL1L
TAMALIN	SH3PXD2A	BTBD3		TFAP2E	ACADL
FST	SH3TC2	BTBD7		PSMB2	ERBB4
PDZD4	SHISA2	BTBD9		C1orf216	IKZF2
HLA-DOA	SHROOM2	BTRC		TEKT2	BARD1
RNF150	SIPA1L2	BZW2		COL8A2	PECR
SLC6A10P	SLC12A2	C1GALT1		MAP7D1	XRCC5
KCNS3	SLC12A5	C1QTNF1		TRAPPC3	RPL37A
CIITA	SLC22A17	CAB39		EVA1B	TNS1
PLP1	SLC24A2	CACNB2		STK40	ARPC2
TMEM108	SLC24A3	CADM1		OSCP1	GPBAR1
PRRX1	SLC26A2	CADM4		GNL2	AAMP
LRRC15	SLC27A1	CAMK2B		RSPO1	CTDSP1
CD200	SLC47A1	CAMK2D		MACF1	VIL1
ITIH6	SNRPB2	CAMK2N1		PPIEL	PLCD4
PKNOX2	SNTB1	CAMKK2		NT5C1A	TTLL4
APLP2	SORCS1	CANT1		HPCAL4	CYP27A1
NTN1	SOX10	CAP1		PPIE	WNT10A
TMEM98	SOX11	CAPG		LOC101929536	CDK5R2
MMP17	SOX5	CAPN1		TRIT1	IHH
POU3F2	SOX8	CAPN5		COL9A2	ZFAND2B
ST6GAL1	SPATA6	CAPN7		RIMS3	ABCB6
PXYLP1	SPOCK1	CASD1		KCNQ4	ATG9A
TIMP3	SPRY2	CASK		CITED4	STK16
ADAM23	SPRY4	CASKIN2		FOXO6	PTPRN
TMEM47	SRRM3	CAST		EDN2	DNPEP
PMEPA1	ST8SIA5	CAV1		HIVEP3	SPEG
C10orf90	STX1B	CAV2		P3H1	ASIC4
ZNF853	SVIL	CBFA2T3		SLC2A1	CHPF
HLA-DRB1	SYN3	CBFB		FAM183A	TMEM198
S1PR2	TAC1	CBL		PTPRF	SLC4A3
OLFML2A	TAFA3	CCDC85B		ST3GAL3	EPHA4
TUB	TAMALIN	CCDC88A		SLC6A9	PAX3
ABAT	TBC1D16	CCND1		ERI3	SGPP2
GRB10	TBC1D30	CCND2		TMEM53	UTP14C
ADCY1	TDRP	CCND3		ARMH1	KCNE4
OPRD1	TFAP2B	CCNK		BEST4	AP1S3
CECR2	THBS2	CCNYL1		PLK3	SERPINE2
SLC24A3	TLE3	CCPG1		PTCH2	DOCK10
MGAM2	TMEM47	CD151		UROD	NYAP2
ACAN	TMEM98	CD164L2		PRDX1	IRS1
PMP22	TMTC2	CD34		AKR1A1	AGFG1
MMP15	TP53I11	CD47		MAST2	SLC19A3
TSPAN11	TRABD2B	CD63		LRRC41	SPHKAP
HLA-DRA	TRIM2	CD83		MOB3C	PID1
GPR37	TTC28	CD99L2		EFCAB14	DNER
LRP3	TTYH1	CDC42BPA		LINC00853	TRIP12
ENPP2	UNC13A	CDC42BPG		PDZK1IP1	SLC16A14
ADGRL1	WNK2	CDC42EP3		TAL1	SP110
MYH14	YPEL2	CDC42EP5		FOXD2	CAB39
NES	ZNF469	CDC42SE1		TRABD2B	GPR55
TSPAN13	ZNF542P	CDH10		SKINT1L	PSMD1
SOX5	ZNF853	CDHR2		SPATA6	B3GNT7
DIRAS1	ABCA10	CDIPT		AGBL4	NPPC
CADM1	ABCB5	CDK18		FAF1	DIS3L2
DCHS1	ABCC13	CDK2AP1		TTC39A	ALPPL2
SLC24A2	ABCC4	CDK5		OSBPL9	ALPP
BEX4	ABR	CDK6		CALR4P	ALPI
MGP	ACSS3	CDK8		SHISAL2A	ECEL1
PTPRZ1	ACTBL2	CDKL2		LRP8	EIF4E2
SERPINE2	ACVR2B-AS1	CDKL5		SLC25A3P1	EFHD1
ARPP21	ADAM19	CDKN1A		DMRTB1	GIGYF2
SYTL5	ADAM28	CDKN2A		SSBP3	NGEF
GTSE1	ADAMTS10	CDKN2C		PARS2	INPP5D
SOX8	ADAMTS13	CDR2		TMEM61	ATG16L1
KDR	ADAMTS18	CEBPD		USP24	DGKD
FGF13	ADAMTS19	CELSR1		MIR4422	USP40
EYA1	ADAMTS5	CELSR2		LINC01755	MROH2A
BMP8B	ADAMTS6	CENPV		LINC01753	HJURP
PDZRN3	ADAMTSL1	CEP112		PLPP3	SPP2
DAAM2	ADAP1	CEP41		DAB1	ARL4C
GNG7	ADD3	CERS2		TACSTD2	SH3BP4
SERPINF1	ADGRB1	CERS5		LINC01135	AGAP1
ERBB3	ADGRG3	CHD7		LINC01358	GBX2
HLA-DPA1	ADGRG6	CHIC2		FGGY	IQCA1
FAM83D	ADGRL3	CHID1		C1orf87	ACKR3
TBX2	ADGRL4	CHN2		NFIA-AS2	COPS8
EDNRB	ADI1	CHPF		KANK4	MLPH
CEMIP	ADIPOQ-AS1	CHST11		DOCK7	LRRFIP1
LAMC3	ADRA1D	CHST12		ALG6	UBE2F
IL16	AEBP1	CHST14		PDE4B	SCLY
MRGPRX4	AFAP1	CHST3		GADD45A	ESPNL
HLA-DRB6	AFAP1-AS1	CHST6		DEPDC1	HES6
PALM	AGPAT5	CHSY1		HHLA3	PER2
CHRDL1	AKAP10	CIPC		CTH	TRAF3IP1
GAREM1	AKAP12	CKAP4		FPGT-TNNI3K	ASB1
FZD8	AKAP6	CKB		TYW3	TWIST2
SOX2	AKNA	CLASP1		PIGK	HDAC4
LINC01419	AKR1E2	CLASP2		LPAR3	NDUFA10
INPP5F	AKR7A2P1	CLIC4		CCN1	GPC1
MSC	ALDH1L2	CLINT1		ZNHIT6	DUSP28
TP73	ALG10B	CLIP3		LINC01140	RNPEPL1
HJURP	ALKBH3-AS1	CMPK1		RPAP2	AQP12A
RNF157	ALKBH8	CMTM5		BCAR3	AQP12B
TNC	AMER2	CNKSR3		GCLM	KIF1A
CHST6	AMPD3	CNN3		ABCA4	SNED1
GAL	ANGPT2	CNOT6		SLC44A3-AS1	PPP1R7
SOD3	ANKRD12	CNOT8		SLC44A3	HDLBP
PELI2	ANKRD20A9P	CNP		LINC02790	STK25
HLA-DQB2	ANKRD30A	CNTFR		VAV3	BOK
ANO1	ANKRD30B	CNTN4		CELSR2	ATG4B
BARX1	ANKRD30BL	COG3		SORT1	ING5
TP53I11	ANKRD62	COG4		EPS8L3	D2HGDH
ITGB3	ANKS1B	COL11A1		STRIP1	PDCD1
SOX11	ANO10	COL16A1		RBM15	FAM174A
FOLH1	ANO5	COL27A1		RBM15-AS1	ST8SIA4
ADAM12	ANO8	COL5A1		LAMTOR5-AS1	SLCO4C1
STMN3	ANOS1	COL6A1		KCNA10	PAM
ARHGDIG	ANP32C	COL9A2		ADORA3	CDH20
SLC18A1	ANXA1	COMMD8		CTTNBP2NL	PIGN
FGFR4	ANXA13	CORO2B		MOV10	TNFRSF11A
CEROX1	AOX1	COTL1		PPM1J	ZCCHC2
LOXL3	APBB2	COX5A		OLFML3	PHLPP1
ADAMTS4	APOC1	COX8A		SYT6	BCL2
CKB	APP	CPD		BCAS2	SERPINB8
HLA-DQA1	AQP7P1	CPE		NRAS	CDH7
LINC02119	ARAP1	CPLX2		SIKE1	CDH19
LINC01505	ARAP2	CPM		CASQ2	DSEL
FOXD3	ARHGAP12	CPNE2		MAB21L3	CNTNAP5
HLA-DMB	ARHGAP26	CPSF6		ATP1A1	TSN
GSN	ARHGAP26-AS1	CPSF7		ATP1A1-AS1	CLASP1
MSI1	ARHGAP29	CRADD		LINC01762	TFCP2L1
FGFBP2	ARHGAP44	CREB3L2		CD58	INHBB
FAM78B	ARHGAP6	CREB3L4		IGSF3	RALB
SPON2	ARHGEF10L	CREB5		LINC02868	TMEM185B
TRIB2	ARHGEF16	CRELD1		CD2	PTPN4
EXTL1	ARHGEF26	CRELD2		CD101	SCTR
SLC19A3	ARHGEF28	CRIP1		LOC101929099	C2orf76
NRCAM	ARMCX5-GPRASP2	CRLF1		TENT5C	C1QL2
PCDH1	ARNT2	CRLF3		GDAP2	EN1
LINC01198	ARPC1A	CROCC		TBX15	INSIG2
TRIM9	ARRDC3	CROT		LOC105378933	CCDC93
FARP1	ARRDC4	CRTC1		WARS2-AS1	DDX18
GRIK2	ARSG	CSK		LINC00622	DPP10
PARM1	ARX	CSNK1E		PHGDH	ACTR3
PPP4R3C	ASB3	CSNK1G3		SRGAP2C	SLC35F5
SLC47A1	ASB7	CSPG4		RNVU1-18	LYPD1
BAMBI	ASIC2	CTBP2		PPIAL4D	MGAT5
KCNC3	ASNS	CTDNEP1		NUDT17	TMEM163
CD74	ASTN1	CTDSPL		ITGA10	RAB3GAP1
TAC1	ATF3	CTGF		LIX1L	R3HDM1
S100B	ATOH8	CTIF		ANKRD34A	MCM6
IGSF3	ATP23	CTNNA1		POLR3GL	DARS
KCNN1	ATP2A2	CTNNA3		HYDIN2	THSD7B
GPC4	ATP5F1D	CTNNBIP1		PRKAB2	MAPKAPK2
LRRC4B	ATP5F1EP2	CTNND1		BCL9	RASSF5
OLIG2	ATP5MGL	CTNND2		GJA5	SRGAP2
FREM2	ATP8B4	CTNS		GPR89B	AVPR1B
MMP8	ATXN1	CTTNBP2		MIR5087	SLC26A9
SHANK3	ATXN10	CTXN1		LINC01138	ELK4
RNF125	ATXN2	CUEDC1		H2AC21	CDK18
FRMD4B	AUTS2	CUL3		OTUD7B	KLHDC8A
PLAT	B3GAT1-DT	CXCR4		LOC105371433	NUAK2
SPATA13	B3GLCT	CXXC4		CA14	TMCC2
LINC00327	B3GNT4	CXXC5		FALEC	DSTYK
ATP7B	B3GNT5	CYP39A1		ENSA	NFASC
COL9A3	BAG3	KIAA1549		MINDY1	LRRN2
TESC	BAHCC1	DAAM2		ZNF687-AS1	PIK3C2B
ATP10B	BASP1	DAG1		PI4KB	PPP1R15B
TNFRSF19	BASP1P1	DAGLA		SELENBP1	ETNK2
DSTN	BATF2	DAP		CGN	SOX13
HLA-DQB1	BCAR3	DBP		LINGO4	OPTC
GRAMD4	BCAS3	DCAF17		THEM5	PRELP
SLC12A7	BCHE	DCAF5		THEM4	CHI3L1
NCK2	BCR	DCBLD2		S100A11	ADORA1
BRSK2	BEAN1	DCLK2		FLG-AS1	TMEM183A
COL18A1	BEND5	DCTN1		S100A6	ADIPOR1
RFLNB	BEST1	DCUN1D4		S100A5	KDM5B
EMILIN3	BEST2	DDB1		S100A2	SYT2
TMTC2	BEX2	DDI2		S100A16	PTPN7
UBE2C	BHLHE40-AS1	DDR1		S100A1	ARL8A
RAPGEF4	BICC1	DDT		INTS3	RNPEP
SNRPB2	BIVM	DEAF1		SLC27A3	TIMM17A
TRPM8	BLM	DEDD		LOC343052	SHISA4
GPC6	BMP2	DEK		DENND4B	NAV1
HOXB2	BRAF	DENND1B		CRTC2	CSRP1
TSPAN15	BRD7P3	DENND2A		C1orf43	PHLDA3
CLCN5	BRINP3	DENND3		HAX1	TNNT2
IGSF11	BTBD11	DENND4B		UBE2Q1	IGFN1
GNG2	BTC	DENND4C		ADAR	CACNA1S
GLDC	BTG1	DENND5A		KCNN3	KIF21B
GASK1B	BTRC	DEPDC5		PBXIP1	GPR25
TRIM51	C11orf96	DERL2		ZBTB7B	CAMSAP2
PPM1E	C17orf97	DEXI		DCST1-AS1	ZNF281
TRPV4	C1D	DGKD		KRTCAP2	NR5A2
ATP10A	C1GALT1C1	DHH		GBAP1	PTPRC
ROPN1B	C1orf100	DHX35		FAM189B	ATP6V1G3
DUSP10	C1orf115	DIABLO		MSTO2P	LHX9
KLHL13	C1orf216	DIP2C		SYT11	C1orf53
MATN3	C1QTNF4	DISC1		ARHGEF2	DENND1B
SPRY2	C1QTNF6	DIXDC1		SMG5	ZBTB41
ALK	C1QTNF8	DKK1		RHBG	ASPM
ENC1	C20orf203	DLC1		MEF2D	KCNT2
TAFA2	C20orf204	DLG3		BCAN	B3GALT2
SLC1A1	C20orf85	DLG4		NES	CDC73
CTHRC1	C21orf91	DLGAP1		SH2D2A	GLRX2
RLBP1	C3	DLL3		NTRK1	UCHL5
NPTX2	C4orf45	DMD		CYCSP52	RGS2
FXYD6	C4orf48	DMTF1		ETV3	RGS1
IGF2BP2	C7orf65	DNAI2		KIRREL1	RGS18
FZD7	C7orf66	DNAJA1		CD1D	BRINP3
TPM1	C9orf106	DNAJB2		AIM2	PLA2G4A
PRSS23	CA10	DNAJC3		DUSP23	PDC
PPIAP46	CABCOCO1	DNMT3A		VSIG8	IVNS1ABP
UGT8	CACNA1A	DOCK1		CFAP45	TRMT1L
ATRN	CACNA2D3	DOCK11		IGSF9	RNF2
LEF1	CACNG6	DOCK6		KCNJ10	EDEM3
FRMPD4	CADPS	DOCK7		IGSF8	C1orf21
OVOS2	CAMK1D	DOLPP1		ATP1A2	TSEN15
GPX7	CAND1	DPF1		CASQ1	COLGALT2
TCF7L1	CARS1	DPF3		NHLH1	RGL1
TCAF2	CASZ1	DPYS		VANGL2	ARPC5
TBC1D16	CATSPERE	DPYSL3		SLAMF1	NCF2
EMP2	CBARP	DPYSL5		LY9	SMG7
MAF	CBR3-AS1	DRAM2		ITLN2	NMNAT2
NUP210	CBS	DSCR3		USF1	LAMC2
RAB7B	CBX8	DSEL		B4GALT3	LAMC1
KPNA2	CCDC102B	DTX4		NR1I3	SHCBP1L
SOX10	CCDC33	DUS3L		CFAP126	DHX9
NACC2	CCDC71L	DUSP2		FCGR2A	RGS8
GALNT2	CCDC91	DUSP4		HSPA6	GLUL
KREMEN1	CCDC93	DUSP7		FCRLB	CACNA1E
FAM221A	CCL2	DUSP8		OLFML2B	IER5
TRAF1	CCL22	DYNC1H1		MIR556	STX6
YPEL2	CCNG2	DYNLT1		SH2D1B	XPR1
AURKA	CCNY	DZIP1		DDR2	ACBD6
PRIMA1	CCT6P3	EBF4		CCDC190	LHX4
NKD2	CCZ1P-OR7E38P	EDIL3		RGS4	CEP350
RHOJ	CD58	EDNRB		RGS5-AS1	TOR1AIP2
CTSK	CD9	EFCAB14		LMX1A	TOR1AIP1
IL1RAP	CDC42EP1	EFEMP2		RXRG	TDRD5
ITGA10	CDCP1	EFHB		LRRC52-AS1	SOAT1
MYO1E	CDH11	EFHD1		MIR3658	ABL2
NDRG4	CDH18	EFNA5		MIR921	TOR3A
MSI2	CDH2	EFR3B		FAM78B	FAM20B
CDK1	CDH8	EFS		LINC01675	RALGPS2
LINC00937	CDH9	EGFL7		TADA1	TEX35
EPHB3	CDK5R2	EGFL8		GPA33	RASAL2
BMP7	CDKAL1	EGFLAM		STYXL2	PAPPA2
ADARB1	CDKL2	EHD1		MPZL1	KIAA0040
PKDCC	CDKN1B	EHD3		GPR161	RABGAP1L
BCL9	CDKN1C	EHD4		SFT2D2	SERPINC1
BMP6	CDKN2AIP	EHMT2		MIR557	ZBTB37
SYN3	CDKN2B-AS1	EIF1AY		LOC101928565	PRDX6
DYNLT3	CDR1	EIF2D		XCL1	SUCO
SCAT8	CDRT15L2	EIF4E3		DPT	DNM3
INCENP	CDRT15P3	EIF4G3		GORAB-AS1	VAMP4
C3orf70	CDYL2	EIF5A2		PRRX1	FMO1
FREM1	CEBPD	ELK3		MROH9	GORAB
TEX41	CEBPG	ELK4		PRRC2C	METTL11B
MYO1D	CENPBD1P1	ELMO2		MYOC	SCYL3
SPSB4	CENPN	ELOVL1		SUCO	F5
CPN1	CEP192	ELOVL5		FASLG	SLC19A2
C5orf58	CEP70	ELOVL6		TNFSF18	ATP1B1
PIF1	CFAP20DC	EMILIN1		RC3H1	DPT
PPP4R4	CFAP299	EML3		RABGAP1L	XCL1
PXDC1	CFAP99	ENC1		KIAA0040	TBX19
ARHGAP15	CFD	ENG		BRINP2	SFT2D2
COBL	CFHR4	ENO1		SEC16B	GPR161
SHISA2	CHAC1	ENPP1		TOR3A	DCAF6
TLE3	CHD5	ENPP5		AXDND1	MPC2
ARHGEF40	CHMP6	ENTPD7		TOR1AIP2	ADCY10
LINC01060	CHRNA9	EPC2		CEP350	MPZL1
AMOT	CHST11	EPHA2		QSOX1	CREG1
ACKR1	CHST15	EPHB2		KIAA1614	POU2F1
MUC7	CHST5	EPHB6		KIAA1614-AS1	ILDR2
GRM8	CHST7	EPN2		STX6	TADA1
CTXND1	CHSY1	EPS8		LINC01732	FAM78B
FBLN1	CHSY3	ERBB2		LINC01344	UCK2
MIR3681HG	CIBAR2	ERBB3		RGS16	ALDH9A1
CDC42EP5	CIPC	ERO1L		SHCBP1L	RXRG
ART3	CIRBP	ESPL1		NMNAT2	LMX1A
LAD1	CLDN11	ETF1		NCF2	PBX1
GJB1	CLDN2	KIAA1217		ARPC5	NUF2
ALPL	CLEC3B	ETV3		TSEN15	HSD17B7
SMO	CLIP1	ETV4		C1orf21	UHMK1
COLGALT2	CLVS2	ETV5		EDEM3	OLFML2B
UCN2	CMTM7	ETV6		NIBAN1	ATF6
BST1	CNGA2	EVA1C		GS1-279B7.1	FCGR2B
TNFAIP6	CNIH3	EVC		LINC01037	FCGR2A
GBP2	CNST	EVI2A		RGS1	TOMM40L
TRPM3	CNTN6	EXOC4		MIR4426	FCER1G
DBNDD1	CNTNAP2	EXOC5		GLRX2	USP21
CENPO	CNTNAP5	EXT1		LINC01031	DEDD
SRRM3	COL21A1	F3		LINC01724	ARHGAP30
RNF128	COL22A1	FAAH		CFHR2	USF1
ITGB8	COL5A1	FADS3		DENND1B	TSTD1
SALL2	COL6A3	FADS6		C1orf53	CD84
TCN1	COLCA2	FAM114A1		NEK7	VANGL2
CTNNBIP1	COLEC12	FAM124A		LINC02789	PEX19
ANK3	COP1	FAM13B		NR5A2	DCAF8
GLB1L2	COPS8	FAM149B1		DDX59-AS1	ATP1A2
FAM89A	CPA6	FAM160B1		CAMSAP2	IGSF8
VCX	CPNE4	FAM160B2		GPR25	KCNJ9
TMTC4	CPT1C	FAM162A		TMEM9	KCNJ10
ADAMTS8	CPXCR1	FAM178B		TNNT2	VSIG8
TXK	CRADD	FAM185A		LAD1	SLAMF8
ARHGAP31	CREB5	FAM189B		TNNI1	DUSP23
SDC2	CRLF2	FAM19A4		PHLDA3	CADM3
CENPA	CRTC1	FAM20B		CSRP1	OR10Z1
B4GALNT3	CRYL1	FAM212A		RPS10P7	FMN2
DIPK1B	CSMD1	FAM212B		NAV1	RGS7
MEST	CSNK1A1L	FAM214A		MIR5191	OPN3
PALD1	CTAGE1	FAM3C		ELF3	EXO1
PLEKHG1	CTDSP2	FAM45A		UBE2T	SDCCAG8
HASPIN	CTNNA1	FAM46A		PPP1R12B	AKT3
ADAMTS16	CTSS	FAM46C		SYT2	ZBTB18
NEDD9	CTTNBP2	FAM49A		KDM5B	C1orf100
EFEMP2	CX3CL1	FAM84B		ACTG1P25	ADSS
SLAIN1	CXADRP3	FAM89A		PPFIA4	DESI2
AIM2	CXCL1	FAR1		MYOG	COX20
CIB2	CXCL3	FARP2		ADORA1	HNRNPU
FNDC10	CXCL8	FARSB		MYBPH	KIF26B
RGMA	CYB5R3	FASN		CHIT1	SMYD3
TENT5A	CYFIP2	FASTK		LINC01353	TFB2M
FCRLA	CYP2S1	FBLIM1		BTG2	CNST
VANGL2	CYP2W1	FBLN2		OPTC	SCCPDH
MEX3A	CYRIA	FBN2		ATP2B4	AHCTF1
SH3TC2	D21S2088E	FBXL3		SNRPE	CDC42BPA
SEMA4C	DAB2	FBXL5		PIK3C2B	PSEN2
DNM3	DAP	FBXL7		NUAK2	LIN9
COL9A2	DCAF13P3	FBXO2		CDK18	ACBD3
FLRT1	DCAF4L2	FBXO42		SLC45A3	H3F3A
COL14A1	DCBLD2	FBXO44		SLC26A9-AS1	H3F3B
DUSP9	DCC	FCHSD2		RAB7B	LEFTY2
RCAN1	DCLK3	FGD6		RHEX	PYCR2
GRK3	DCP2	FGF13		RASSF5	LEFTY1
HOXB8	DCT	FGFR1		DYRK3	TMEM63A
AATK	DENND11	FGFRL1		FCMR	EPHX1
APOD	DENND2A	FHDC1		PIGR	CNIH4
SCRG1	DERL1	FHL3		MIR29B2	WDR26
LITAF	DHRS3	FICD		CD34	CNIH3
CDS1	DISP3	FIGN		PLXNA2	LBR
TSPAN33	DKK1	FKBP10		LINC01698	ENAH
HYLS1	DKK3	FKBP5		CAMK1G	SRP9
FN1	DLC1	FKBP8		HSD11B1-AS1	DEGS1
MRC2	DLG2	FKBP9		TRAF3IP3	FBXO28
RASA3	DLG5	FKBPL		UTP25	TP53BP2
SLC29A4	DLGAP1	FKRP		SYT14	CAPN2
TRO	DLGAP1-AS1	FLOT1		SERTAD4	SUSD4
FXYD3	DLX1	FLRT2		HHAT	HLX
ZNF536	DLX2	FLYWCH1		RD3	C1orf115
DACT1	DMKN	FN1		LINC01693	MARK1
NEURL1B	DMRT2	FNDC3A		NENF	RAB3GAP2
KCNMB4	DNAH17	FNDC3B		RPS6KC1	IARS2
IQGAP3	DNAH5	FNIP1		PROX1	EPRS
EGR3	DNAJB8-AS1	FNTA		SMYD2	SLC30A10
C1QTNF3	DOC2B	FOXC1		LINC02869	LYPLAL1
SLITRK6	DOCK11	FOXD3		LYPLAL1-AS1	RRP15
FGFR3	DOCK9	FOXO1		ZC3H11B	SPATA17
TEX15	DOK5	FRMD6		MTARC1	GPATCH2
APBA1	DPPA2P3	FRMD8		LINC01655	ESRRG
CST2	DPYSL2	FRRS1L		TLR5	USH2A
ICAM5	DSEL	FRYL		SEPTIN7P13	KCTD3
FAM225B	DTL	FSD1L		CNIH3	KCNK2
LINC02188	DUSP1	FTH1		DNAH14	PTPN14
ANO3	DUSP2	FURIN		SRP9	SMYD2
ST8SIA5	DYNLRB2	FXYD1		LEFTY1	PROX1
PCDHA9	DYRK1B	FXYD5		PARP1	RPS6KC1
PLAC8	EBI3	FXYD7		ITPKB-IT1	ANGEL2
SULF1	EBLN2	FYN		CDC42BPA	VASH2
SESN3	ECE1	FZD3		SNAP47	BATF3
TRIM62	ECHDC3	FZD4		C1orf35	ATF3
PDE4B	EDEM1	FZD7		TRIM11	NENF
AFF3	EDN2	FZD9		LOC105373159	PPP2R5A
ATP8A2	EEPD1	G3BP2		GALNT2	DTL
GLUL	EFCAB13	G6PD		CAPN9	LPGAT1
PDLIM3	EFNB1	GAB1		AGT	NEK2
SALL1	EGFLAM	GAB2		C1orf198	SLC30A1
DMD	EGR2	GABBR1		TRIM67-AS1	TRAF5
EFNB3	EHD1	GABPB1		C1orf131	KCNH1
HIVEP3	EHD2	GABRQ		EXOC8	HHAT
SERTAD4	EIF4EBP1	GADD45A		DISC1-IT1	SERTAD4
CBX2	ELF3	GALNT12		SIPA1L2	SYT14
WNT5B	ELFN1	GALNT2		LINC01745	LAMB3
MAPK8IP2	ELFN2	GALNT3		LINC01354	CAMK1G
LDLRAD3	ELL	GALNT6		IRF2BP2	PLXNA2
PTN	ELN	GALNT7		GPR137B	CD34
FRMD5	EMBP1	GAPDH		CHRM3-AS1	CR2
AGK	EMILIN2	GAS6		FMN2	CNKSR3
PEX5L	EMX2OS	GAS7		FH	OPRM1
MYT1	ENAH	GATM		C1orf100	MTRF1L
SDC3	ENG	GATSL2		ADSS2	VIP
SEPTIN5	ENSA	GBA2		COX20	SYNE1
SLC28A3	EPB41L4A-DT	GDA		HNRNPU	ESR1
DAGLA	EPB41L4B	GDI1		EFCAB2	RMND1
C9orf64	EPHA4	GDPD5		KIF26B-AS1	ZBTB2
SORBS1	EPHA7	GFRA1		SMYD3	AKAP12
SORCS1	EPHB2	GFRA2		CNST	MTHFD1L
CSGALNACT1	EPRS1	GJA1		NLRP3	PLEKHG1
RAD54L2	EPS8L3	GLG1		OR2AK2	IYD
HAPLN3	ERAP2	GLI1		MIR3124	LRP11
PALM3	ERBB2	GLT8D1		ZNF672	LATS1
AMACR	ERG	GMPPB		DIP2C	GINM1
KIRREL1	ERGIC1	GNA11		LINC02669	ZC3H12D
CNTNAP3B	ESM1	GNA12		MIR6078	TAB2
PCSK1N	ESRRG	GNAI2		LINC02561	UST
HAND2	ESYT3	GNAO1		LASTR	SASH1
PIANP	ETF1	GNAQ		GDI2	STXBP5
POGLUT2	ETS1	GNAS		RBM17	RAB32
B4GALT5	ETS2	GNB2		MIR3155A	GRM1
SIRPA	EYA4	GNB4		PFKFB3	FBXO30
WDR91	F11R	GNG11		LINC02649	EPM2A
TFAP2B	F2	GNG12		LINC00707	UTRN
COL9A1	F2RL2	GNL3L		ITIH5	STX11
LDLRAD4	FAIM2	GOLGA1		CELF2	SF3B5
C1orf198	FAM102A	GOLIM4		FRMD4A	PLAGL1
COL5A2	FAM135B	GOLPH3		MINDY3	LTV1
HAGLR	FAM167A	GPC1		CUBN	PHACTR2
C4orf19	FAM181B	GPCPD1		TRDMT1	PEX3
CUBN	FAM201A	GPD1L		VIM-AS1	AIG1
TTC28	FAM204A	GPD2		KIAA1217	HIVEP2
PYGB	FAM241A	GPM6B		ARHGAP21	VTA1
PDIA6	FAM27C	GPR137		ENKUR	NMBR
SPATA6	FAM9A	GPR155		YME1L1	CITED2
EMID1	FARS2	GPR173		C10orf126	HECA
CHEK2	FAT3	GPR85		LYZL1	REPS1
LRRK2	FBXL17	GPRIN1		SVIL-AS1	CCDC28A
LINGO1	FBXL21P	GPS1		SVIL	HEBP2
LOC102724788	FBXO2	GPSM3		LINC02644	PERP
LINC00326	FBXO31	GRAMD1A		ARHGAP12	OLIG3
ABHD17C	FCGR1CP	GRAMD1B		KIF5B	IFNGR1
IGF1R	FENDRR	GRASP		IATPR	SLC35D3
ANGPTL1	FERMT1	GRB10		PARD3	MAP3K5
AZGP1	FERMT3	GREB1		PARD3-AS1	MAP7
TAFA3	FEZF1-AS1	GRIA3		ZNF33A	MTFR2
SYT3	FGD5	GRID2		ZNF37BP	PDE7B
ST8SIA1	FGF12	GRIK4		RASGEF1A	AHI1
ZNF641	FGF18	GRIK5		TMEM72	MYB
SLC26A2	FGF19	GRIN3A		TMEM72-AS1	SGK1
CACNA1D	FGF9	GRIPAP1		RASSF4	TBPL1
SASH1	FHL1	GRK6		ZNF22	TCF21
HOXA3	FHL2	GSE1		ANTXRLP1	EYA4
OSBPL6	FHOD3	GSN		ARHGAP22	RPS12
TMOD1	FIGNL2	GYPC		ARHGAP22-IT1	VNN1
NDE1	FLI1	H1F0		MBL2	STX7
LONRF2	FLJ46284	HACE1		BICC1	ARG1
ALX4	FLJ46906	HAUS3		ZNF365	AKAP7
RTKN	FLOT1	HAUS7		EGR2	L3MBTL3
PRH1	FMNL2	HBEGF		NRBF2	LAMA2
TPX2	FNTB	HCN1		COL13A1	KIAA0408
GRID1	FOXA1	HDAC6		LRRC20	ECHDC1
SIPA1	FOXC1	HDDC2		CHST3	RNF146
KIAA1755	FOXG1	HDLBP		SPOCK2	RSPO3
STON2	FOXJ1	HECTD2		DDIT4	CENPW
PTPRU	FOXK2	HELZ		DNAJB12	TRMT11
BCL11A	FOXL1	HERC3		PPP3CB-AS1	NCOA7
COL4A1	FRY	HERC4		FUT11	HEY2
RAB3D	FSCB	HEXIM1		CAMK2G	HDDC2
TICRR	FSIP2	HEXIM2		VDAC2	RNF217
IRX5	FUT9	HEY1		LRMDA	NKAIN2
VSTM2B	FYN	HEY2		KCNMA1	TRDN
NTM	FZD10-AS1	HIC1		LINC00595	CLVS2
SEMA3G	GAB3	HIP1		ZMIZ1-AS1	RWDD1
SCIN	GABRA2	HIPK2		ZMIZ1	DSE
NPPC	GABRA5	HIVEP1		PPIF	NT5DC1
PARVG	GABRB1	HIVEP2		ZCCHC24	HS3ST5
LRRC3	GABRB3	HJURP		LOC729815	HDAC2
PLEKHB1	GABRE	HLF		PLAC9	FAM229B
APMAP	GABRG3	HMCN1		MAT1A	FYN
ALDH1A3	GAK	HMOX1		TSPAN14	TRAF3IP2
MATN2	GALNT10	HNRNPUL1		CCSER2	REV3L
ENTPD6	GALNT7	HOMER1		OPN4	SLC16A10
SOX6	GARRE1	HOOK3		LDB3	RPF2
BMS1P10	GATA5	HPCAL1		RNLS	AMD1
TMEM117	GATA6-AS1	HPGDS		STAMBPL1	CDK19
TMEM179	GATD3A	HPSE		LIPA	SLC22A16
HLA-B	GBX1	HR		LINC00865	DDO
SEPTIN3	GCAT	HS2ST1		FGFBP3	METTL24
ANKS4B	GCNT1	HSP90B1		CPEB3	CDC40
WWP2	GDI1	HSPA4L		CYP26A1	WASF1
FAM124A	GDNF-AS1	HSPA9		MYOF	GPR6
ARHGEF11	GEM	HSPG2		SLC35G1	FIG4
EMILIN1	GFOD1	HTATIP2		SORBS1	ZBTB24
EHD3	GFPT1	HTATSF1		TM9SF3	MICAL1
COL4A2	GFRA1	HUNK		LCOR	CD164
MEOX2	GGT8P	HYAL1		UBTD1	SESN1
VLDLR	GJA3	HYAL2		PI4K2A	FOXO3
MRGPRX3	GKAP1	ICK		LOXL4	SNX3
MAG	GLI2	ID2		PYROXD2	NR2E1
CYP2J2	GLIPR2	ID4		HPS1	OSTM1
RGMB	GLIS1	IDH1		OLMALINC	SEC63
WNK2	GLRA3	IFT140		PDZD7	SCML4
CACNG7	GLRX3	IFT80		KCNIP2	SOBP
TWIST1	GLUD2	IGF1R		LDB1	PDSS2
ARSB	GMDS	IGF2BP2		ELOVL3	BEND3
CPE	GMDS-DT	IGF2R		PITX3	RTN4IP1
B3GALT2	GNPDA2	IGFBP4		FBXL15	PRDM1
POFUT1	GOLGA7B	IGSF3		SUFU	PREP
CHADL	GOLGA8S	IKBIP		CALHM3	POPDC3
DUSP15	GPCPD1	IKBKB		SH3PXD2A	BVES
LINC00052	GPR107	IKZF1		COL17A1	LIN28B
IL17D	GPR156	IKZF2		CFAP43	HACE1
TRABD2B	GPRC5A	IL12RB1		GSTO1	GRIK2
SH3PXD2A	GPRIN3	IL6R		ITPRIP	ASCC3
TNFAIP8L1	GPT2	IL6ST		LINC02620	SIM1
OPHN1	GRAMD1B	IMPAD1		SORCS1	FAM162B
CNIH2	GRASLND	INF2		XPNPEP1	RFX6
ERFE	GREM1	ING5		SMNDC1	VGLL2
SERPINA5	GRHL3	INPP4B		DUSP5	ROS1
MOK	GRIN3A	INPP5A		SMC3	DCBLD1
TOP2A	GRK2	INPP5E		RBM20	NUS1
SFRP1	GRM7	INPP5F		PDCD4	SLC35F1
RHBDL3	GS1-24F4.2	INPPL1		SHOC2	ASF1A
HTRA1	GSC	INSIG1		GPAM	MCM9
TUBB4A	GSTO2	INSR		LOC103344931	FAM184A
MBL2	GUSBP1	INTS8		CASP7	MAN1A1
FRMD3	GYPC	IP6K1		MIR2110	HSF2
CLTRN	H1-10-AS1	IPCEF1		AFAP1L2	PKIB
PCSK2	H3-3B	IPO9		ATRNL1	SMPDL3A
RAB4A	HAND2-AS1	IQSEC1		PNLIPRP2	GCC2
MGAT3	HAPLN2	IQSEC2		HSPA12A	LIMS1
SHC2	HAPLN4	IRAK1		EMX2OS	RGPD1
ROR2	HAS2	IRF2		CASC2	RGPD2
ERO1B	HAUS7	IRF2BP2		FAM204A	RGPD4
CLMN	HCN1	IRF4		CACUL1	RGPD3
GNAS	HELT	IRF8		NANOS1	RGPD5
SNTB1	HES1	IRS1		GRK5	RGPD6
NFKB1	HES4	IRS2		NSMCE4A	RGPD8
CXADR	HEXB	ISG20L2		BTBD16	P4HA1
PAPSS2	HEY1	ISLR2		HTRA1	OIT3
TMEM97	HGF	ITCH		DMBT1	MCU
CHRM3	HHIP	ITFG1		HMX3	MICU1
SCARA5	HIBADH	ITGA10		LHPP	DNAJB12
SKA3	HINT1	ITGA2		FAM53B-AS1	DDIT4
ZNF542P	HLCS	ITGA6		MIR4296	ANAPC16
SLC13A3	HMGA2	ITGA9		CTBP2	ASCC1
CDCA2	HMGB1	ITGAV		BCCIP	SPOCK2
OTUD7B	HMX3	ITGB1		FANK1	CHST3
TFAP2C	HNRNPA1L2	ITGB3		ADAM12	PSAP
LAPTM4B	HNRNPH2	ITGB4		C10orf90	CDH23
SLC22A17	HORMAD1	ITGB5		DOCK1	C10orf105
AMOTL1	HOXA4	ITM2B		NPS	UNC5B
COL6A2	HOXA5	ITM2C		PTPRE	PCBD1
TDRP	HOXB3	ITPK1		MKI67	SGPL1
CHRM1	HOXB7	ITPR3		EBF3	TBATA
CRLF1	HOXC13-AS	ITPRIPL2		CTAGE7P	ADAMTS14
PPP1R14C	HOXD11	JADE2		DPYSL4	PALD1
ACP3	HPCAL1	JAG1		STK32C	NODAL
TMX4	HS3ST3B1	JAK2		ADAM8	EIF4EBP2
PGBD5	HTR1B	JARID2		FUOM	NPFFR1
RPN2	ICAM1	JDP2		ECHS1	PPA1
GJA5	ICE1	JMJD1C		MTG1	TYSND1
CCNJL	ICOSLG	JUNB		ODF3	COL13A1
ELOVL2	ID1	JUP		PGGHG	NEUROG3
OGDHL	ID2	KCNA2		IFITM2	TSPAN15
PCDH7	IDO2	KCNK2		PKP3	TACR2
REM1	IER3	KCNK5		ANO9	HK1
CDC42EP3	IFNB1	KCNMB4		LRRC56	HKDC1
FAM171A2	IGF2BP2-AS1	KCNT2		LMNTD2	VPS26A
CCN6	IGFBP7	KCTD1		RASSF7	DDX50
KRT9	IGFN1	KCTD12		MIR210HG	STOX1
RASD2	IL13RA1	KCTD15		EPS8L2	CCAR1
PTPRS	IL18R1	KCTD18		GATD1	TET1
PLCG2	IL1A	KCTD3		MUC6	SLC25A16
EPHA3	IL1B	KDELC2		BRSK2	DNA2
KCNA4	IL1RL2	KDELR1		CTSD	RUFY2
TBC1D30	IL6	KDELR2		TNNI2	HNRNPH3
THSD1	IMPA2	KDM4B		LSP1	MYPN
AGMO	INAVA	KDM7A		TNNT3	HERC4
TTF2	INHBA	KIF21A		TSSC4	SIRT1
SLCO5A1	INHBA-AS1	KIF26B		KCNQ1OT1	CTNNA3
FBXO7	INS-IGF2	KIFC3		SLC22A18AS	LRRTM3
TMEM132A	IPCEF1	KIRREL		SLC22A18	JMJD1C
HHEX	IPO11-LRRC70	KLF10		CARS1	REEP3
RIMS4	IPO5	KLF2		OSBPL5	NRBF2
DHCR24	IRAK2	KLHDC3		STIM1	EGR2
PCDHA1	IRF2BP1	KLHDC4		TRIM34	ADO
DTX1	IRS2	KLHL13		APBB1	ZNF365
CDCA8	IRX1	KLHL15		HPX	RTKN2
CD109	ISCA2	KLHL21		ARFIP2	ARID5B
PTPN3	ISLR	KLHL25		DNHD1	RHOBTB1
NPAS1	ISM1	KLHL5		TPP1	CDK1
PAX6	ISM1-AS1	KMT2C		PPFIBP2	ANK3
PROM1	ISM2	KMT2D		CYB5R2	CCDC6
CXCL16	ITGA1	KPNA1		TUB-AS1	SLC16A9
CAMP	ITGA2	KREMEN1		LMO1	PHYHIPL
MGLL	ITGA5	KSR1		DENND2B	BICC1
PDE3B	ITPRID2	L1CAM		SCUBE2	UBE2D1
PRKCD	ITSN2	LAMA4		TMEM41B	IPMK
NTS	JADE1	LAMA5		ZNF143	PCDH15
HLA-DPB1	JAG1	LAMB1		LINC02709	GNAZ
H19	JARID2	LAMC1		CAND1.11	RAB36
INTS4P2	JDP2	LASP1		AMPD3	BCR
SERTM1	JMY	LATS2		ZBED5-AS1	SPECC1L
USP53	JPH1	LAYN		MICAL2	ADORA2A
CDCA4	JUNB	LDB2		PARVA	GUCD1
USP27X	KANK3	LDLRAD3		TEAD1	SUSD2
LARGE1	KCNG1	LDLRAD4		RRAS2	CABIN1
RCAN3	KCNH8	LEPROT		INSC	DERL3
RFTN2	KCNIP4	LEPROTL1		MIR6073	MMP11
KALRN	KCNJ12	LGALS1		PLEKHA7	MCM3AP
SIRPB1	KCNJ15	LGALSL		NUCB2	LSS
SNTB2	KCNJ3	LGI4		ABCC8	FTCD
SPRR2D	KCNJ4	LGR6		KCNC1	COL6A2
LZTS3	KCNK2	LHFPL4		SLC25A51P4	PCBP3
HOMER2	KCNK6	LHPP		SAA1	SLC19A1
PCDHB11	KCNN2	LHX6		MIR3159	COL18A1
ID4	KCNQ3	LIFR		LDHA	POFUT2
PCDHGA12	KCNS1	LIMA1		IGSF22	ADARB1
LIMD2	KCTD6	LIMCH1		PTPN5	FAM207A
CRMP1	KDM4C	LIMD1		E2F8	SUMO3
UBE2T	KDM7A-DT	LIMD2		LOC100126784	KRTAP10-7
HSD17B3	KHNYN	LIMK1		NAV2	KRTAP10-7
DMRTA1	KIAA0319L	LIMS2		MIR4694	KRTAP10-7
KCNF1	KIAA1549L	LIPE		PRMT3	KRTAP10-7
CSTF1	KIF21B	LMBR1		NELL1	KRTAP10-7
ZSWIM5	KISS1R	LMCD1		ANO5	LRRC3
GALNT16	KLF7	LMLN		SLC5A12	TRPM2
GRIA3	KLHL14	LMO4		FIBIN	ICOSLG
RPS6KA3	KLHL29	LMTK2		LGR4-AS1	LOC102723996
INSR	KLHL30	LNPEP		METTL15	TRAPPC10
FBLN5	KRT86	LNX1		LINC02546	AGPAT3
NOL4L	KSR1	LONP2		ARL14EP	CSTB
MCF2L	KY	LOXL3		DCDC1	PDXK
BTN2A2	LAMA1	LOXL4		WT1	CASP14
KIFC1	LAMC1	LPAR1		QSER1	CCDC105
NKILA	LAPTM5	LPAR4		KIAA1549L	SLC1A6
SHE	LATS2	LPIN1		C11orf91	MIER2
BMP8A	LAYN	LPIN2		LMO2	C2CD4C
STK32B	LBH	LPP		ABTB2	SHC2
KIF26A	LCN2	LRFN1		EHF	TPGS1
MAGEA1	LHFPL2	LRFN4		APIP	CDC34
PRICKLE2	LHFPL4	LRP10		CD44	BSG
PRSS33	LHPP	LRP11		SLC1A2	HCN2
HDAC9	LIMK2	LRP12		FJX1	POLRMT
ZNF556	LINC00161	LRP4		TRIM44	FGF22
A4GALT	LINC00221	LRP6		MIR3973	RNF126
MIA	LINC00293	LRRC1		COMMD9	FSTL3
PDE9A	LINC00311	LRRC20		PRR5L	MED16
MFSD2A	LINC00351	LRRC58		LINC02760	KISS1R
HMGCR	LINC00359	LRRC8D		LINC02759	ARID3A
B3GNT7	LINC00379	LRRK1		HSD17B12	WDR18
PLEKHA4	LINC00398	LRRTM2		ALKBH3-AS1	GRIN3B
MARCHF10	LINC00424	LSAMP		C11orf96	TMEM259
ZNF563	LINC00442	LSS		ACCSL	CNN2
GAB2	LINC00460	LTA4H		CD82	ABCA7
RND2	LINC00470	LTBP1		LINC02687	POLR2E
FAM210A	LINC00474	LTBP3		MAPK8IP1	GPX4
TMEM272	LINC00479	LUZP1		C11orf94	SBNO2
PI15	LINC00518	LYPD6		PEX16	STK11
PRKCZ	LINC00526	LYPLA2		MDK	ATP5D
SSX2	LINC00550	LYSMD4		ARFGAP2	MIDN
EHF	LINC00592	MADD		PACSIN3	CIRBP
MAS1	LINC00632	MAF		MADD	EFNA2
CERS1	LINC00648	MAFB		MIR4487	NDUFS7
CA12	LINC00673	MAGED2		PSMC3	GAMT
ATP8B1	LINC00698	MAGEE1		NDUFS3	RPS15
HDAC5	LINC00871	MAGI1		C1QTNF4	C19orf25
SVIL	LINC00899	MAML3		MTCH2	PCSK4
RIMKLA	LINC00900	MAN1A2		FNBP4	REEP6
LGI2	LINC00910	MAN1C1		NUP160	PLK5
MYL9	LINC00922	MANF		PTPRJ	MBD3
PMP2	LINC00924	MAP1A		FOLH1	UQCR11
PLEKHS1	LINC00927	MAP1B		OR4A15	TCF3
SOX4	LINC00942	MAP2		TRIM51	ATP8B3
BVES	LINC00977	MAP3K10		OR5I1	REXO1
TAB3	LINC01020	MAP4		OR5AS1	CSNK1G2
ROPN1	LINC01098	MAP4K3		LINC02735	BTBD2
TCF15	LINC01107	MAP4K4		PRG2	MKNK2
FRMD8	LINC01138	MAP4K5		SLC43A3	MOB3A
TTC7B	LINC01184	MAPK12		RTN4RL2	IZUMO4
CDON	LINC01260	MAPK6		SLC43A1	DOT1L
COL8A2	LINC01270	MAPK8IP1		TMX2-CTNND1	AMH
ZMAT3	LINC01300	MAPKAP1		FAM111A	LSM7
KCNK5	LINC01426	MAPT		MPEG1	SPPL2B
PTCHD4	LINC01465	2006-03-01		MRPL16	TIMM13
PCDHB16	LINC01512	2009-03-01		CCDC86	LMNB2
RAMP2	LINC01538	MARCKSL1		ZP1	GADD45B
FOXN3	LINC01592	MARVELD1		TMEM132A	GNG7
SEC14L4	LINC01623	MB21D2		SLC15A3	DIRAS1
LOC100288637	LINC01692	MBNL1		CD6	SLC39A3
ANO4	LINC01881	MBOAT2		CD5	THOP1
CNTN4	LINC01913	MCAM		MYRF	MAP2K2
GP1BB	LINC02067	MCMBP		FADS3	ZBTB7A
RIPOR2	LINC02135	MDGA1		RAB3IL1	EEF2
ATP2A3	LINC02139	MDK		BEST1	ZFR2
H1-0	LINC02159	ME1		INCENP	MATK
NEBL	LINC02372	MEA1		SCGB1A1	PIP5K1C
CAMK1	LINC02398	MED13		AHNAK	CACTIN
MAN1C1	LINC02418	MED14		MTA2	TBXA2R
HES6	LINC02591	MED22		LRRN4CL	GIPC3
IDH2	LINC02731	MEF2C		BSCL2	MFSD12
PRKD1	LINC02873	MEF2D		TAF6L	C19orf71
SLC44A2	LINC02876	MEGF6		RTN3	NFIC
DOK6	LMNA	MEGF9		C11orf95	CELF5
FAM110A	LMNTD1	MERTK		RCOR2	NCLN
CERS4	LMTK3	MEST		MACROD1	GNA11
ABCA6	LNX2	METRNL		FLRT1	TLE2
CNTRL	LOC100128568	MEX3B		FERMT3	TLE6
BTBD16	LOC100130370	MFSD6		PLCB3	ANKRD24
FBXO32	LOC100130744	MGAT2		GPR137	C12orf73
ANKK1	LOC100130992	MGAT3		PRDX5	TDG
TMEM229B	LOC100192426	MGRN1		CCDC88B	HCFC2
PDE6B	LOC100506688	MICAL1		CDC42BPG	NFYB
CDCA5	LOC339166	MICAL3		EHD1	CHST11
BARX2	LOC389765	MICU1		ZNHIT2	SLC41A2
MEGF8	LOC389895	MID1IP1		POLA2	C12orf45
MAGEH1	LOC390705	MIDN		CDC42EP2	APPL2
PLAGL2	LOC644669	MIER3		FRMD8	NUAK1
RASAL1	LONRF1	MINOS1		LOC101927789	CKAP4
SOGA1	LPIN2	MIOS		MALAT1	TCP11L2
TTYH1	LRATD1	MKLN1		PCNX3	RFX4
KLF9	LRFN5	MKRN1		MIR4690	RIC8B
SSX4	LRIG3	MLANA		SIPA1	CRY1
FBXL16	LRP5L	MLF1		AP5B1	BTBD11
C9orf135	LRP6	MLLT1		CFL1	PWP1
CDH19	LRRC8E	MMD2		CCDC85B	PRDM4
GRID2	LRRC9	MME		C11orf68	ASCL4
PCDHB6	LRRK1	MMP14		DRAP1	FBXO7
GPR153	LRRTM1	MMP15		CST6	TIMP3
BIN3	LRRTM4	MMP16		RAB1B	NT5DC3
FAM20C	LSP1P3	MMP2		CD248	STAB2
PCBP3	LSP1P4	MOCS2		BRMS1	C12orf42
SALL4P1	LSP1P5	MORC4		CCDC87	ASCL1
LMF1	LTBP2	MORF4L2		RBM14-RBM4	PMCH
ACSF2	LTBP3	MOXD1		SPTBN2	DRAM1
TMPRSS5	LURAP1L	MPC2		PC	GNPTAB
CREB3L2	LYPD3	MPP1		SYT12	CHPT1
C2CD4C	LYZL1	MPP6		MIR6860	ARL1
EVI2A	MACROH2A2	MPZL1		SSH3	ANO4
SLC4A3	MAFA	MRO		LOC100130987	GAS2L3
HS6ST1	MAFB	MRPS27		POLD4	SLC17A8
MAPRE1	MAGEB5	MSANTD4		PPP1CA	SCYL2
FOXF1	MAGEC2	MSH3		TBC1D10C	UHRF1BP1L
ESPN	MAGED1	MSI2		CARNS1	ANKS1B
NAB2	MAN2A1	MTOR		TMEM134	APAF1
ACER2	MAP3K15	MTSS1		PITPNM1	IKBIP
TLE2	MAP3K4	MTSS1L		NUDT8	SLC25A3
FAM117A	MAP3K9	MTUS1		ALDH3B1	TMPO
CEMIP2	MAPKAP1	MVK		NDUFS8	NEDD1
CFI	MARCHF2	MXD4		CHKA	CDK17
CYB5R2	MARK4	MXI1		C11orf24	ELK3
DCST1	MARS1	MYADM		LRP5	LTA4H
CACFD1	MAST4	MYCBP		PPP6R3	CCDC38
FZR1	MAT2B	MYO10		IGHMBP2	SNRPF
PNMA8A	MAX	MYO18A		MIR3164	NTN4
RAB14	MB21D2	MYO1B		SMIM38	USP44
ESPL1	MBL1P	MYO5A		MYEOV	METAP2
DMBX1	MCF2L-AS1	MYO5B		LOC102724265	NR2C1
ZNF648	MCHR1	MYO9B		LINC01488	NDUFA12
CPEB1	MCL1	MYPOP		CCND1	TMCC3
TLNRD1	MCTP2	N4BP1		FGF3	PLXNC1
COL11A2	MEF2B	NAA20		ANO1	CRADD
KAZN	MEF2C	NAA35		PPFIA1	SOCS2
FDCSP	MEG8	NAB1		ACTE1P	UBE2N
LINC02289	MEG9	NAB2		DHCR7	NUDT4
GINS1	MEGF6	NACC2		NUMA1	EEA1
ACVR1C	MEIS1	NAP1L1		ANAPC15	BTG1
FXYD7	MEIS3	NAPEPLD		MIR139	ATP2B1
SMYD1	METTL15	NAV2		ARAP1	POC1B
ASAP3	MEX3B	NBEA		STARD10	GALNT4
PLPPR5	MEX3C	NBEAL2		ATG16L2	DUSP6
UNC5C	MFAP2	NBL1		P2RY2	KITLG
RRAGD	MGST2	MINOS1-NBL1		ARHGEF17	TMTC3
TMEM59L	MIB2	NCALD		RELT	C12orf50
GAREM2	MICAL2	NCAM1		UCP3	MGAT4C
CBLN1	MICALL1	NCK2		C2CD3	SLC6A15
TMEM121	MICU2	NDE1		PGM2L1	METTL25
LCTL	MIDN	NDNF		SLCO2B1	CCDC59
IFNGR2	MIIP	NDRG3		ARRB1	PPFIA2
CCND1	MINAR1	NDST1		GDPD5	LIN7A
NDRG2	MINDY2	NDST3		SERPINH1	PPP1R12A
CKAP2L	MIR101-2	NEDD9		DGAT2	PAWR
PFKFB4	MIR1203	NEK3		WNT11	SYT1
WNK3	MIR1208	NEK6		GVQW3	NAV3
LIPC	MIR1246	NEK8		EMSY	E2F7
LYPD6	MIR1260B	NELFE		LRRC32	ZDHHC17
HS6ST3	MIR1287	NET1		TSKU	OSBPL8
CBX5	MIR1304	NETO2		CAPN5	BBS10
FAM149A	MIR139	NF1		MYO7A	NAP1L1
CTSE	MIR146A	NFATC1		TENM4	PHLDA1
MANSC1	MIR1470	NFATC2		MIR5579	KRR1
IGSF8	MIR181C	NFIA		CCDC90B	KCNC2
PLPPR2	MIR190A	NFIB		PICALM	TRHDE
PCDH18	MIR21	NFKBIE		ME3	TBC1D15
RCC2	MIR30D	NGFR		PRSS23	TMEM19
NRTN	MIR3142	NHS		LINC02711	THAP2
NKX6-1	MIR3180-3	NHSL2		GRM5-AS1	ZFC3H1
ZNF672	MIR3188	NIN		C11orf54	LGR5
CCDC149	MIR3189	NKAIN2		TAF1D	PTPRB
HDAC4	MIR3194	NKD2		IZUMO1R	KCNMB4
NOVA1	MIR3663	NKRF		ENDOD1	CNOT2
ROBO2	MIR3945	NLGN1		LOC101929295	MYRFL
SLC25A23	MIR4261	NLGN2		LOC100129203	RAB3IP
PRR5	MIR4262	NLGN3		FAM76B	LRRC10
PACRG-AS1	MIR4268	NMT1		MIR1260B	CCT2
HIP1	MIR4279	NOD1		YAP1	FRS2
TPMT	MIR4302	NOTCH1		MMP13	CPSF6
SH3PXD2B	MIR4309	NOVA1		MIR4693	SLC35E3
GPR26	MIR4435-1	NPAS1		SLN	NUP107
TGFB3	MIR4474	NPAS3		SLC35F2	RAP1B
SLC25A15	MIR4475	NPR1		ZC3H12C	MDM1
S1PR5	MIR4480	NPR2		LINC02732	IL22
SCFD2	MIR4516	NR4A1		ARHGAP20	DYRK2
LCE1D	MIR4632	NR4A2		SIK2	CAND1
ARHGEF9	MIR4642	NRD1		PPP2R1B	GRIP1
NCAPH	MIR4660	NRIP1		LINC02764	HELB
ARHGAP32	MIR4661	NRN1		TMPRSS5	IRAK3
STK11IP	MIR4708	NRP1		CADM1	TMBIM4
ASB2	MIR4744	NSMF		LINC00900	MSRB3
EIF4EBP2	MIR4764	NT5DC3		ZPR1	LEMD3
QPRT	MIR4788	NTN4		SIK3	WIF1
CITED1	MIR4803	NUDT11		SIDT2	TBC1D30
PALM2AKAP2	MIR486-1	NUDT4		CEP164	GNS
NT5E	MIR505	NUP93		DSCAML1	RASSF3
C1R	MIR548AS	NYNRIN		TMPRSS13	TBK1
GGT7	MIR548F2	OCRL		PHLDB1	XPOT
TPST2	MIR548I2	ODF2L		SLC37A4	C12orf56
SFT2D2	MIR548I4	OGT		CBL	C12orf66
BFSP1	MIR5702	OLFM1		NECTIN1	SRGAP1
NATD1	MIR583	OLFM2		LOC107984399	AVPR1A
PLEKHG2	MIR593	OLFML3		POU2F3	PPM1H
COCH	MIR620	ORAI1		GRIK4	MON2
CENPL	MIR634	OSBPL1A		SORL1	USP15
ADAMTS17	MIR744	OSBPL9		UBASH3B	SLC16A7
LINC00290	MIR9-3HG	OSTC		CRTAM	LRIG3
TYMS	MIR935	OTUD7B		CLMP	AVIL
FAM72A	MIRLET7I	OXR1		SCN3B	METTL1
DTX4	MISP	P2RY1		NRGN	CDK4
LYZ	MITF	PACSIN2		VSIG2	AGAP2
DCSTAMP	MKLN1	PACSIN3		PKNOX2	OS9
IGFBP1	MLLT1	PAFAH1B1		FEZ1	B4GALNT1
TH	MLPH	PAFAH1B2		STT3A-AS1	ARHGEF25
CILK1	MLXIP	PAICS		CDON	KIF5A
PELI1	MLXIPL	PALLD		RPUSD4	MBD6
MAPK8IP1	MMP16	PANK2		FAM118B	DDIT3
GAA	MMP2	PANK4		TIRAP	ARHGAP9
PLXNB3	MN1	PAPOLA		DCPS	R3HDM2
MAPK7	MOCOS	PAQR4		GSEC	NDUFA4L2
FAM189A2	MOSMO	PARD3B		ST3GAL4	LRP1
DHRS12	MPHOSPH8	PARN		KIRREL3	STAT6
LINC01239	MPPE1	PARP6		LOC101929427	NAB2
SLC44A3	MRPL46	PATL1		KIRREL3-AS2	MYO1A
LAPTM4A	MRPS6	PAX3		LINC02098	ZBTB39
TNIK	MSLN	PBX1		ETS1-AS1	GPR182
CAND2	MSMP	PBX2		ETS1	PRIM1
ING1	MTAP	PCBP4		SENCR	PTGES3
SLC5A3	MTARC2	PCDH1		KCNJ5	BAZ2A
OXCT2	MTERF1	PCDH18		PRDM10	STAT2
ARHGAP19	MTFP1	PCDH7		MIR8052	CS
UGP2	MTHFD2	PCDH9		LINC02551	COQ10A
METTL4	MTNR1B	PCDHB15		NTM	ANKRD52
PCDHGA7	MTRR	PCDHGA1		OPCML	SLC39A5
FAM72B	MTUS1	PCDHGB7		ACAD8	NABP2
C1orf21	MUC2	PCMTD2		ERC1	MYL6B
IMMP2L	MVB12B	PCSK2		FBXL14	ZC3H10
TBKBP1	MXD1	PCSK7		ADIPOR2	PA2G4
OLFML3	MYC	PC		LRTM2	ERBB3
FZD1	MYL12A	PCYT2		CACNA1C-IT3	SUOX
JAM3	MYL12B	PDE10A		CACNA1C	RAB5B
NLGN1	MYO10	PDE1C		KCNA5	DGKA
ABCB4	MYO3A	PDE4DIP		LINC02443	DNAJC14
TSPAN9	MYO5C	PDE7A		VWF	GDF11
PGGHG	MYOM1	PDE7B		CD9	CD63
STK40	MYOM2	PDE8A		TNFRSF1A	BLOC1S1
LGALSL	MYRF	PDE8B		SCNN1A	ITGA7
PCDHGA10	MYT1L	PDGFA		MRPL51	OR6C74
CASKIN1	MZF1-AS1	PDGFC		LAG3	SFI1
NRP2	N4BP2L2	PDGFRA		TPI1	DRG1
SLC1A4	NALCN	PDGFRL		LOC105369632	PATZ1
FGF13-AS1	NALCN-AS1	PDK3		CLSTN3	LIMK2
CHAMP1	NAMPT	PDLIM4		SLC2A3	PLA2G3
FAM189A1	NAV2	PDLIM5		LINC02367	MORC2
HPCAL4	NAV2-AS5	PDS5B		CLEC12B	OSBP2
LPCAT1	NCAN	PDXK		TAS2R13	SLC35E4
FOXD3-AS1	NCOA3	PDZRN3		ETV6	GAL3ST1
ANAPC1P1	NCOR2	PEA15		APOLD1	SEC14L4
ALG5	NDFIP2	PELI1		GSG1	MTFP1
MIAT	NDUFS2	PELI2		EMP1	SEC14L2
FOXI3	NDUFV2	PEX26		GRIN2B	RNF215
LOC154761	NEDD1	PEX5L		H2AJ	CCDC157
MSC-AS1	NEK2	PFN1		ART4	TBC1D10A
FUOM	NEU4	PFN2		ERP27	LIF
PCDHA3	NEURL1	PGAP3		PTPRO	MTMR3
BAIAP2L1	NEURL3	PGRMC1		EPS8	ASCC2
PLEKHO1	NFE2L2	PGRMC2		DERA	CABP7
RGR	NFIC	PHACTR1		PLEKHA5	NF2
GABRA3	NFKB2	PHACTR2		AEBP2	THOC5
MGME1	NFKBIA	PHC1		SOX5	AP1B1
NANOS1	NFKBIZ	PHC2		MIR920	RASL10A
PJA1	NIPSNAP3B	PHC3		BCAT1	GAS2L1
ADPRH	NKAIN2	PHF1		ETFRF1	EMID1
LIFR	NKAIN3	PHF12		LMNTD1	ZNRF3
WDR62	NKX6-2	PHF21A		PTHLH	XBP1
INPP5J	NLGN4X	PHKA1		CCDC91	CCDC117
ANKDD1B	NOD1	PHKA2		DDX11-AS1	MRPS24
DLX5	NOL4	PHKB		DDX11	DBNL
RAB40B	NOTCH2	PHLDA1		SINHCAF	POLM
LINC00622	NOX4	PHLDA3		DENND5B	POLD2
CLIC5	NR2F2	PHLDB1		AMN1	YKT6
PLXND1	NR3C1	PHTF1		LINC02422	CAMK2B
P4HA1	NR4A2	PHTF2		FGD4	DDX56
CAPN5	NRADDP	PI4K2B		DNM1L	OGDH
RCN3	NRG3	PIAS1		ALG10B	ZMIZ2
MAMDC2	NRIP1	PICK1		SLC2A13	PPIA
CELF2	NRK	PID1		PRICKLE1	MYO1G
BACE2	NRL	PIGN		LINC02450	CCM2
LINC00589	NRXN1	PIK3C2A		TWF1	ADCY1
SLC12A5	NSMCE3	PIK3CD		TMEM117	IGFBP3
LCE1E	NT5C3B	PIK3R1		RAPGEF3	TNS3
ALPK1	NTN4	PIM3		HDAC7	HUS1
ONECUT1	NTNG1	PIP4K2A		VDR	SUN3
HOXB9	NTRK1	PITPNA		COL2A1	ABCA13
MLLT3	NTRK3-AS1	PJA2		OR10AD1	VWC2
OLIG1	NUAK1	PKD1		KANSL2	ZPBP
ARL6IP1	NUDT7	PKD2		ADCY6	GRB10
FRMD4A	NUF2	PKDCC		WNT10B	COBL
REG1A	NUMA1	PKIB		WNT1	VSTM2A
FBLN7	NUMB	PKN1		TUBA1B	SEC61G
SLC27A1	NWD1	PKN3		TUBA1A	CNRIP1
ADAM11	NWD2	PKNOX2		PRPH	PPP3R1
ERP44	NXPH1	PKP2		TROAP	C1D
LINC02817	ODC1	PLCB1		KCNH3	ETAA1
LHX8	ODF3B	PLCD1		FMNL3	SPRED2
SORD2P	OMP	PLCXD2		NCKAP5L	ACTR2
EMCN	OPCML	PLEC		BCDIN3D-AS1	CEP68
SPOCK1	OR11H4	PLEKHB1		FAIM2	SLC1A4
SDK1	OR6C3	PLEKHG2		LINC02396	SERTAD2
FAM72C	ORAI3	PLK2		SMARCD1	LGALSL
NREP	OTUB1	PLOD2		LIMA1	PELI1
KHDRBS3	OTUD5	PLP2		DIP2B	VPS54
GNAL	P2RX4	PLS3		SLC11A2	UGP2
SLC12A2	P2RY6	PLSCR1		POU6F1	OTX1
EPHB1	P3H2	PLXDC2		SMAGP	EHBP1
RIMS3	PABPC3	PLXNB2		BIN2	TMEM17
GAP43	PABPC5	PLXNB3		CELA1	B3GNT2
NDC80	PAK3	PLXND1		SLC4A8	XPO1
HIPK2	PALLD	PMP22		NR4A1	USP34
GTPBP2	PALMD	PNLIP		ATG101	KIAA1841
TGFBR3	PAPPA	PNP		EIF4B	REL
DGCR2	PARP4	PNPLA3		IGFBP6	BCL11A
ZNF75D	PARP8	PNRC2		RARG	FANCL
YWHAB	PATJ	POFUT1		SP7	VRK2
DELEC1	PCDH11X	POLR3F		MAP3K12	CCDC85A
TTPA	PCDH15	POMGNT1		CALCOCO1	CCDC88A
RFX5	PCDHB17P	POMGNT2		CISTR	MTIF2
ZMYND8	PCED1B-AS1	POU2F1		HOXC13	AUNIP
TRIM2	PCSK1	POU3F2		SMUG1	RTN4
SGPL1	PCSK5	PPARG		MIR3198-2	EML6
ST3GAL2	PCSK6	PPFIBP1		COPZ1	SPTBN1
PCDHGB1	PCTP	PPM1J		TESPA1	PSME4
VCX3A	PDE10A	PPP1CB		OR10P1	GPR75
HTRA3	PDE4D	PPP1R16A		BLOC1S1-RDH5	GPR75-ASB3
EHD4	PDGFRB	PPP1R18		TMEM198B	ASB3
LOC100506474	PDHA2	PPP1R21		MMP19	CHAC2
SMARCD1	PDZD2	PPP2R1B		DGKA	STC2
KIF2C	PER3P1	PPP2R2B		RAB5B	BOD1
NFATC1	PFDN4	PPP2R5B		SUOX	IL9R
PDK3	PGAM2	PPP3CA		PA2G4	SNRNP25
B4GALT4	PGLS	PPP3R1		SMARCC2	RHBDF1
NKX1-2	PHC2	PPP6C		RNF41	MPG
GINS4	PHF10	PPP6R2		SLC39A5	NPRL3
ST3GAL1	PHF3	PPT2		IL23A	SH3PXD2B
BAALC	PHLDA1	PRDM15		GLS2	UBTD2
LOC102723996	PHLDA3	PRDX1		BAZ2A	EFCAB9
KIAA1217	PHYHIP	PREB		STAT6	STK10
TRIL	PHYKPL	PREX2		LRP1-AS	FBXW11
MNX1	PIEZO2	PRICKLE2		DTX3	SMIM23
DLGAP4	PIK3C2G	PRIMA1		AVIL	FGF18
SPATA31D3	PIK3R5	PRKACA		CTDSP2	RANBP17
MAST3	PINK1	PRKACB		LOC283387	KCNIP1
FCGR2B	PITX1	PRKAR2B		GIHCG	FOXI1
RET	PKD1	PRKCZ		LINC02403	SLIT3
KCNG3	PKHD1L1	PRKD1		LINC02388	PANK3
NPY1R	PKIB	PRKD3		LRIG3	RARS
FCGRT	PKN1	PRNP		TAFA2	WWC1
RAMP1	PKP1	PROKR1		LINC01465	TENM2
ZWINT	PKP2	PROSER1		PPM1H	MAT2B
STIL	PLAAT1	PROSER2		SRGAP1	GABRG2
OTOGL	PLCB2	PRR7		RASSF3	PWWP2A
GPR19	PLCL2	PRRC2A		GNS	ADRA1B
CRYAB	PLD1	PRSS23		LOC100507065	UBLCP1
HK2	PLD5	PRUNE2		LINC02421	RNF145
MAGED2	PLIN4	PSIP1		LOC100130075	EBF1
ASIC4	PLPP7	PSKH1		CPM	CLINT1
PITPNC1	PLXNB1	PSMD1		TSPAN8	LSM11
POLH	PLXNC1	PSMF1		TMEM19	ADAM19
HEY2	PMS2P3	PSRC1		ATXN7L3B	NIPAL4
PLXNA3	PNPLA2	PTBP3		KCNC2	FNDC9
SCPEP1	PNRC1	PTCH1		PHLDA1	CYFIP2
FAM225A	POLD4	PTCH2		OSBPL8	FAM71B
	POLR1E	PTGFRN		NAV3	TIMD4
	POMP	PTGR1		PPP1R12A	SGCD
	POT1	PTK2B		PPP1R12A-AS1	TRIM7
	POTED	PTP4A3		PPFIA2	ZFP62
	PPCDC	PTPN1		TMTC2	MGAT1
	PPDPFL	PTPN12		SLC6A15	FLT4
	PPFIA3	PTPN13		TSPAN19	CNOT6
	PPIAL4F	PTPN14		ALX1	MAPK9
	PPM1H	PTPN21		RASSF9	RASGEF1C
	PPP1R13B	PTPRA		TMTC3	RNF130
	PPP4R1	PTPRG		KITLG	TBC1D9B
	PPY2P	PTPRT		LINC02458	MGAT4B
	PRAME	PTPRZ1		DUSP6	LTC4S
	PRDM1	PURG		POC1B	MAML1
	PREX1	PXDC1		POC1B-GALNT4	CANX
	PRICKLE2-AS1	PXDN		LINC02399	HNRNPH1
	PRKACB	PXK		DCN	RUFY1
	PRKAR1B	PXN		LINC01619	ADAMTS2
	PRKCE	PYCR1		LINC02397	ZNF354C
	PRKCH	PYGM		LOC643339	ZNF879
	PRKG1-AS1	QSOX1		SOCS2-AS1	GRM6
	PRLR	RAB11FIP2		CRADD	ZNF454
	PRMT6	RAB14		TMCC3	ZFP2
	PRMT8	RAB3IL1		USP44	ZNF354A
	PRPF18	RAB5C		LTA4H	COL23A1
	PRR5L	RABGAP1L		ELK3	PHYKPL
	PRRX2	RABGGTA		SLC9A7P1	HNRNPAB
	PRSS30P	RAD54L2		ANKS1B	SEC24A
	PRSS3P2	RAF1		GAS2L3	SAR1B
	PRSS42P	RAI14		ANO4	JADE2
	PRXL2A	RAI2		SLC5A8	CDKN2AIPNL
	PSAT1	RALGDS		MYBPC1	PPP2CA
	PSMB7	RALGPS2		DRAM1	VDAC1
	PSMG2	RALY		WASHC3	C5orf15
	PTCH2	RAMP2		NT5DC3	FSTL4
	PTDSS1	RAP1A		GLT8D2	HSPA4
	PTEN	RAP1GDS1		NFYB	LEAP2
	PTGER4	RAP2C		TXNRD1	SHROOM1
	PTGER4P2-CDK2AP2P2	RAPGEF6		CHST11	SOWAHA
	PTGES	RAPGEFL1		MIR3922	IL13
	PTK6	RAPH1		SLC41A2	RAD50
	PTP4A2	RARA		NUAK1	IRF1
	PTPN1	RARG		RFX4	SLC22A4
	PTPN2	RASA1		LOC100287944	PDLIM4
	PTPRD	RASA2		PRDM4	P4HA2
	PTPRJ	RASA3		ISCU	ACSL6
	PTPRN	RASSF4		TMEM119	FNIP1
	PURPL	RBBP8		SELPLG	RAPGEF6
	PYCR1	RBM10		CORO1C	CDC42SE2
	PYY	RBMS1		SSH1	LYRM7
	RAB12	RBMS3		MIR619	HINT1
	RAB31	RC3H2		KCTD10	GPX3
	RAB6C-AS1	RCHY1		UBE3B	TNIP1
	RAB9BP1	RCN1		FAM222A	ANXA6
	RAC2	RCN2		FAM222A-AS1	GM2A
	RAD51AP2	RCSD1		GLTP	SLC36A2
	RADX	RFNG		C12orf76	SLC36A1
	RAI14	RFX3		IFT81	GRIA1
	RALBP1	RFX7		PPTC7	FAM114A2
	RALYL	RGL1		CCDC63	GALNT10
	RAN	RGMB		PHETA1	SAP30L
	RAP1GAP	RGP1		SH2B3	HAND1
	RAP1GAP2	RGS2		NAA25	LARP1
	RARA	RGS3		PTPN11	CNOT8
	RARB	RHBDF1		RPH3A	GEMIN5
	RARRES1	RHOC		OAS2	IRGM
	RASA4	RHOQ		DTX1	ZNF692
	RASA4B	RHOU		MIR7106	ZNF672
	RASGRP2	RIMS1		DDX54	SH3BP5L
	RASIP1	RMND5B		TPCN1	LYPD8
	RB1CC1	RNF149		SDSL	OR11L1
	RBM20	RNF157		LINC01234	TRIM58
	RBMS1	RNF216		RBM19	ZNF717
	RBP1	RNF26		TBX3	RNF187
	RBPMS-AS1	RNF5		MED13L	TRIM11
	RCN1	RNF6		RNFT2	OBSCN
	REEP3	RNFT1		HRK	GJC2
	REG3G	ROM1		FBXW8	C1orf35
	RELB	RPRD1A		FBXO21	ARF1
	RELN	RPS6KB2		TMEM233	WNT9A
	RENBP	RRAGD		RAB35	PRSS38
	RETN	RS1		ACADS	ZNF627
	RFX1	RSPRY1		SPPL3	MPRIP
	RGS3	RTN1		KDM2B	FLCN
	RGS7BP	RUFY3		ORAI1	COPS3
	RHOU	RUSC1		TMEM120B	RASD1
	RIPK4	RUSC2		RHOF	RAI1
	RMDN2-AS1	RXRG		BCL7A	SREBF1
	RNF145	S100A10		MLXIP	TOM1L2
	RNF166	S1PR2		CLIP1	GID4
	RNF180	S1PR3		HIP1R	MYO15A
	RNF213	SAMD11		VPS37B	ALKBH5
	RNF217	SAMD4A		ARL6IP4	LLGL1
	RNF223	SAMD4B		PITPNM2	FLII
	ROBO1	SAMD5		KMT5A	MIEF2
	RPL29	SAMHD1		ZNF664	DHRS7B
	RPS16	SATB1		NCOR2	TMEM11
	RPS6KA2	SBF1		SCARB1	MAP2K3
	RPSAP52	SBNO2		UBC	KCNJ12
	RPTOR	SCAI		AACS	TNFRSF13B
	RRN3P1	SCAMP5		LINC02359	USP22
	RTL8B	SCARB1		LINC02825	SLC47A1
	RTL9	SCD		LINC02350	RNF112
	RTN1	SCML4		LINC02375	MAPK7
	RUNX1	SCN1B		LINC02411	B9D1
	RUNX3	SCN3B		LINC02393	EPN2
	RXFP2	SDC1		LINC00507	GRAP
	RXRA	SDC2		LINC02414	SLC5A10
	SALL4	SDC3		SFSWAP	ULK2
	SAMD11	SDC4		MMP17	AKAP10
	SAMD12-AS1	SEC14L1		ULK1	SPECC1
	SAMD13	SEC16A		EP400	PIGL
	SATB1	SEC23A		EP400P1	CENPV
	SBNO2	SEC23B		NOC4L	ZNF287
	SCN11A	SEC24B		FBRSL1	TVP23B
	SCOC	SEC24D		LINC00350	CDRT4
	SCP2D1-AS1	SEC61A1		MPHOSPH8	PMP22
	SEC22B	SEMA3B		ZMYM2	HS3ST3B1
	SELENOS	SEMA3E		GJA3	HS3ST3A1
	SEMA3D	SEMA3F		GJB2	ELAC2
	SEMA3F	SEMA3G		MIR4499	ARHGAP44
	SEMA4B	SEMA4C		LINC00540	MAP2K4
	SEMA5A	SEMA5A		TNFRSF19	ZNF18
	SEMA6D	SEMA6C		MIPEP	SHISA6
	SENCR	SEMA6D		SPATA13	SCO1
	SEPTIN9	SEMA7A		LINC00566	MYH8
	SERHL2	2011-09-01		MTMR6	MYH13
	SERPINA3	2007-09-01		SHISA2	GAS7
	SERPINB6	2009-09-01		RPL21	USP43
	SERPINE1	SERINC5		PAN3	STX8
	SESTD1	SERPINB8		FLT1	NTN1
	SETD5	SERPINE2		SLC46A3	MFSD6L
	SETMAR	SERPINH1		MTUS2	CCDC42
	SEZ6	SERPINI1		SLC7A1	MYH10
	SGCZ	SESN1		LINC01058	NDEL1
	SH2D1A	SESN2		LINC00545	ARHGEF15
	SH2D6	SESTD1		TEX26	PFAS
	SH3BGRL	SETD5		HSPH1	PER1
	SH3D21	SFR1		B3GLCT	HES7
	SH3GL2	SFRP1		FRY	ALOX15B
	SH3KBP1	SFRP5		STARD13	GUCY2D
	SH3RF1	SGCE		RFC3	CNTROB
	SHBG	SGMS1		LINC02343	CHD3
	SHC4	SH2B3		DCLK1	TMEM88
	SHH	SH3BGRL3		LINC00332	ATP1B2
	SHISAL2B	SH3BP5		LINC00548	FXR2
	SHOC1	SH3GL1		LINC00598	SENP3
	SIGIRR	SH3GLB1		MRPS31	POLR2A
	SIM1	SH3GLB2		SLC25A15	SLC35G6
	SINHCAF	SH3KBP1		MIR621	ZBTB4
	SIRT1	SH3PXD2A		ENOX1	NLGN2
	SIX1	SH3PXD2B		SMIM2-AS1	NEURL4
	SIX2	SH3RF1		SMIM2	EIF5A
	SIX5	SHANK1		SERP2	YBX2
	SKAP2	SHF		TSC22D1	SLC2A4
	SKIL	SHISA5		LINC00407	PHF23
	SKOR2	SHPK		LINC00330	SLC16A11
	SLC14A2	SHROOM4		GPALPP1	C17orf49
	SLC16A2	SIDT2		GTF2F2	ZMYND15
	SLC16A7	SIK2		TPT1-AS1	PLD2
	SLC16A9	SIPA1L1		COG3	MINK1
	SLC22A18	SIRT5		LINC00563	C17orf107
	SLC26A9	SIRT7		RUBCNL	PFN1
	SLC27A6	SKAP2		LRCH1	ENO3
	SLC28A2	SKI		RCBTB2	CAMTA2
	SLC2A9	SLC10A7		CDADC1	KIF1C
	SLC30A1	SLC12A2		SETDB2-PHF11	ZFP3
	SLC35D3	SLC12A4		ARL11	RABEP1
	SLC37A1	SLC12A9		DLEU1	C1QBP
	SLC38A10	SLC13A5		RNASEH2B-AS1	DHX33
	SLC38A4	SLC15A3		WDFY2	WSCD1
	SLC39A13	SLC16A1		DHRS12	AIPL1
	SLC43A1	SLC16A6		ATP7B	MED31
	SLC44A5	SLC20A2		NEK3	SLC13A5
	SLC45A1	SLC22A15		VPS36	XAF1
	SLC46A3	SLC22A17		HNRNPA1L2	SMTNL2
	SLC4A4	SLC22A23		DIAPH3	MYBBP1A
	SLC66A1L	SLC25A10		LINC00392	SPNS2
	SLC6A1	SLC25A12		LINC00402	SPNS3
	SLC6A12	SLC25A16		CLN5	UBE2G1
	SLC6A17	SLC25A29		LINC01069	ZZEF1
	SLC6A9	SLC25A34		LINC00377	P2RX1
	SLC7A1	SLC29A1		GPC6	CAMKK1
	SLC7A5	SLC2A13		DCT	P2RX5
	SLC8A1	SLC30A4		TGDS	TAX1BP3
	SLC9A7	SLC30A7		ABCC4	TRPV1
	SLCO4C1	SLC35A5		FARP1	TRPV3
	SLIT3	SLC35B2		LINC01309	ZNF658
	SLITRK2	SLC35D1		MYO16-AS1	OR1D2
	SLITRK4	SLC35E1		LINC00399	RAP1GAP2
	SMAD2	SLC35F5		IRS2	CLUH
	SMAD3	SLC37A1		LINC00396	PAFAH1B1
	SMAD4	SLC38A10		COL4A1	MNT
	SMCHD1	SLC38A9		CARS2	SGSM2
	SMOC1	SLC39A13		LINC00567	TSR1
	SMOX	SLC39A6		LINC00431	SMG6
	SMUG1	SLC40A1		ARHGEF7	HIC1
	SMURF2	SLC44A1		TUBGCP3	OVCA2
	SNAP25-AS1	SLC44A2		ATP11A-AS1	RTN4RL1
	SNED1	SLC4A3		ATP11A	RPA1
	SNORA59B	SLC4A7		MCF2L	SMYD4
	SNRPA1	SLC5A3		F10	SERPINF1
	SNRPN	SLC6A15		TMCO3	WDR81
	SNTG1	SLC6A6		GRK1	PRPF8
	SNTG2	SLC6A8		LINC00552	RILP
	SNU13	SLC6A9		TMEM255B	PITPNA
	SNX18	SLC9A1		RASA3	INPP5K
	SNX29	SLC9A6		CDC16	MYO1C
	SNX29P2	SLITRK2		RNASE3	CRK
	SNX9	SLITRK4		ZNF219	YWHAE
	SOCS2-AS1	SLTM		OXA1L	DOC2B
	SOD2	SLX4IP		SLC7A7	VPS53
	SORL1	SMAD1		REM2	NXN
	SOS2	SMAGP		RNF212B	TIMM22
	SOWAHC	SMAP2		NGDN	ABR
	SOX3	SMARCA1		CPNE6	CPD
	SOX9	SMG7		NRL	BLMH
	SP9	SMG9		TM9SF1	SLC6A4
	SPATA31A3	SMTN		MDP1	SSH2
	SPATA31C1	SND1		NFATC4	CORO6
	SPATA8	SNRNP25		STXBP6	ANKRD13B
	SPEN	SNTB1		PRKD1	GIT1
	SPESP1	SNX1		SCFD1	TP53I13
	SPIDR	SNX13		NUBPL	TAOK1
	SPNS2	SNX17		LINC02313	NUFIP2
	SPOCD1	SNX18		RNU6-7	MYO18A
	SPRED2	SNX22		AKAP6	SEZ6
	SPSB1	SNX9		EGLN3	PHF12
	SPTBN1	SOCS2		SPTSSA	DHRS13
	SQSTM1	SOCS5		PSMA6	FLOT2
	SRCIN1	SORCS2		NFKBIA	ERAL1
	SREK1	SORT1		LINC02302	TRAF4
	SRSF3P2	SOX10		LINC00871	TLCD1
	SSTR5	SOX12		MDGA2	RAB34
	ST13P4	SOX2		LRR1	SUPT6H
	ST3GAL4	SOX6		RN7SL2	KIAA0100
	ST6GALNAC3	SP4		LINC01588	PIGS
	ST7L	SPAST		LINC01599	UNC119
	ST8SIA4	SPATS2		ATL1	SARM1
	STAG3L4	SPATS2L		TMX1	NLK
	STARD10	SPCS3		LINC02310	LYRM9
	STARD4	SPECC1		FRMD6	NOS2
	STARD8	SPECC1L		FRMD6-AS2	LGALS9B
	STAT4	SPOCK2		NID2	KSR1
	STC1	SPON1		STYX	WSB1
	STIM2	SPRED1		FERMT2	RAB11FIP4
	STIMATE-MUSTN1	SPRED2		BMP4	CRLF3
	STK11	SPRED3		CDKN3	ATAD5
	STK24	SPRY1		CGRRF1	TEFM
	STRA6	SPRY4		SAMD4A	RHOT1
	STX1A	SPSB2		LGALS3	CDK5R1
	STXBP5L	SPTAN1		LOC101927690	MYO1D
	SUB1	SQLE		TMEM260	TMEM98
	SUGCT	SRC		TOMM20L	SPACA3
	SULF2	SRCIN1		LINC01500	ASIC2
	SUMO1P1	SREBF2		DAAM1	CCL1
	SYNE2	SRGAP2		GPR135	TMEM132E
	SYNGR4	SRMS		SIX1	LIG3
	SYNJ2	SS18		MNAT1	RFFL
	SYNPO	SSBP2		PRKCH	UNC45B
	SYT1	SSBP4		LINC01303	SLFN5
	SYT10	SSFA2		SGPP1	RASL10B
	SYT5	SSH1		SYNE2	C17orf50
	TAC4	SSPN		ESR2	SYNRG
	TACC3	SSR3		TEX21P	DUSP14
	TAF1L	ST3GAL2		MTHFD1	TADA2A
	TARS3	ST3GAL3		LOC102723809	C17orf78
	TBC1D1	ST3GAL4		SPTB	ACACA
	TBC1D24	ST3GAL5		RAB15	LHX1
	TBX3	ST5		CHURC1-FNTB	MRM1
	TCEA2	ST7		LOC100506321	DHRS11
	TCF21	STAC2		CCDC196	PIGW
	TCF4	STARD10		EIF2S1	USP32
	TCIM	STARD13		TMEM229B	APPBP2
	TDRD10	STARD8		PIGH	PPM1D
	TECR	STAT1		RAD51B	BCAS3
	TECRL	STAT3		LOC100996664	TBX2
	TEK	STAT5A		ZFP36L1	TBX4
	TENM2	STAU1		ACTN1-AS1	MED13
	TES	STIM1		SRSF5	RNFT1
	TEX45	STIM2		SYNJ2BP-COX16	RPS6KB1
	TFEC	STK10		PCNX1	TUBD1
	TFPI2	STK3		SIPA1L1	VMP1
	TGFBI	STK39		LOC101928143	CLTC
	TGFBR2	STK40		ACOT4	YPEL2
	TGIF1	STRADA		MIDEAS	GDPD1
	TGIF2LX	STRN		BBOF1	TRIM37
	TIAM2	STT3B		ALDH6A1	PPM1E
	TINAG	STX1B		VSX2	TEX14
	TIPIN	STX5		ABCD4	MTMR4
	TIRAP	STX6		LTBP2	HSF5
	TK2	SUB1		RPS6KL1	RNF43
	TLE4	SUCO		TMED10	MPO
	TLK2	SUFU		FLVCR2	MKS1
	TLR8-AS1	SULF2		TGFB3	EPX
	TM2D3	SURF4		VASH1	DYNLL2
	TM6SF1	SUV39H2		LINC01629	SRSF1
	TMCC2	SV2C		IRF2BPL	VEZF1
	TMCC3	SWT1		LINC02288	CUEDC1
	TMCO5A	SYMPK		LINC02289	MRPS23
	TMEM131L	SYNE1		SAMD15	MSI2
	TMEM156	SYNE3		ISM2	AKAP1
	TMEM158	SYT17		SPTLC2	TRIM25
	TMEM18	SYVN1		SNW1	DGKE
	TMEM184A	SZT2		LOC105370586	C17orf67
	TMEM215	TACC2		SNORA79	NOG
	TMEM229A	TACC3		GTF2A1	ANKFN1
	TMEM242	TADA3		STON2	MMD
	TMEM88B	TANC1		LINC02329	TOM1L1
	TMTC1	TAOK1		LINC01148	CA10
	TMX3	TAOK3		LINC02330	UTP18
	TNFRSF1B	TBC1D13		KCNK10	SPAG9
	TNFRSF8	TBC1D14		KCNK13	TOB1
	TNFRSF9	TBC1D23		PSMC1	WFIKKN2
	TNFSF18	TBKBP1		NRDE2	LUC7L3
	TNFSF8	TBL1XR1		LINC00642	ANKRD40
	TNIP1	TBPL1		TTC7B	ABCC3
	TNKS1BP1	TBX1		CCDC88C	CACNA1G
	TNRC18	TBX3		SLC24A4	RSAD1
	TNXB	TCF12		RIN3	LRRC59
	TOP1	TCF3		LGMN	XYLT2
	TOR3A	TCF4		GOLGA5	PPP1R9B
	TOX2	TCF7L2		CHGA	SAMD14
	TPBG	TEAD1		ITPK1	PDK2
	TPK1	TEAD2		FAM181A	DLX3
	TPO	TECR		MIR4506	KAT7
	TPP2	TEKT2		ASB2	FAM117A
	TPPP	TET2		SERPINA5	SLC35B1
	TPPP3	TET3		SERPINA3	NXPH3
	TPRG1L	TFAP2B		SERPINA13P	NGFR
	TRAF6	TGFB1		CLMN	PHB
	TRIB1	TGFB2		LINC02292	PHOSPHO1
	TRIM36	TGFBR3		SYNE3	GNGT2
	TRIO	TGFBRAP1		AK7	IGF2BP1
	TRPC7	TGM2		SETD3	UBE2Z
	TRPV2	THBS1		CCDC85C	TTLL6
	TSC22D3	THBS2		HHIPL1	HOXB5
	TSEN15	THRB		CYP46A1	HOXB4
	TSHZ2	THSD7A		EVL	HOXB2
	TSPAN14	TIAM1		SLC25A29	SNX11
	TSPAN18	TIAM2		SLC25A47	CBX1
	TSPAN31	TINAGL1		WARS1	NFE2L1
	TSPYL5	TINF2		WDR25	CDK5RAP3
	TTC29	TLE1		BEGAIN	SP2
	TTC9	TLE2		LINC00523	SP6
	TTLL11	TLE3		DLK1	OSBPL7
	TTPAL	TLE4		PPP2R5C	TBX21
	TUBB6	TLL1		HSP90AA1	TBKBP1
	TUNAR	TLN1		WDR20	KPNB1
	TWSG1	TM7SF2		TECPR2	NPEPPS
	TXLNA	TM7SF3		RCOR1	MRPL45
	UACA	TM9SF2		CDC42BPB	SOCS7
	UBAC1	TM9SF3		LBHD2	ARHGAP23
	UBAC2-AS1	TMC6		EXOC3L4	SRCIN1
	UBALD2	TMEM106B		TRMT61A	MLLT6
	UBE2F-SCLY	TMEM110-MUSTN1		XRCC3	CISD3
	UBE2H	TMEM117		ATP5MPL	PCGF2
	ULK1	TMEM121		MIR4710	PSMB3
	ULK4P3	TMEM129		INF2	PIP4K2B
	UNC5D	TMEM131		ADSS1	LASP1
	UNC80	TMEM158		AKT1	PLXDC1
	UPRT	TMEM170A		CEP170B	CACNB1
	USF2	TMEM2		PLD4	RPL19
	USP12	TMEM204		AHNAK2	STAC2
	USP25	TMEM255A		CLBA1	FBXL20
	USP35	TMEM37		CDCA4	NEUROD2
	USP9X	TMEM42		LINC02298	PPP1R1B
	UTP20	TMEM43		NUDT14	PNMT
	VAC14	TMEM56		PACS2	ERBB2
	VAPA	TMEM59L		MAFIP	MIEN1
	VASN	TMEM63A		NIPA1	GRB7
	VAT1	TMEM63B		ATP10A	PSMD3
	VAT1L	TMEM8B		HERC2	THRA
	VAX1	TMTC4		TJP1	MSL1
	VCX3B	TNFAIP2		FAN1	CASC3
	VEGFC	TNFRSF1B		TMCO5B	RAPGEFL1
	VKORC1L1	TNFRSF21		RYR3	WIPF2
	VLDLR-AS1	TNK2		AVEN	CDC6
	VMP1	TNKS1BP1		C15orf54	RARA
	VPS13D	TNRC18		THBS1	GJD3
	VRK2	TNRC6B		LOC105370941	SMARCE1
	WDR25	TNS3		SRP14-AS1	KRT25
	WDR27	TNXB		BUB1B-PAK6	KRTAP1-1
	WDR81	TOP1		CCDC9B	KRTAP2-3
	WDR86-AS1	TOP2B		RMDN3	KRTAP2-4
	WIPF1	TOR1AIP2		TYRO3	KRTAP2-3
	WNT10A	TOX		EHD4-AS1	KRTAP2-4
	WNT2B	TPI1		PLA2G4D	KRTAP4-9
	WSCD1	TPM3		FRMD5	KRTAP4-9
	XBP1	TPPP3		BLOC1S6	KRTAP4-9
	XKR4	TPST1		SEMA6D	KRTAP4-9
	XPO4	TRAF3		DUT	KRTAP4-3
	XYLT1	TRAF4		SHC4	KRT13
	YAF2	TRAF5		ARPP19	HAP1
	YES1	TRAM1		RSL24D1	JUP
	YPEL1	TRAM2		ZNF280D	KLHL10
	YPEL3	TRAPPC9		LIPC	TTC25
	YPEL5	TRIB2		TPM1-AS	CNP
	ZBP1	TRIL		LINC02568	NKIRAS2
	ZBTB10	TRIM11		HERC1	LOC100507656
	ZBTB14	TRIM2		SNX1	HSPB9
	ZBTB20	TRIM23		KBTBD13	KCNH4
	ZBTB38	TRIM62		UBAP1L	HCRT
	ZC3H12C	TRIM8		IGDCC4	GHDC
	ZC3H3	TRIOBP		SMAD6	STAT5B
	ZC3HAV1L	TP53INP1		LINC02206	STAT5A
	ZCCHC7	TP53INP2		SMAD3	ATP6V0A1
	ZDHHC14	TRPM3		IQCH	NAGLU
	ZDHHC20	TRPS1		CLN6	TUBG2
	ZFHX3	TSC22D1		ITGA11	PLEKHH3
	ZFHX4	TSC22D3		CORO2B	CCR10
	ZFP36L1	TSPAN13		THSD4	VPS25
	ZFP64	TSPAN14		NR2E3	PSME3
	ZFP69B	TSPAN2		LOXL1	AOC3
	ZFPM2	TTC12		PML	PTGES3L
	ZIC3	TTC28		ISLR	RPL27
	ZMAT1	TTLL5		CCDC33	TMEM106A
	ZMIZ1	TTYH2		CSPG4	DHX8
	ZMYM2	TTYH3		LOC101929457	ETV4
	ZMYM5	TUBA1A		LINGO1	MEOX1
	ZNF135	TUBB3		TBC1D2B	SOST
	ZNF177	TULP3		ACSBG1	DUSP3
	ZNF239	TVP23B		WDR61	MPP2
	ZNF281	TWF1		ADAMTS7	PYY
	ZNF354C	TXNDC15		RASGRF1	NAGS
	ZNF358	TXNDC5		ARNT2	LSM12
	ZNF385C	UACA		MIR5572	HDAC5
	ZNF385D	UAP1		CEMIP	ASB16
	ZNF41	UBALD2		CFAP161	ATXN7L3
	ZNF430	UBASH3B		IL16	UBTF
	ZNF438	UBE2E1		MEX3B	SLC4A1
	ZNF462	UBE2F		LINC01583	RUNDC3A
	ZNF483	UBE2H		CPEB1	SLC25A39
	ZNF485	UBE2M		WHAMM	GRN
	ZNF501	UBQLN2		SLC28A1	FAM171A2
	ZNF521	UBTD1		AGBL1	ITGA2B
	ZNF525	UBTD2		DET1	FZD2
	ZNF543	UFSP1		AEN	CCDC43
	ZNF608	UGCG		ISG20	ADAM11
	ZNF622	UGDH		MFGE8	GJC1
	ZNF629	UNC79		ABHD2	GFAP
	ZNF630	UNC80		RLBP1	KIF18B
	ZNF677	UPP2		AP3S2	C1QL1
	ZNF688	UQCR10		SLCO3A1	DCAKD
	ZNF697	USP12		ST8SIA2	PLCD3
	ZNF711	USP24		CHD2	SPATA32
	ZNF728	USP34		NR2F2-AS1	MAP3K14
	ZNF767P	UTP14C		LINC02251	RPRML
	ZNF804B	UTRN		IGF1R	GOSR2
	ZNF92	VAMP4		SYNM	WNT9B
	ZNRF2P1	VAMP5		TTC23	CRHR1
	ZPLD1	VAV1		LRRC28	MAPT
	ZSWIM4	VAV2		MEF2A	KANSL1
	ZSWIM6	VAV3		ADAMTS17	ITGB3
	ZXDA	VCL		ASB7	METTL2A
		VDR		LRRK1	TLK2
		VEGFB		CHSY1	MRC2
		VEZT		OR4F13P	CYB561
		VKORC1L1		PIGQ	KCNH6
		VLDLR		WFIKKN1	DCAF7
		VPS37B		SOX8	TACO1
		VPS54		SSTR5-AS1	MAP3K3
		VSIG10		CACNA1H	LIMD2
		VWC2		UBE2I	STRADA
		WASF1		GNPTG	CCDC47
		WASF2		CCDC154	DDX42
		WDFY1		IFT140	SCN4A
		WDFY2		TMEM204	ERN1
		WDFY3		CRAMP1	TEX2
		WDR1		MAPK8IP3	POLG2
		WDR26		HS3ST6	KPNA2
		WFS1		MSRB1	C17orf58
		WIPF1		TBL3	BPTF
		WNK4		SLC9A3R2	HELZ
		WNT4		NTHL1	CACNG4
		WNT5A		TSC2	CACNG5
		WRN		PKD1	PRKCA
		WSB2		MIR6511B1	AXIN2
		WWC1		RAB26	RGS9
		XIAP		TRAF7	GNA13
		XPNPEP1		DNASE1L2	SLC16A6
		XPO7		ECI1	ARSG
		XRCC2		TBC1D24	WIPI1
		XYLT1		AMDHD2	PRKAR1A
		XYLT2		PDPK1	FAM20A
		YAP1		KCTD5	ABCA8
		YBX3		PRSS27	KCNJ2
		YPEL4		SRRM2	SLC39A11
		ZBTB18		PRSS21	COG1
		ZBTB33		ZG16B	FAM104A
		ZBTB37		PRSS30P	CPSF4L
		ZBTB4		PRSS22	CDC42EP4
		ZBTB48		IL32	SDK2
		ZCCHC14		ZNF213	TTYH2
		ZCCHC2		ZNF263	DNAI2
		ZCCHC24		C16orf90	KIF19
		ZDHHC20		DNASE1	GPRC5C
		ZDHHC7		SRL	RAB37
		ZEB1		LINC01569	CD300LF
		ZEB2		CORO7	GRIN2C
		ZFAND2A		VASN	FDXR
		ZFAND3		CORO7-PAM16	KCTD2
		ZFAT		CDIP1	SUMO2
		ZFHX2		UBALD1	NUP85
		ZFHX4		MGRN1	MIF4GD
		ZNF143		MIR6769A	GRB2
		ZNF202		PPL	CASKIN2
		ZNF219		ALG1	TSEN54
		ZNF280D		METTL22	LLGL2
		ZNF362		USP7	SMIM5
		ZFP36L1		C16orf72	ITGB4
		ZFP36L2		LINC01290	UNK
		ZNF436		NUBP1	UNC13D
		ZNF462		TVP23A	WBP2
		ZNF467		CIITA	TRIM47
		ZNF503		DEXI	TRIM65
		ZNF513		CLEC16A	MRPL38
		ZNF536		RMI2	FBF1
		ZNF575		LOC400499	EVPL
		ZNF579		LITAF	SRP68
		ZNF609		RSL1D1	GALR2
		ZNF618		SNX29	EXOC7
		ZNF668		MIR4718	FOXJ1
		ZNF710		LINC02185	RNF157
		ZNF827		MIR193BHG	UBALD2
		ZFR		MIR1972-1	QRICH2
		ZMAT1		BMERB1	PRPSAP1
		ZMAT3		MARF1	UBE2O
		ZMIZ1		TMC7	AANAT
		ZNFX1		ITPRIPL2	RHBDF2
		ZZEF1		IQCK	ST6GALNAC2
				ERI2	JMJD6
				DCUN1D3	SRSF2
				SMG1P3	MFSD11
				IGSF6	MGAT5B
				GGA2	SEC14L1
				NDUFAB1	TNRC6C
				LOC554206	TMC6
				LINC02175	TMC8
				LCMT1	SYNGR2
				ZKSCAN2	AFMID
				NSMCE1	BIRC5
				IL4R	TMEM235
				IL21R-AS1	SOCS3
				GTF3C1	PGS1
				KATNIP	DNAH17
				LOC100128079	CYTH1
				SULT1A2	USP36
				ATP2A1	TIMP2
				LAT	CANT1
				RRN3P2	C1QTNF1
				SNX29P2	ENGASE
				SMG1P2	ENPP7
				DOC2A	CBX2
				ZNF747	CBX8
				ZNF689	CBX4
				PRR14	TBC1D16
				BCL7C	CCDC40
				CTF1	GAA
				FBXL19	NPTX1
				SETD1A	RPTOR
				STX4	CHMP6
				ZNF668	BAIAP2
				VKORC1	AATK
				PRSS36	SLC38A10
				PYDC1	BAHCC1
				ITGAM	ACTG1
				ITGAX	NPLOC4
				ZNF843	OXLD1
				UBE2MP1	HGS
				LOC112268173	MRPL12
				TP53TG3HP	SLC25A10
				SHCBP1	GCGR
				DNAJA2	P4HB
				NETO2	ARHGDIA
				PHKB	NPB
				SIAH1	PCYT2
				N4BP1	SIRT7
				ADCY7	MYADML2
				NKD1	RAC3
				LINC01571	DCXR
				CHD9	RFNG
				IRX5	FASN
				IRX6	CCDC57
				GNAO1	SLC16A3
				AMFR	CD7
				NUDT21	TEX19
				MT1B	HEXDC
				MT1IP	OGFOD3
				SLC12A3	FOXK2
				NLRC5	RAB40B
				CPNE2	ZNF750
				PLLP	PTCHD3
				CCDC102A	RAB10
				ADGRG1	KIF3C
				MMP15	DTNB
				CFAP20	DNMT3A
				NDRG4	POMC
				NPAP1L	EFR3B
				CDH8	DNAJC27
				CDH11	ADCY3
				CDH5	CENPO
				BEAN1	NCOA1
				TK2	FAM228A
				CMTM1	FAM228B
				CMTM2	FKBP1B
				PDP2	MFSD2B
				CES3	UBXN2A
				NOL3	ATAD2B
				PLEKHG4	KLHL29
				RIPOR1	APOB
				CTCF	RHOB
				ACD	PUM2
				GFOD2	SDC1
				PSKH1	MATN3
				LCAT	TTC32
				DUS2	OSR1
				ESRP2	RDH14
				TANGO6	KCNS3
				HAS3	MSGN1
				CYB5B	SMC6
				PDXDC2P-NPIPB14P	VSNL1
				CLEC18C	RAD51AP2
				ST3GAL2	MYCN
				FCSK	DDX1
				IL34	NBAS
				MTSS2	TRIB2
				VAC14	LPIN1
				ZNF19	NTSR2
				MARVELD3	GREB1
				AP1G1	E2F6
				DHX38	ROCK2
				ZFHX3	PQLC3
				FA2H	PDIA6
				CTRB1	ODC1
				LOC100506281	HPCAL1
				BCAR1	ASAP2
				MIR4719	ITGB1BP1
				MON1B	IAH1
				MAF	ADAM17
				LINC01229	YWHAQ
				PKD1L2	TAF1B
				MIR4720	GRHL1
				CMIP	KLF11
				PLCG2	CYS1
				MPHOSPH6	RRM2
				LOC101928446	MBOAT2
				LOC102724163	ID2
				HSBP1	RNF144A
				TAF1C	SOX11
				KCNG4	RPS7
				WFDC1	MYT1L
				MEAK7	PXDN
				COTL1	ACP1
				KLHL36	SLC26A4
				USP10	HBP1
				ZDHHC7	PRKAR2B
				KIAA0513	CCDC71L
				LINC00311	NAMPT
				MIR5093	SYPL1
				GSE1	CDHR3
				EMC8	ATXN7L1
				FBXO31	FERD3L
				LOC102724467	TWIST1
				MIR6775	HDAC9
				CA5A	AHR
				LINC02182	AGR3
				ZFPM1	BZW2
				MIR5189	SOSTDC1
				LOC100128882	ETV1
				ZC3H18	ARL4A
				RNF166	SCIN
				PIEZO1	IFRD1
				CDH15	ZNF277
				ZNF778	DOCK4
				ANKRD11	IMMP2L
				CPNE7	LRRN3
				DPEP1	DNAJB9
				VPS9D1	PNPLA8
				TCF25	NRCAM
				TUBB3	STXBP6
				DEF8	NOVA1
				DBNDD1	FOXG1
				LOC105371430	PRKD1
				TLCD3A	G2E3
				GEMIN4	SCFD1
				NXN	COCH
				ABR	AP4S1
				BHLHA9	STRN3
				INPP5K	HECTD1
				SLC43A2	HEATR5A
				WDR81	NUBPL
				SERPINF2	ARHGAP5
				LOC105371485	AKAP6
				MIR132	NPAS3
				SMG6	EGLN3
				SGSM2	SPTSSA
				MNT	EAPP
				CLUH	SNX6
				RAP1GAP2	CFL2
				TRPV3	BAZ1A
				TRPV1	SRP54
				CTNS	NFKBIA
				P2RX1	INSM2
				SPNS2	RALGAPA1
				MYBBP1A	MBIP
				ENO3	NKX2-1
				C1QBP	NKX2-8
				PITPNM3	PAX9
				ALOX15P1	SLC25A21
				CLEC10A	MIPOL1
				ASGR2	FOXA1
				ASGR1	SSTR1
				DLG4	SEC23A
				KCTD11	PNN
				TMEM256-PLSCR3	FBXO33
				TMEM102	LRFN5
				CD68	C14orf28
				FXR2	PRPF39
				WRAP53	FKBP3
				VAMP2	MIS18BP1
				TMEM107	RPL10L
				PFAS	MDGA2
				RNF222	RPS29
				CCDC42	LRR1
				PIK3R6	RPL36AL
				PIK3R5	DNAAF2
				LOC101928266	KLHDC1
				STX8	KLHDC2
				GAS7	NEMF
				ARHGAP44	ARF6
				ELAC2	VCPKMT
				TEKT3	SOS2
				CDRT4	L2HGDH
				TVP23C-CDRT4	CDKL1
				CDRT1	ATL1
				ZSWIM7	MAP4K5
				LRRC75A	SAV1
				MPRIP	NIN
				MED9	PYGL
				PEMT	TRIM9
				RAI1	ACTR10
				SREBF1	PSMA3
				TOM1L2	ARID4A
				DRC3	TOMM20L
				DRG2	TIMM9
				MYO15A	DACT1
				ALKBH5	GPR135
				SLC5A10	L3HYPDH
				FAM83G	JKAMP
				EPN2	DHRS7
				MIR1180	PPM1A
				B9D1	C14orf39
				MFAP4	SIX1
				RNF112	SIX4
				ALDH3A2	SLC38A6
				ALDH3A1	TMEM30B
				ULK2	PRKCH
				LINC01563	HIF1A
				KCNJ12	KCNH5
				LINC02693	PPP2R5E
				WSB1	WDR89
				KRT18P55	SYNE2
				TNFAIP1	ESR2
				SEBOX	AKAP5
				ALDOC	ZBTB25
				SEZ6	ZBTB1
				MYO18A	HSPA2
				GIT1	PLEKHG3
				ANKRD13B	SPTB
				EFCAB5	GPX2
				CPD	FNTB
				GOSR1	MAX
				SUZ12P1	FUT8
				MIR4724	GPHN
				MIR193A	FAM71D
				MIR365B	MPP5
				PSMD11	TMEM229B
				MYO1D	PLEKHH1
				LIG3	VTI1B
				SLFN11	ZFYVE26
				SLFN13	RAD51B
				MRM1	ZFP36L1
				LHX1-DT	ACTN1
				LHX1	DCAF5
				SRCIN1	EXD2
				EPOP	ERH
				MLLT6	PLEKHD1
				PIP4K2B	CCDC177
				CWC25	SMOC1
				LINC02079	COX16
				PLXDC1	MED6
				STAC2	TTC9
				CDK12	MAP3K9
				PPP1R1B	PCNX
				STARD3	SIPA1L1
				TCAP	RGS6
				PGAP3	DPF3
				GRB7	DCAF4
				TNS4	ZFYVE1
				CCR7	PAPLN
				KRTAP17-1	NUMB
				KRT38	ACOT4
				KRT36	PNMA1
				KRT42P	ZNF410
				GAST	FAM161B
				HAP1	COQ6
				FKBP10	ENTPD5
				ZNF385C	VSX2
				DHX58	VRTN
				RAB5C	SYNDIG1L
				STAT5A	LTBP2
				STAT3	PROX2
				CAVIN1	RPS6KL1
				MIR5010	MLH3
				NAGLU	NEK9
				RETREG3	TMED10
				VPS25	FOS
				ETV4	JDP2
				MEOX1	BATF
				HDAC5	TTLL5
				ADAM11	TGFB3
				GJC1	IFT43
				CCDC103	GPATCH2L
				GFAP	ESRRB
				DCAKD	VASH1
				PLCD3	IRF2BPL
				ACBD4	CIPC
				MAP3K14	ZDHHC22
				ARHGAP27	TMEM63C
				PLEKHM1	NGB
				KANSL1	GSTZ1
				CDC27	AHSA1
				ITGB3	SPTLC2
				CDK5RAP3	ALKBH1
				COPZ2	ADCK1
				NFE2L1	DIO2
				HOXB-AS3	CEP128
				HOXB7	TSHR
				TTLL6	GTF2A1
				ATP5MC1	STON2
				PHOSPHO1	SEL1L
				LINC02075	FLRT2
				MIR6165	GALC
				SLC35B1	KCNK10
				TAC4	PTPN21
				ITGA3	ZC3H14
				PPP1R9B	EML5
				SGCA	EFCAB11
				COL1A1	TDP1
				ACSF2	KCNK13
				RSAD1	PSMC1
				CACNA1G	TTC7B
				ABCC3	RPS6KA5
				SPAG9	GPR68
[truncated: 6,849 more rows]
